# Supplementary material for: Characterising the Tasmanian devil (Sarcophilus harrisii) pouch microbiome in lactating and non-lactating females
Source: Sci Rep. 2024 Jul 2;14:15188. doi: 10.1038/s41598-024-66097-8 (PMC11220038; doi:10.1038/s41598-024-66097-8)
Supplement: Supplementary file 3 — Supplementary Information 3. [file 41598_2024_66097_MOESM3_ESM.xlsx]

## Sheet: per-sample-fastq-counts
sample ID	forward sequence count	reverse sequence count
976599-Devon-NP	449673	449673
209890-Aleur-BK	349055	349055
209961-Reish-BK	323093	323093
977173-Thist-FB	321243	321243
977222-Roses-SH	315099	315099
359079-PGTip-NP	294738	294738
324125-Hokka-FB	279070	279070
344963-Caym1-FB	278670	278670
975282-Talle-KP	277834	277834
577890-Halou-KP	274133	274133
286412-Bat-BK	271441	271441
302369-Borne-FB	267133	267133
980737-Skye-FB	251500	251500
218284-Stick-KP	249678	249678
012478-Brie-KP	249308	249308
359444-Jamai-FB	237721	237721
225458-Mozzi-KP	237259	237259
361915-Grass-KP	236618	236618
353032-Dilma-NP	233991	233991
343804-Bruny-FB	228433	228433
326700-Adak-FB	218784	218784
961481-Ergot-BK	217754	217754
360343-Bosto-FB	216293	216293
566998-Lune-NP	215482	215482
977234-Selby-NP	215002	215002
331030-Canar-FB	211969	211969
336231-Sado-FB	207035	207035
013717-Emmen-KP	206873	206873
969521-Mozar-KP	206473	206473
012527-Feta-KP	200013	200013
647193-Aceh-FB	199754	199754
372335-Mite-KP	199528	199528
217880-Butte-KP	196332	196332
330856-Melal-SH	193989	193989
331068-Catal-FB	192758	192758
339800-Grevi-SH	191115	191115
357449-Tetle-NP	190938	190938
335615-Manti-KP	186515	186515
976430-Wyre-NP	186247	186247
976410-Harro-NP	184784	184784
906257-Lily-SH	183792	183792
344963-Caym2-FB	181829	181829
357843-Honey-KP	176349	176349
329235-Drago-KP	170348	170348
980933-Chris-FB	169076	169076
333040-Twini-NP	167670	167670
976499-Miena-NP	166659	166659
305542-Midge-KP	156301	156301
366795-Firef-KP	152163	152163
327658-Nerad-NP	151301	151301
976996-Bali-FB	148725	148725
976962-Deale-FB	148145	148145
299976-Green-FB	119733	119733
961969-Bumbl-BK	87859	87859
052613-Corre-SH	78227	78227
KP2-NC5-1006	2044	2044
FB2-NC3-0806	1804	1804
SH1-NC1-0306	1423	1423
KP1-NC4-0906	1299	1299
NP1-NC7-1606	1212	1212
BK1-NC6-1606	1092	1092
FB1-NC2-0706	743	743

## Sheet: sequence-length-statistics
Statistic	Value
count	18356
min	268
max	512
mean	429.783
range	244
std	26.6018

## Sheet: seven-number-summary
Quantile	Value
0.02	324.1
0.09	419
0.25	420
0.5	439
0.75	444
0.91	445
0.98	473

## Sheet: sample-frequency-detail
976599-Devon-NP	170153
975282-Talle-KP	94734
209890-Aleur-BK	88970
344963-Caym1-FB	87669
977222-Roses-SH	81715
218284-Stick-KP	79434
324125-Hokka-FB	78231
577890-Halou-KP	77127
980737-Skye-FB	76698
977173-Thist-FB	76666
359079-PGTip-NP	74713
012478-Brie-KP	73725
209961-Reish-BK	73400
286412-Bat-BK	72970
361915-Grass-KP	70954
326700-Adak-FB	69206
302369-Borne-FB	68217
225458-Mozzi-KP	67727
566998-Lune-NP	62584
961481-Ergot-BK	61978
977234-Selby-NP	61827
353032-Dilma-NP	61149
331030-Canar-FB	60486
343804-Bruny-FB	59288
344963-Caym2-FB	58734
372335-Mite-KP	58140
359444-Jamai-FB	58063
012527-Feta-KP	56401
335615-Manti-KP	56367
969521-Mozar-KP	56345
336231-Sado-FB	56323
357449-Tetle-NP	56272
976410-Harro-NP	56230
647193-Aceh-FB	55374
339800-Grevi-SH	54721
013717-Emmen-KP	53592
330856-Melal-SH	52210
329235-Drago-KP	51680
217880-Butte-KP	50657
331068-Catal-FB	50609
980933-Chris-FB	50095
906257-Lily-SH	49352
333040-Twini-NP	48141
976499-Miena-NP	47805
357843-Honey-KP	46906
976430-Wyre-NP	46427
305542-Midge-KP	44320
976996-Bali-FB	43478
976962-Deale-FB	41362
327658-Nerad-NP	39321
360343-Bosto-FB	38739
366795-Firef-KP	38536
299976-Green-FB	32326
052613-Corre-SH	25225
961969-Bumbl-BK	19676
KP2-NC5-1006	488
FB2-NC3-0806	349
SH1-NC1-0306	273
KP1-NC4-0906	116
BK1-NC6-1606	76
NP1-NC7-1606	64
FB1-NC2-0706	31

## Sheet: taxonomy
Feature ID	Taxon	Confidence
#q2:types	categorical	categorical
6b4d5787fe08be3e1f922640b83eed5e	d__Bacteria; p__Firmicutes; c__Bacilli; o__Staphylococcales; f__Staphylococcaceae; g__Staphylococcus	0.999955
1ba6d4f24fdc3184a60229308cb85569	d__Bacteria; p__Firmicutes; c__Bacilli; o__Staphylococcales; f__Staphylococcaceae; g__Staphylococcus	0.999964
c2296a4509bf00a3e9f9e23ad4f5e9cf	d__Bacteria; p__Firmicutes; c__Bacilli; o__Staphylococcales; f__Staphylococcaceae; g__Staphylococcus	0.999962
ea0b4d2b730f9d2d03d7af0fdf5b821d	d__Bacteria; p__Firmicutes; c__Bacilli; o__Staphylococcales; f__Staphylococcaceae; g__Staphylococcus	0.999963
7587bc058e9d5b4c71fe4470154c206e	d__Bacteria; p__Firmicutes; c__Clostridia; o__Clostridiales; f__Clostridiaceae; g__Clostridium_sensu_stricto_1; s__Clostridium_perfringens	0.824762
3132c9d73b49a786bf43e562ee58a153	d__Bacteria; p__Firmicutes; c__Clostridia; o__Clostridiales; f__Clostridiaceae; g__Clostridium_sensu_stricto_1; s__Clostridium_perfringens	0.816188
c67302f1c427a9b78b402b7f81cb97b8	d__Bacteria; p__Firmicutes; c__Bacilli; o__Staphylococcales; f__Staphylococcaceae; g__Staphylococcus	0.999947
710e0b89810a749fd116038e7712bebf	d__Bacteria; p__Firmicutes; c__Clostridia; o__Peptostreptococcales-Tissierellales; f__Peptostreptococcaceae; g__Paeniclostridium	0.740346
e9fba86ceb6e7ff3bbd402c87214bd75	d__Bacteria; p__Firmicutes; c__Clostridia; o__Peptostreptococcales-Tissierellales; f__Peptostreptococcaceae; g__Paeniclostridium	0.738365
bdc5db0beb9d6b305d56a2ba27f27452	d__Bacteria; p__Firmicutes; c__Clostridia; o__Clostridiales; f__Clostridiaceae; g__Clostridium_sensu_stricto_1; s__Clostridium_perfringens	0.799613
347fb648945a7a865d845a03c17f7a61	d__Bacteria; p__Firmicutes; c__Clostridia; o__Peptostreptococcales-Tissierellales; f__Peptostreptococcaceae; g__Paeniclostridium	0.734504
db36d0c5df30059508f7238b7e725d26	d__Bacteria; p__Firmicutes; c__Clostridia; o__Clostridiales; f__Clostridiaceae; g__Clostridium_sensu_stricto_1; s__Clostridium_perfringens	0.79681
d649d449ca105ac943b3e76bed7086eb	d__Bacteria; p__Firmicutes; c__Clostridia; o__Peptostreptococcales-Tissierellales; f__Peptostreptococcaceae; g__Paeniclostridium	0.704751
aed25d60c1d2f4593059e76093966899	d__Bacteria; p__Firmicutes; c__Clostridia; o__Clostridiales; f__Clostridiaceae; g__Clostridium_sensu_stricto_1; s__Clostridium_perfringens	0.889279
ed8b2138e7da8872cd1440e05c4ce841	d__Bacteria; p__Firmicutes; c__Clostridia; o__Peptostreptococcales-Tissierellales; f__Peptostreptococcaceae; g__Paeniclostridium	0.749205
5397403f864f1d85edf68488e168aeeb	d__Bacteria; p__Fusobacteriota; c__Fusobacteriia; o__Fusobacteriales; f__Fusobacteriaceae; g__Cetobacterium; s__uncultured_bacterium	0.970264
999f2b0bd1c499a4519337ce3c34cc2b	d__Bacteria; p__Firmicutes; c__Clostridia; o__Peptostreptococcales-Tissierellales; f__Peptostreptococcaceae; g__Peptostreptococcus; s__uncultured_bacterium	0.958859
69e276035ada1de96bec5da9602dce98	d__Bacteria; p__Fusobacteriota; c__Fusobacteriia; o__Fusobacteriales; f__Fusobacteriaceae; g__Cetobacterium; s__uncultured_bacterium	0.978503
09ee08c3339a6348818c7750b775aa3f	d__Bacteria; p__Firmicutes; c__Clostridia; o__Peptostreptococcales-Tissierellales; f__Peptostreptococcaceae; g__Peptostreptococcus; s__uncultured_bacterium	0.967231
7d23ed23da2c8620ef00c374e18a5d73	d__Bacteria; p__Fusobacteriota; c__Fusobacteriia; o__Fusobacteriales; f__Fusobacteriaceae; g__Fusobacterium; s__Fusobacterium_sp.	0.927923
b2e222fb89be8eda4ad02cbd41447230	d__Bacteria; p__Firmicutes; c__Clostridia; o__Clostridiales; f__Clostridiaceae; g__Clostridium_sensu_stricto_1; s__Clostridium_moniliforme	0.934535
8a82567a9da6209930656ed6ef1af580	d__Bacteria; p__Fusobacteriota; c__Fusobacteriia; o__Fusobacteriales; f__Fusobacteriaceae; g__Cetobacterium; s__uncultured_bacterium	0.976052
683a5229ea34386e06e67ee3c4714247	d__Bacteria; p__Firmicutes; c__Clostridia; o__Clostridiales; f__Clostridiaceae; g__Clostridium_sensu_stricto_1; s__Clostridium_moniliforme	0.939831
418bee3efaad06e901c38fa5856f3f56	d__Bacteria; p__Fusobacteriota; c__Fusobacteriia; o__Fusobacteriales; f__Fusobacteriaceae; g__Fusobacterium; s__Fusobacterium_sp.	0.939805
81d51d2e13ec171e06ff298314926a46	d__Bacteria; p__Firmicutes; c__Clostridia; o__Clostridiales; f__Clostridiaceae; g__Clostridium_sensu_stricto_1; s__Clostridium_moniliforme	0.940162
0bc47952f7305ccf9ac77db9e1afa2cf	d__Bacteria; p__Fusobacteriota; c__Fusobacteriia; o__Fusobacteriales; f__Leptotrichiaceae; g__Streptobacillus	0.992564
c141ca15324570f24e2b3d59743227d6	d__Bacteria; p__Fusobacteriota; c__Fusobacteriia; o__Fusobacteriales; f__Fusobacteriaceae; g__Fusobacterium; s__Fusobacterium_sp.	0.951588
eeb8be8209f686a8e5b24d336c59673d	d__Bacteria; p__Fusobacteriota; c__Fusobacteriia; o__Fusobacteriales; f__Leptotrichiaceae; g__Streptobacillus	0.992568
76b413ae03f22fb20259afd876f12776	d__Bacteria; p__Firmicutes; c__Clostridia; o__Peptostreptococcales-Tissierellales; f__Peptostreptococcaceae; g__Peptostreptococcus; s__uncultured_bacterium	0.974324
e0d6d1e162d1665e442403ba16269c92	d__Bacteria; p__Firmicutes; c__Clostridia; o__Peptostreptococcales-Tissierellales; f__Peptostreptococcaceae; g__Romboutsia	0.985986
eafd4e867b42385b591e417975036bcc	d__Bacteria; p__Firmicutes; c__Clostridia; o__Clostridiales; f__Clostridiaceae; g__Clostridium_sensu_stricto_1	0.994459
ccb9be556576b8535df2395b71faf08a	d__Bacteria; p__Firmicutes; c__Bacilli; o__Lactobacillales; f__Listeriaceae; g__Brochothrix; s__Brochothrix_thermosphacta	0.88358
5ba642c7ed9642770ac6b0a60f49b84f	d__Bacteria; p__Firmicutes; c__Clostridia; o__Peptostreptococcales-Tissierellales; f__Peptostreptococcaceae; g__Romboutsia	0.9839
9f5726a7ae508068a08ad5adf714ef64	d__Bacteria; p__Firmicutes; c__Clostridia; o__Clostridiales; f__Clostridiaceae; g__Clostridium_sensu_stricto_1	0.994238
d99e34a343a085fcf6aed0044d3411e8	d__Bacteria; p__Proteobacteria; c__Gammaproteobacteria; o__Enterobacterales; f__Enterobacteriaceae; g__Plesiomonas	0.997514
1ccef83c7b7abd2ad38357ba14bb7618	d__Bacteria; p__Firmicutes; c__Bacilli; o__Lactobacillales; f__Listeriaceae; g__Brochothrix; s__Brochothrix_thermosphacta	0.88358
ed8649e6645df17864706b2c313252ca	d__Bacteria; p__Fusobacteriota; c__Fusobacteriia; o__Fusobacteriales; f__Leptotrichiaceae; g__Streptobacillus	0.992559
351f9f1fa82eefd2b3c74f3f95c3a11b	d__Bacteria; p__Fusobacteriota; c__Fusobacteriia; o__Fusobacteriales; f__Fusobacteriaceae; g__Cetobacterium; s__uncultured_bacterium	0.968789
e577dce16d0f3df76137874f0d87fe60	d__Bacteria; p__Proteobacteria; c__Gammaproteobacteria; o__Enterobacterales; f__Enterobacteriaceae; g__Plesiomonas	0.998135
9a1bc385c5cdacfdd6b4f5af149e02c4	d__Bacteria; p__Firmicutes; c__Bacilli; o__Lactobacillales; f__Listeriaceae; g__Brochothrix; s__Brochothrix_thermosphacta	0.88358
af3647b973125d2a71abc3150b9f8f64	d__Bacteria; p__Firmicutes; c__Clostridia; o__Peptostreptococcales-Tissierellales; f__Peptostreptococcaceae; g__Romboutsia	0.984273
c7b2788a1e9b9c95e7b3539d205e8529	d__Bacteria; p__Firmicutes; c__Clostridia; o__Clostridiales; f__Clostridiaceae; g__Clostridium_sensu_stricto_1	0.994247
546d96fb17bf440bd5ff9f45eaeaa591	d__Bacteria; p__Firmicutes; c__Clostridia; o__Peptostreptococcales-Tissierellales; f__Peptostreptococcaceae; g__Romboutsia	0.988484
7b4f2898883eaf6f7b9ce072747970ce	d__Bacteria; p__Firmicutes; c__Clostridia; o__Peptostreptococcales-Tissierellales; f__Peptostreptococcaceae; g__Romboutsia	0.981693
9072d06ad973112ce41d479d7fb194eb	d__Bacteria; p__Firmicutes; c__Bacilli; o__Lactobacillales; f__Listeriaceae; g__Brochothrix; s__Brochothrix_thermosphacta	0.870643
e1197134723ba359e3086d1c3e37e322	d__Bacteria; p__Firmicutes; c__Bacilli; o__Lactobacillales; f__Listeriaceae; g__Brochothrix; s__Brochothrix_thermosphacta	0.883077
227b8fdbf2f0294d062cd13404e632ca	d__Bacteria; p__Firmicutes; c__Bacilli; o__Bacillales; f__Planococcaceae; g__Kurthia	0.995276
51dee2e704d036cfa81d177288b632d0	d__Bacteria; p__Firmicutes; c__Clostridia; o__Peptostreptococcales-Tissierellales; f__Peptostreptococcaceae; g__Romboutsia	0.98455
e014b3d7165bc9060995bba43a5c4c40	d__Bacteria; p__Firmicutes; c__Bacilli; o__Bacillales; f__Planococcaceae; g__Kurthia	0.995321
1e9e1c5ff3984dfb87b162d8afb38404	d__Bacteria; p__Firmicutes; c__Bacilli; o__Bacillales; f__Planococcaceae; g__Kurthia	0.995324
8c37aae599d197a1cba6ecef2293210a	d__Bacteria; p__Firmicutes; c__Clostridia; o__Peptostreptococcales-Tissierellales; f__Peptostreptococcaceae; g__Terrisporobacter	0.999638
762a5c54a649bfd636821fafa31df1b5	d__Bacteria; p__Proteobacteria; c__Gammaproteobacteria; o__Pseudomonadales; f__Pseudomonadaceae; g__Pseudomonas	1
6528b50228f7edc404affaf284c3f8e9	d__Bacteria; p__Fusobacteriota; c__Fusobacteriia; o__Fusobacteriales; f__Leptotrichiaceae; g__Streptobacillus	0.997278
df287560101ea4c93fc0fe4870558ce8	d__Bacteria; p__Firmicutes; c__Clostridia; o__Peptostreptococcales-Tissierellales; f__Peptostreptococcaceae; g__Terrisporobacter	0.999572
94f801bad53190e37b156cfed9ac441f	d__Bacteria; p__Firmicutes; c__Bacilli; o__Bacillales; f__Planococcaceae; g__Kurthia	0.995154
4d7ebb28764176f27dc2c4158d4b2e6f	d__Bacteria; p__Proteobacteria; c__Gammaproteobacteria; o__Pseudomonadales; f__Pseudomonadaceae; g__Pseudomonas	1
89f2e0229e0fdd0acf7e3c651a200ce0	d__Bacteria; p__Proteobacteria; c__Gammaproteobacteria; o__Pseudomonadales; f__Pseudomonadaceae; g__Pseudomonas	0.999997
db95482b73a9cb40be29cb0011222483	d__Bacteria; p__Firmicutes; c__Clostridia; o__Lachnospirales; f__Lachnospiraceae; g__Epulopiscium; s__uncultured_organism	0.89407
be5e0f3552e038b6f45c16e9c0cd5fdf	d__Bacteria; p__Firmicutes; c__Bacilli; o__Bacillales; f__Planococcaceae; g__Kurthia	0.995315
2afa901159a690b9114aaf96ee15c3cf	d__Bacteria; p__Firmicutes; c__Clostridia; o__Peptostreptococcales-Tissierellales; f__Peptostreptococcaceae; g__Terrisporobacter	0.999723
c3afd5e7adb8a2d91f728006af2fbdd3	d__Bacteria; p__Fusobacteriota; c__Fusobacteriia; o__Fusobacteriales; f__Leptotrichiaceae; g__Streptobacillus	0.997256
3e0031f0cc7449d6a4ee6cbba44d2ae4	d__Bacteria; p__Proteobacteria; c__Gammaproteobacteria; o__Pseudomonadales; f__Pseudomonadaceae; g__Pseudomonas	0.999997
46dcdceb7ded9bf37533a1398bc0e634	d__Bacteria; p__Proteobacteria; c__Gammaproteobacteria; o__Pseudomonadales; f__Pseudomonadaceae; g__Pseudomonas	1
67135a4a789c02ac1c6e2ec6fdc66956	d__Bacteria; p__Fusobacteriota; c__Fusobacteriia; o__Fusobacteriales; f__Leptotrichiaceae; g__Streptobacillus	0.997268
e485c09847dff5bfd6fdf54c24d8db50	d__Bacteria; p__Proteobacteria; c__Gammaproteobacteria; o__Pseudomonadales; f__Moraxellaceae; g__Acinetobacter; s__Acinetobacter_harbinensis	0.874801
fdc8218182792fe46f826ed052a8dd67	d__Bacteria; p__Firmicutes; c__Clostridia; o__Lachnospirales; f__Lachnospiraceae; g__Epulopiscium; s__uncultured_organism	0.909696
9f9e4e74bc21138b14251e728c769631	d__Bacteria; p__Firmicutes; c__Bacilli; o__Bacillales; f__Planococcaceae; g__Kurthia	0.995544
18600a8eb8fd7597f219601dea99e5a7	d__Bacteria; p__Firmicutes; c__Bacilli; o__Staphylococcales; f__Staphylococcaceae; g__Macrococcus	0.999999
03fa871cdc54edbbb34245a3dda60f82	d__Bacteria; p__Bacteroidota; c__Bacteroidia; o__Bacteroidales; f__Porphyromonadaceae; g__Porphyromonas	0.998663
3290260ad68b7b1dbfa80c4ce47d4442	d__Bacteria; p__Proteobacteria; c__Gammaproteobacteria; o__Burkholderiales; f__Neisseriaceae; g__Alysiella	0.989822
d3c87f7398fc5d283f59dd77425d9f7f	d__Bacteria; p__Proteobacteria; c__Gammaproteobacteria; o__Pseudomonadales; f__Moraxellaceae; g__Acinetobacter; s__Acinetobacter_harbinensis	0.838592
2e20aa84bf430b0961841d750abd509a	d__Bacteria; p__Proteobacteria; c__Gammaproteobacteria; o__Pseudomonadales; f__Pseudomonadaceae; g__Pseudomonas	0.999999
0a6ed4c9481c89dcb6eb6712b03050f2	d__Bacteria; p__Bacteroidota; c__Bacteroidia; o__Bacteroidales; f__Porphyromonadaceae; g__Porphyromonas	0.998481
c666dd7b465cbefe8c48c20c17f4cc13	d__Bacteria; p__Firmicutes; c__Bacilli; o__Staphylococcales; f__Staphylococcaceae; g__Staphylococcus	0.999968
38ac54a162b7df8b41530236a2a3edfd	d__Bacteria; p__Fusobacteriota; c__Fusobacteriia; o__Fusobacteriales; f__Fusobacteriaceae; g__Cetobacterium; s__uncultured_bacterium	0.974813
dcc23e8fd6a56301d58caf0701cb19ac	d__Bacteria; p__Firmicutes; c__Bacilli; o__Bacillales; f__Planococcaceae	0.999868
be34fde59bee019abffbb32ddb59536e	d__Bacteria; p__Firmicutes; c__Bacilli; o__Staphylococcales; f__Staphylococcaceae; g__Staphylococcus	0.999961
3173f56329b3ad41cf195a91f74eaaef	d__Bacteria; p__Proteobacteria; c__Gammaproteobacteria; o__Pseudomonadales; f__Moraxellaceae; g__Acinetobacter; s__Acinetobacter_harbinensis	0.879646
eb35d95e5cc2c688ac9ee7b71876333d	d__Bacteria; p__Firmicutes; c__Bacilli; o__Bacillales; f__Planococcaceae	0.999907
a77ec0572e907407c654d5c40aba2189	d__Bacteria; p__Fusobacteriota; c__Fusobacteriia; o__Fusobacteriales; f__Leptotrichiaceae; g__Streptobacillus	0.997271
1edc5b181a18effdf80b542980a14d59	d__Bacteria; p__Proteobacteria; c__Gammaproteobacteria; o__Burkholderiales; f__Neisseriaceae; g__Alysiella	0.989899
d07dbb724275db7c7106511cae500026	d__Bacteria; p__Firmicutes; c__Clostridia; o__Clostridiales; f__Clostridiaceae; g__Clostridium_sensu_stricto_1	0.999946
9ed7e77d9800b0fb11532061a1243d9c	d__Bacteria; p__Proteobacteria; c__Gammaproteobacteria; o__Enterobacterales; f__Enterobacteriaceae; g__Plesiomonas	0.994712
67dd1b3b941ac8b6d94e4ca9d626cd62	d__Bacteria; p__Proteobacteria; c__Gammaproteobacteria; o__Pseudomonadales; f__Pseudomonadaceae; g__Pseudomonas	1
3a0c42254f536ceab0af8a6bdf6491f6	d__Bacteria; p__Proteobacteria; c__Gammaproteobacteria; o__Pseudomonadales; f__Pseudomonadaceae; g__Pseudomonas	0.999999
e1155ff1eb2008cdbbb65e5c7c7f5870	d__Bacteria; p__Fusobacteriota; c__Fusobacteriia; o__Fusobacteriales; f__Fusobacteriaceae; g__Cetobacterium; s__uncultured_bacterium	0.982088
60c83a10399ef0832caa776c3441e41f	d__Bacteria; p__Firmicutes; c__Bacilli; o__Staphylococcales; f__Staphylococcaceae; g__Macrococcus	0.999999
4b799f99d4fa8c713df1a404c1039a77	d__Bacteria; p__Firmicutes; c__Bacilli; o__Staphylococcales; f__Staphylococcaceae; g__Macrococcus	0.999999
4f034fd598b709e7f26292bf8f8f7e97	d__Bacteria; p__Bacteroidota; c__Bacteroidia; o__Bacteroidales; f__Porphyromonadaceae; g__Porphyromonas	0.998085
84e2c38aba4e6bf13c3326838171ec7a	d__Bacteria; p__Proteobacteria; c__Gammaproteobacteria; o__Enterobacterales; f__Enterobacteriaceae; g__Plesiomonas	0.996034
d689eba7aec4a5317fad4914efc4112e	d__Bacteria; p__Proteobacteria; c__Gammaproteobacteria; o__Pseudomonadales; f__Moraxellaceae; g__Acinetobacter; s__Acinetobacter_harbinensis	0.896556
5d3adc416af93d997149b4f10dee9069	d__Bacteria; p__Firmicutes; c__Clostridia; o__Clostridiales; f__Clostridiaceae; g__Clostridium_sensu_stricto_1	0.994599
27f22784daa98359b8097326d8220372	d__Bacteria; p__Fusobacteriota; c__Fusobacteriia; o__Fusobacteriales; f__Fusobacteriaceae; g__Cetobacterium; s__uncultured_bacterium	0.979828
c763bdafbdadab6c5894925b5ad6cbdf	d__Bacteria; p__Proteobacteria; c__Gammaproteobacteria; o__Pseudomonadales; f__Pseudomonadaceae; g__Pseudomonas	0.999999
170be0ea8b362cc297ef768091ab75da	d__Bacteria; p__Firmicutes; c__Bacilli; o__Staphylococcales; f__Staphylococcaceae; g__Staphylococcus	0.999961
bcddac72090487229aeee0f623e21e47	d__Bacteria; p__Bacteroidota; c__Bacteroidia; o__Bacteroidales; f__Porphyromonadaceae; g__Porphyromonas	0.999264
34fce8ee5599dfbf1e1865de3414c945	d__Bacteria; p__Firmicutes; c__Bacilli; o__Lactobacillales; f__Vagococcaceae; g__Vagococcus	0.999724
ca58dc883a428e3f2ae654fa0f3fe0b2	d__Bacteria; p__Firmicutes; c__Clostridia; o__Clostridiales; f__Clostridiaceae; g__Clostridium_sensu_stricto_1	0.999939
15d2a8cd6fa756d130a7a94089666d0b	d__Bacteria; p__Firmicutes; c__Clostridia; o__Clostridiales; f__Clostridiaceae; g__Clostridium_sensu_stricto_1	0.947981
b06da0c2ec86cfc41f9435dc50bfe54d	d__Bacteria; p__Firmicutes; c__Bacilli; o__Bacillales; f__Planococcaceae	0.999887
283918accbcd51122bf2be8a23dbbdda	d__Bacteria; p__Firmicutes; c__Clostridia; o__Clostridiales; f__Clostridiaceae; g__Clostridium_sensu_stricto_1	0.954063
2f39500ef5a32235786d20bcacef4394	d__Bacteria; p__Firmicutes; c__Bacilli; o__Staphylococcales; f__Staphylococcaceae; g__Staphylococcus	0.999349
ca635c3b52cea0e3bf622629312dc2ac	d__Bacteria; p__Fusobacteriota; c__Fusobacteriia; o__Fusobacteriales; f__Fusobacteriaceae; g__Cetobacterium; s__uncultured_bacterium	0.98391
f5dad88ccdfe40e96da3d0e2a035930b	d__Bacteria; p__Firmicutes; c__Bacilli; o__Staphylococcales; f__Staphylococcaceae; g__Staphylococcus	0.999965
8f0eeceef2f22d58c36fbafe2849c93f	d__Bacteria; p__Firmicutes; c__Bacilli; o__Lactobacillales; f__Vagococcaceae; g__Vagococcus	0.999725
ee01c033cbd18251653c65c2e09803f9	d__Bacteria; p__Proteobacteria; c__Gammaproteobacteria; o__Enterobacterales; f__Enterobacteriaceae; g__Plesiomonas	0.993904
e95cb4347c8f1a519f0e203f009f602d	d__Bacteria; p__Firmicutes; c__Bacilli; o__Staphylococcales; f__Staphylococcaceae; g__Macrococcus	0.999998
6c1527cfb694b7ed6441913a8e8edcf0	d__Bacteria; p__Proteobacteria; c__Gammaproteobacteria; o__Burkholderiales; f__Neisseriaceae; g__Alysiella	0.98981
9faed28e071e64ccf303264a6a58bfb4	d__Bacteria; p__Firmicutes; c__Clostridia; o__Clostridiales; f__Clostridiaceae; g__Clostridium_sensu_stricto_1	0.999991
f33cc5dfea5c508c0f6070bfd28caf68	d__Bacteria; p__Proteobacteria; c__Gammaproteobacteria; o__Enterobacterales; f__Enterobacteriaceae; g__Plesiomonas	0.996503
1d6205c011b563555f76ae8d64e53f81	d__Bacteria; p__Firmicutes; c__Clostridia; o__Clostridiales; f__Clostridiaceae; g__Clostridium_sensu_stricto_1	0.999942
3e1c941cc029ef4b5e933a2e9bc03710	d__Bacteria; p__Firmicutes; c__Bacilli; o__Lactobacillales; f__Vagococcaceae; g__Vagococcus	0.99782
506a53977e30f13842651f6566e16c23	d__Bacteria; p__Firmicutes; c__Bacilli; o__Mycoplasmatales; f__Mycoplasmataceae	0.99996
1f0e8465a71119d849333fdcb8e6fdf5	d__Bacteria; p__Firmicutes; c__Bacilli; o__Staphylococcales; f__Staphylococcaceae; g__Macrococcus	0.999999
89c4877cb71bbee934d833ed4bb98e5a	d__Bacteria; p__Fusobacteriota; c__Fusobacteriia; o__Fusobacteriales; f__Fusobacteriaceae; g__Fusobacterium	0.999998
caacf953802d329021db8a418341bb9b	d__Bacteria; p__Firmicutes; c__Bacilli; o__Staphylococcales; f__Staphylococcaceae; g__Macrococcus	0.999998
7b767d7cba53193a47a301a846cade69	d__Bacteria; p__Firmicutes; c__Clostridia; o__Clostridiales; f__Clostridiaceae; g__Clostridium_sensu_stricto_13; s__Clostridium_vulturis	0.939498
0d32591986355d4aa8edcc804b0aa500	d__Bacteria; p__Firmicutes; c__Bacilli; o__Bacillales; f__Planococcaceae	0.999906
cc7bcc7fe4bf8f5f2ed63f1c50f34cb3	d__Bacteria; p__Firmicutes; c__Bacilli; o__Erysipelotrichales; f__Erysipelotrichaceae; g__Erysipelothrix; s__Erysipelothrix_rhusiopathiae	0.992755
da3084d63661458cd15857884220250b	d__Bacteria; p__Firmicutes; c__Bacilli; o__Staphylococcales; f__Staphylococcaceae; g__Staphylococcus; s__Staphylococcus_sciuri	0.700145
71df97de7ec64fba5cb0c2f097106764	d__Bacteria; p__Firmicutes; c__Clostridia; o__Clostridiales; f__Clostridiaceae; g__Clostridium_sensu_stricto_13; s__Clostridium_vulturis	0.947678
6a47dd26d1227a9e1a8bdd1d04d8243d	d__Bacteria; p__Firmicutes; c__Clostridia; o__Clostridiales; f__Clostridiaceae; g__Clostridium_sensu_stricto_1	0.99454
93f9c47e55c6e878c70aa58a28a7f08a	d__Bacteria; p__Firmicutes; c__Clostridia; o__Clostridiales; f__Clostridiaceae; g__Clostridium_sensu_stricto_1	0.999992
422a9f95c560e034508551522018a46d	d__Bacteria; p__Firmicutes; c__Bacilli; o__Staphylococcales; f__Gemellaceae; g__Gemella; s__uncultured_bacterium	0.840935
4b6211fae031519c12ce7e174859b6fd	d__Bacteria; p__Firmicutes; c__Bacilli; o__Erysipelotrichales; f__Erysipelotrichaceae; g__Erysipelothrix; s__Erysipelothrix_rhusiopathiae	0.992755
e81d1141a032eea373e9900062f095a1	d__Bacteria; p__Firmicutes; c__Bacilli; o__Mycoplasmatales; f__Mycoplasmataceae; g__Candidatus_Bacilloplasma; s__uncultured_bacterium	0.705959
47c1bea0f4eb3f4e6325809e21ae026e	d__Bacteria; p__Firmicutes; c__Bacilli; o__Lactobacillales; f__Vagococcaceae; g__Vagococcus	0.997669
668b5c85d6817ea31415ed694fadb2b5	d__Bacteria; p__Firmicutes; c__Bacilli; o__Lactobacillales; f__Vagococcaceae; g__Vagococcus	0.999725
b085202f9b8eca851ffc0def53c6e54f	d__Bacteria; p__Firmicutes; c__Bacilli; o__Staphylococcales; f__Staphylococcaceae; g__Staphylococcus	0.99994
ab2725b36c397f30d64c6d4ef8b66a3a	d__Bacteria; p__Firmicutes; c__Bacilli; o__Staphylococcales; f__Staphylococcaceae; g__Staphylococcus	0.99996
f4155e3c601687d8432890a286eb6e44	d__Bacteria; p__Firmicutes; c__Bacilli; o__Mycoplasmatales; f__Mycoplasmataceae	0.999961
7fe09cf6f2c1cc9f90c3b70fc0022d6e	d__Bacteria; p__Firmicutes; c__Clostridia; o__Peptostreptococcales-Tissierellales; f__Peptostreptococcaceae; g__Paeniclostridium	0.824164
35a64b7a0c2602390bb29f2b6286cf7d	d__Bacteria; p__Firmicutes; c__Clostridia; o__Peptostreptococcales-Tissierellales; f__Peptostreptococcaceae; g__Paeniclostridium	0.821874
6672d9d48be3ee7c489bddfd006b4ac7	d__Bacteria; p__Proteobacteria; c__Gammaproteobacteria; o__Cardiobacteriales; f__Wohlfahrtiimonadaceae; g__Ignatzschineria; s__uncultured_bacterium	0.999713
3b525daaddb29e6a3aaf192998e4b97a	d__Bacteria; p__Firmicutes; c__Bacilli; o__Bacillales; f__Planococcaceae	0.999918
6a43a33481ee62401daac979bda42f00	d__Bacteria; p__Firmicutes; c__Bacilli; o__Staphylococcales; f__Staphylococcaceae; g__Staphylococcus	0.999312
2bf5519fca5581bea00d7ff41d17b12c	d__Bacteria; p__Firmicutes; c__Clostridia; o__Clostridiales; f__Clostridiaceae; g__Clostridium_sensu_stricto_1	0.999942
a7500ccea8d17c0c21932efaa0a1e8ba	d__Bacteria; p__Proteobacteria; c__Gammaproteobacteria; o__Cardiobacteriales; f__Wohlfahrtiimonadaceae; g__Wohlfahrtiimonas; s__Wohlfahrtiimonas_chitiniclastica	0.998241
b9cb1608e0cbe095e86a8d6e7333e19b	d__Bacteria; p__Firmicutes; c__Clostridia; o__Clostridiales; f__Clostridiaceae; g__Clostridium_sensu_stricto_1	0.999948
5e5c19892b512cf90c9c12532bcd20b6	d__Bacteria; p__Firmicutes; c__Clostridia; o__Clostridiales; f__Clostridiaceae; g__Clostridium_sensu_stricto_1	0.999992
3ee17a59d0d3b449e5d7ad508cbd5ba7	d__Bacteria; p__Proteobacteria; c__Gammaproteobacteria; o__Pseudomonadales; f__Pseudomonadaceae; g__Pseudomonas; s__Pseudomonas_fragi	0.729309
ca28be8b3342fe0df21a723bb58d0976	d__Bacteria; p__Firmicutes; c__Bacilli; o__Staphylococcales; f__Staphylococcaceae; g__Macrococcus	0.999992
fc5e446b27d687ee03270edb1ad7bda4	d__Bacteria; p__Proteobacteria; c__Gammaproteobacteria; o__Cardiobacteriales; f__Wohlfahrtiimonadaceae; g__Ignatzschineria; s__uncultured_bacterium	0.999603
167df5865fc2105225d75d37a8d9a5c0	d__Bacteria; p__Firmicutes; c__Bacilli; o__Lactobacillales; f__Aerococcaceae; g__Dolosicoccus; s__Dolosicoccus_paucivorans	0.999814
a95fa9735670e511657f1ade60bfb868	d__Bacteria; p__Firmicutes; c__Clostridia; o__Clostridiales; f__Clostridiaceae; g__Clostridium_sensu_stricto_13; s__Clostridium_vulturis	0.944214
6da4ab7d8ff316c5655c8151e94cec5d	d__Bacteria; p__Firmicutes; c__Clostridia; o__Clostridiales; f__Clostridiaceae; g__Clostridium_sensu_stricto_1	0.994573
b3e372d241c914114ba6b21be751f9d8	d__Bacteria; p__Proteobacteria; c__Gammaproteobacteria; o__Pseudomonadales; f__Moraxellaceae; g__Acinetobacter; s__Acinetobacter_harbinensis	0.884938
84d1a29b117901ebd78ef1b30885b353	d__Bacteria; p__Fusobacteriota; c__Fusobacteriia; o__Fusobacteriales; f__Fusobacteriaceae; g__Fusobacterium	0.999996
75500add8c6bae5770966ae5c69401cc	d__Bacteria; p__Firmicutes; c__Bacilli; o__Staphylococcales; f__Staphylococcaceae; g__Staphylococcus; s__Staphylococcus_sciuri	0.725025
f9a1f1b39ae4b6d73af77be1ad2947fb	d__Bacteria; p__Proteobacteria; c__Gammaproteobacteria; o__Cardiobacteriales; f__Wohlfahrtiimonadaceae; g__Wohlfahrtiimonas; s__Wohlfahrtiimonas_chitiniclastica	0.99786
e9b0c4679f9467c8e417a72e798deb3c	d__Bacteria; p__Firmicutes; c__Bacilli; o__Lactobacillales; f__Vagococcaceae; g__Vagococcus	0.992419
3e9664bde7bd04fc1ae989b847bc3389	d__Bacteria; p__Firmicutes; c__Clostridia; o__Clostridiales; f__Clostridiaceae; g__Clostridium_sensu_stricto_1	0.999992
0b57eecbb25598f35e5cfaf931a961e7	d__Bacteria; p__Proteobacteria; c__Gammaproteobacteria; o__Pseudomonadales; f__Pseudomonadaceae; g__Pseudomonas; s__Pseudomonas_fragi	0.739047
6a93f811c933edf49c54662358330bd5	d__Bacteria; p__Fusobacteriota; c__Fusobacteriia; o__Fusobacteriales; f__Fusobacteriaceae; g__Fusobacterium	0.999993
8360cd5728287d1696db0ef48ae18959	d__Bacteria; p__Firmicutes; c__Bacilli; o__Erysipelotrichales; f__Erysipelotrichaceae; g__Erysipelothrix; s__Erysipelothrix_rhusiopathiae	0.993195
50516f6b7e549c831091ca498719dbb9	d__Bacteria; p__Firmicutes; c__Bacilli; o__Staphylococcales; f__Staphylococcaceae; g__Staphylococcus	0.999927
d099c2c1e526b980a1f4ee53f6d75d7c	d__Bacteria; p__Firmicutes; c__Bacilli; o__Staphylococcales; f__Staphylococcaceae; g__Macrococcus	0.999998
f26e23604b83541142d464bbd8f66708	d__Bacteria; p__Firmicutes; c__Bacilli; o__Staphylococcales; f__Staphylococcaceae; g__Macrococcus	0.999998
30efe5860153be0fc3e19860a9faa666	d__Bacteria; p__Firmicutes; c__Bacilli; o__Staphylococcales; f__Gemellaceae; g__Gemella; s__uncultured_bacterium	0.847237
c72e389dd3be34767bbf3e92e27b626a	d__Bacteria; p__Firmicutes; c__Bacilli; o__Lactobacillales; f__Carnobacteriaceae; g__Carnobacterium; s__Carnobacterium_maltaromaticum	0.929609
ad120c2826413cb396d21d541c101b0b	d__Bacteria; p__Firmicutes; c__Clostridia; o__Clostridiales; f__Clostridiaceae; g__Clostridium_sensu_stricto_1	0.99485
5444fb4dad842b373afb6c9b0c3b857d	d__Bacteria; p__Fusobacteriota; c__Fusobacteriia; o__Fusobacteriales; f__Fusobacteriaceae; g__Fusobacterium	0.999998
858eb46dbaf143881e5bad5ea30a9331	d__Bacteria; p__Firmicutes; c__Bacilli; o__Lactobacillales; f__Enterococcaceae; g__Enterococcus	0.998347
fccef373c67b19177229da049f86650a	d__Bacteria; p__Firmicutes; c__Bacilli; o__Lactobacillales; f__Vagococcaceae; g__Vagococcus	0.992486
915e8dc18244186c9a554a78ff1dced6	d__Bacteria; p__Firmicutes; c__Bacilli; o__Staphylococcales; f__Staphylococcaceae; g__Macrococcus	0.999993
cd2f341a05e8721d40f5dedc939e895f	d__Bacteria; p__Actinobacteriota; c__Actinobacteria; o__Micrococcales; f__Micrococcaceae; g__Micrococcus	0.993898
7cac6cb4a2a5e9512a5e4578140f7e96	d__Bacteria; p__Firmicutes; c__Bacilli; o__Lactobacillales; f__Vagococcaceae; g__Vagococcus	0.999725
145827465da1e832705c229ab9de0eb9	d__Bacteria; p__Actinobacteriota; c__Actinobacteria; o__Micrococcales; f__Micrococcaceae; g__Micrococcus	0.993561
ce2cd02d5354ba16dc001a3543488d81	d__Bacteria; p__Proteobacteria; c__Gammaproteobacteria; o__Cardiobacteriales; f__Wohlfahrtiimonadaceae; g__Wohlfahrtiimonas; s__Wohlfahrtiimonas_chitiniclastica	0.997394
3eea98e46e4f43bedcf2bd2ca80956ee	d__Bacteria; p__Firmicutes; c__Bacilli; o__Lactobacillales; f__Carnobacteriaceae; g__Carnobacterium; s__Carnobacterium_maltaromaticum	0.931951
9c504ea3988ec0d1edd1ada6d4290d93	d__Bacteria; p__Firmicutes; c__Bacilli; o__Staphylococcales; f__Staphylococcaceae; g__Staphylococcus	0.999929
550cc2c1deaf7b01c5bfa7778b92114e	d__Bacteria; p__Proteobacteria; c__Gammaproteobacteria; o__Cardiobacteriales; f__Wohlfahrtiimonadaceae; g__Ignatzschineria; s__uncultured_bacterium	0.999714
c5ddcc62d6a4787486ba1f92910eecaf	d__Bacteria; p__Firmicutes; c__Bacilli; o__Lactobacillales; f__Aerococcaceae; g__Dolosicoccus; s__Dolosicoccus_paucivorans	0.999802
29ce00ce69e25e4167f5b0c9f8699836	d__Bacteria; p__Fusobacteriota; c__Fusobacteriia; o__Fusobacteriales; f__Fusobacteriaceae; g__Fusobacterium	0.999994
716a65fdb49efdad0a63dd3c5f14e297	d__Bacteria; p__Firmicutes; c__Bacilli; o__Staphylococcales; f__Staphylococcaceae; g__Macrococcus	0.999992
47890609364bbf423049f711db88dbb7	d__Bacteria; p__Firmicutes; c__Bacilli; o__Lactobacillales; f__Enterococcaceae; g__Enterococcus	0.998462
46e0aee4eca93d485c166ca407ef1e9f	d__Bacteria; p__Firmicutes; c__Clostridia; o__Clostridiales; f__Clostridiaceae; g__Clostridium_sensu_stricto_1; s__Clostridium_perfringens	0.874398
df9b4131aded2a515c3282c278e8728a	d__Bacteria; p__Firmicutes; c__Bacilli; o__Lactobacillales; f__Vagococcaceae; g__Vagococcus	0.992473
cec6b075eda4ac03cff85013be3b3f02	d__Bacteria; p__Proteobacteria; c__Gammaproteobacteria; o__Enterobacterales; f__Enterobacteriaceae; g__Escherichia-Shigella	0.990857
c49127f71db22b29ac9bc9d2e2ddcffa	d__Bacteria; p__Fusobacteriota; c__Fusobacteriia; o__Fusobacteriales; f__Fusobacteriaceae; g__Fusobacterium; s__Fusobacterium_sp.	0.741194
52d405e7295f35458a1dcf47f750d9af	d__Bacteria; p__Proteobacteria; c__Gammaproteobacteria; o__Enterobacterales; f__Pasteurellaceae	1
cc3a656e40e77a5574ae3e4d66446ae8	d__Bacteria; p__Firmicutes; c__Bacilli; o__Staphylococcales; f__Gemellaceae; g__Gemella; s__uncultured_bacterium	0.729121
1ede8f65bb877c06167a8174bbe0c2a3	d__Bacteria; p__Firmicutes; c__Bacilli; o__Lactobacillales; f__Vagococcaceae; g__Vagococcus	0.999944
4e490b79bfa79d7c75b1b587fd36e5f6	d__Bacteria; p__Firmicutes; c__Bacilli; o__Bacillales; f__Planococcaceae; g__Savagea; s__uncultured_bacterium	1
444073b0e43fce92ec2804f233782665	d__Bacteria; p__Fusobacteriota; c__Fusobacteriia; o__Fusobacteriales; f__Fusobacteriaceae; g__Fusobacterium	0.999994
1af27d24dd11a775581331994d2d3ac0	d__Bacteria; p__Fusobacteriota; c__Fusobacteriia; o__Fusobacteriales; f__Fusobacteriaceae; g__Fusobacterium; s__Fusobacterium_sp.	0.798166
f9c17a95d4dad72c39b7e536f1502ce3	d__Bacteria; p__Proteobacteria; c__Gammaproteobacteria; o__Cardiobacteriales; f__Wohlfahrtiimonadaceae; g__Ignatzschineria; s__uncultured_bacterium	0.999704
1c3ed60f27a320f19669a323ae3b4574	d__Bacteria; p__Actinobacteriota; c__Actinobacteria; o__Micrococcales; f__Micrococcaceae; g__Micrococcus	0.993078
83d954c66ccfb802366f469cfb544df9	d__Bacteria; p__Proteobacteria; c__Gammaproteobacteria; o__Enterobacterales; f__Pasteurellaceae	1
6181f10b4c7492f2fc6ad6f7aa5a72d7	d__Bacteria; p__Fusobacteriota; c__Fusobacteriia; o__Fusobacteriales; f__Fusobacteriaceae; g__Fusobacterium; s__Fusobacterium_sp.	0.762974
8765eb1743dcdb76519cff78c5dc7afa	d__Bacteria; p__Firmicutes; c__Bacilli; o__Bacillales; f__Planococcaceae	0.999866
c5f280c8ca3053b0abeb3392e5f0d778	d__Bacteria; p__Firmicutes; c__Bacilli; o__Staphylococcales; f__Staphylococcaceae; g__Macrococcus	0.999998
45ecf0a28f3395efb66cf0c1631fca2f	d__Bacteria; p__Proteobacteria; c__Gammaproteobacteria; o__Cardiobacteriales; f__Wohlfahrtiimonadaceae; g__Ignatzschineria; s__uncultured_bacterium	0.999734
e42e8f670b89ee4b1ddaba4ae6950913	d__Bacteria; p__Firmicutes; c__Bacilli; o__Staphylococcales; f__Staphylococcaceae; g__Macrococcus	0.999992
e4c5b5eee0e6c96bc26bc7dd23ad2ed9	d__Bacteria; p__Proteobacteria; c__Gammaproteobacteria; o__Enterobacterales; f__Morganellaceae; g__Moellerella; s__Moellerella_wisconsensis	0.880249
0ef8b524a0e8486d5e8ada50c880adf6	d__Bacteria; p__Proteobacteria; c__Gammaproteobacteria; o__Pseudomonadales; f__Moraxellaceae; g__Psychrobacter	0.999999
8351912a0badcb66914bc2241f562712	d__Bacteria; p__Proteobacteria; c__Gammaproteobacteria; o__Enterobacterales; f__Enterobacteriaceae; g__Escherichia-Shigella	0.991665
ba8ee8a1ef5aec24bbd58087496dacd2	d__Bacteria; p__Proteobacteria; c__Gammaproteobacteria; o__Enterobacterales; f__Morganellaceae; g__Moellerella; s__Moellerella_wisconsensis	0.886439
6b234da0a45404b8e8dec8a16ce10c8b	d__Bacteria; p__Firmicutes; c__Bacilli; o__Lactobacillales; f__Vagococcaceae; g__Vagococcus	0.891361
a97a42ece8f677fb503fe2fce54eb314	d__Bacteria; p__Firmicutes; c__Bacilli; o__Bacillales; f__Planococcaceae; g__Savagea; s__uncultured_bacterium	1
495688df633c075a55aebdb220e96b1c	d__Bacteria; p__Firmicutes; c__Clostridia; o__Clostridiales; f__Clostridiaceae; g__Hathewaya; s__Clostridiaceae_bacterium	0.940758
ef3c03ec6de7a15d5a01d687cc6e23f4	d__Bacteria; p__Firmicutes; c__Bacilli; o__Staphylococcales; f__Gemellaceae; g__Gemella; s__uncultured_bacterium	0.855869
fb92cd78e140ef02f3d55757ccbf20db	d__Bacteria; p__Firmicutes; c__Bacilli; o__Lactobacillales; f__Enterococcaceae; g__Enterococcus	0.998651
2edf9429bedadd3a65018361e3d7f546	d__Bacteria; p__Proteobacteria; c__Gammaproteobacteria; o__Enterobacterales; f__Enterobacteriaceae; g__Escherichia-Shigella	0.993129
d610d7db11ea13f9fb5c7783d0e8f117	d__Bacteria; p__Bacteroidota; c__Bacteroidia; o__Bacteroidales; f__Bacteroidaceae; g__Bacteroides; s__Bacteroides_fragilis	0.941218
7dab74eb6b7ff57c971db74391bf0277	d__Bacteria; p__Fusobacteriota; c__Fusobacteriia; o__Fusobacteriales; f__Fusobacteriaceae; g__Cetobacterium; s__uncultured_bacterium	0.994769
9280fbc3465696795b9f8fc0227586b8	d__Bacteria; p__Firmicutes; c__Bacilli; o__Lactobacillales	0.999869
5b53a1bf494b04f8dcf0f831ed29e646	d__Bacteria; p__Firmicutes; c__Bacilli; o__Lactobacillales; f__Aerococcaceae; g__Dolosicoccus; s__Dolosicoccus_paucivorans	0.999785
ec5c089d75f128b4d9fa44ae08a0a13d	d__Bacteria; p__Firmicutes; c__Bacilli; o__Lactobacillales; f__Vagococcaceae; g__Vagococcus	0.992433
9743199b4afeb5962e5a0b9a142cdc78	d__Bacteria; p__Firmicutes; c__Bacilli; o__Lactobacillales; f__Vagococcaceae; g__Vagococcus	0.990933
f42b420aeebe48c542ce069cd89323f5	d__Bacteria; p__Firmicutes; c__Clostridia; o__Peptostreptococcales-Tissierellales; f__Peptostreptococcaceae; g__Terrisporobacter	0.99983
6d49d7514e755b4f5a8d80899c744e79	d__Bacteria; p__Firmicutes; c__Bacilli; o__Bacillales; f__Planococcaceae; g__Savagea; s__uncultured_bacterium	1
96db5837d601a59f45c2ebb5a3827755	d__Bacteria; p__Firmicutes; c__Clostridia; o__Peptostreptococcales-Tissierellales; f__Peptostreptococcaceae; g__Terrisporobacter	0.999856
e28bd6fafd6133227668e562717831a1	d__Bacteria; p__Firmicutes; c__Bacilli; o__Lactobacillales; f__Vagococcaceae; g__Vagococcus	0.890431
fc0cf053bdb6a318f497412218ba83b6	d__Bacteria; p__Fusobacteriota; c__Fusobacteriia; o__Fusobacteriales; f__Fusobacteriaceae; g__Cetobacterium; s__uncultured_bacterium	0.996568
2b46d79463d3962432315cb09615a2df	d__Bacteria; p__Firmicutes; c__Clostridia; o__Clostridiales; f__Clostridiaceae; g__Clostridium_sensu_stricto_1	0.9984
7d2df98ab000a9df2c989bd8a57c9323	d__Bacteria; p__Firmicutes; c__Clostridia; o__Clostridiales; f__Clostridiaceae; g__Hathewaya; s__Clostridiaceae_bacterium	0.9356
8060b5b3bbb4e644ce31bcb667ef3105	d__Bacteria; p__Proteobacteria; c__Gammaproteobacteria; o__Pseudomonadales; f__Moraxellaceae; g__Acinetobacter	0.999997
74422ba5d600db36bc95c9c5c691fb45	d__Bacteria; p__Proteobacteria; c__Gammaproteobacteria; o__Pseudomonadales; f__Moraxellaceae; g__Psychrobacter	0.999998
6c303f687d9e42a3b628690849f80287	d__Bacteria; p__Firmicutes; c__Clostridia; o__Clostridiales; f__Clostridiaceae; g__Clostridium_sensu_stricto_1	0.998395
bbc4d9b736ecd7ee8bb085197361fa49	d__Bacteria; p__Proteobacteria; c__Gammaproteobacteria; o__Pseudomonadales; f__Moraxellaceae; g__Acinetobacter; s__Acinetobacter_sp.	0.724518
edb083454fa7f357333d803ef5f3689a	d__Bacteria; p__Firmicutes; c__Bacilli; o__Lactobacillales; f__Carnobacteriaceae; g__Carnobacterium; s__Carnobacterium_divergens	0.763235
5bb7a9903baaa4a2634fbddfbfdfedd2	d__Bacteria; p__Firmicutes; c__Bacilli; o__Lactobacillales; f__Carnobacteriaceae; g__Carnobacterium; s__Carnobacterium_maltaromaticum	0.920683
c44f6704f5c5c79a8e9b1561de518375	d__Bacteria; p__Proteobacteria; c__Gammaproteobacteria; o__Cardiobacteriales; f__Wohlfahrtiimonadaceae; g__Ignatzschineria; s__uncultured_bacterium	0.999704
9269bf91044a6606240e09111947d47d	d__Bacteria; p__Proteobacteria; c__Gammaproteobacteria; o__Pseudomonadales; f__Pseudomonadaceae; g__Pseudomonas	0.999999
5ea166ed7c4b7a0daaa80b4944c53e64	d__Bacteria; p__Firmicutes; c__Bacilli; o__Lactobacillales; f__Vagococcaceae; g__Vagococcus	0.999943
b107e2aa943ef7efaea4eb372a1bfb79	d__Bacteria; p__Proteobacteria; c__Gammaproteobacteria; o__Pseudomonadales; f__Pseudomonadaceae; g__Pseudomonas	0.999998
4d65db209e7a84eb4bf7a2785cd3ea74	d__Bacteria; p__Bacteroidota; c__Bacteroidia; o__Bacteroidales; f__Bacteroidaceae; g__Bacteroides; s__Bacteroides_fragilis	0.952819
5da1fe21bd3cf394af38d480b294af85	d__Bacteria; p__Fusobacteriota; c__Fusobacteriia; o__Fusobacteriales; f__Fusobacteriaceae; g__Fusobacterium	0.999993
322ba3a36864021f677628ff74ab542c	d__Bacteria; p__Proteobacteria; c__Gammaproteobacteria; o__Enterobacterales; f__Pasteurellaceae	1
e5a4e0c135d0b25a2b5da90f3e1e9003	d__Bacteria; p__Firmicutes; c__Clostridia; o__Peptostreptococcales-Tissierellales; f__Family_XI; g__Parvimonas; s__Parvimonas_sp.	0.929048
f0bf57b317cf054c38e4174ea796976b	d__Bacteria	0.79462
1f30eb0feccf48c9337e5881d94fcebe	d__Bacteria; p__Firmicutes; c__Clostridia; o__Clostridiales; f__Clostridiaceae; g__Clostridium_sensu_stricto_1	0.995609
197a7995aa1876760a1b2864648193f1	d__Bacteria; p__Firmicutes; c__Bacilli; o__Lactobacillales; f__Aerococcaceae; g__Dolosicoccus; s__Dolosicoccus_paucivorans	0.999767
a3d6479133b4561c31f32b0815e3a31b	d__Bacteria; p__Fusobacteriota; c__Fusobacteriia; o__Fusobacteriales; f__Fusobacteriaceae; g__Fusobacterium; s__Fusobacterium_sp.	0.798306
f03d3c3665581a3ccdaa46b1803949a7	d__Bacteria; p__Firmicutes; c__Clostridia; o__Peptostreptococcales-Tissierellales; f__Family_XI; g__Parvimonas; s__Parvimonas_sp.	0.934148
773e67e762bfe57bb9f88d806158f0d6	d__Bacteria; p__Firmicutes; c__Bacilli; o__Lactobacillales; f__Aerococcaceae; g__Dolosicoccus; s__Dolosicoccus_paucivorans	0.999734
cba2ee9d5679770e5f5ec9bff61b522a	d__Bacteria; p__Proteobacteria; c__Gammaproteobacteria; o__Pseudomonadales; f__Pseudomonadaceae; g__Pseudomonas	0.999704
71380ef50ca7d7a23a7adee468482260	d__Bacteria; p__Bacteroidota; c__Bacteroidia; o__Flavobacteriales; f__Weeksellaceae; g__Bergeyella; s__Bergeyella_zoohelcum	0.999873
8854997a858a7a454cbb0773608ef253	d__Bacteria; p__Firmicutes; c__Bacilli; o__Lactobacillales; f__Vagococcaceae; g__Vagococcus	0.890447
81c1e510c12e2131c900bc2b272b36a5	d__Bacteria; p__Proteobacteria; c__Gammaproteobacteria; o__Pseudomonadales; f__Pseudomonadaceae; g__Pseudomonas	1
190bb37654d70fd50006059ad4ad5568	d__Bacteria; p__Firmicutes; c__Bacilli; o__Lactobacillales	0.999875
5f1a2455123085f85f03602081435cd1	d__Bacteria; p__Firmicutes; c__Bacilli; o__Lactobacillales; f__Carnobacteriaceae; g__Carnobacterium; s__Carnobacterium_divergens	0.775811
52d58fa3e71ed19b3e1de1c660f97f23	d__Bacteria; p__Firmicutes; c__Bacilli; o__Bacillales; f__Bacillaceae; g__Bacillus	0.999959
9981abd60347ec775cc4c1046e67eabf	d__Bacteria; p__Firmicutes; c__Bacilli; o__Lactobacillales; f__Vagococcaceae; g__Vagococcus	0.997635
31a300980f9ee763cced204492cd0968	d__Bacteria; p__Proteobacteria; c__Gammaproteobacteria; o__Pseudomonadales; f__Pseudomonadaceae; g__Pseudomonas	0.999971
cbfa28feb276f737e480a2a56a92283c	d__Bacteria; p__Fusobacteriota; c__Fusobacteriia; o__Fusobacteriales; f__Fusobacteriaceae; g__Fusobacterium; s__Fusobacterium_sp.	0.720775
ce5be6766956436343b6c7187454f383	d__Bacteria; p__Firmicutes; c__Clostridia; o__Clostridiales; f__Clostridiaceae; g__Clostridium_sensu_stricto_1	0.999993
9efd771ffcae06f5bb8cf68a69506b36	d__Bacteria; p__Bacteroidota; c__Bacteroidia; o__Flavobacteriales; f__Weeksellaceae; g__Bergeyella; s__Bergeyella_zoohelcum	0.99985
e8b93923abeb81ca36f52c3a931bb013	d__Bacteria; p__Proteobacteria; c__Gammaproteobacteria; o__Pseudomonadales; f__Pseudomonadaceae; g__Pseudomonas	0.999998
60f4a39f80ff1d95fdf068f526885ab6	d__Bacteria; p__Actinobacteriota; c__Actinobacteria; o__Micrococcales; f__Micrococcaceae; g__Micrococcus	0.99349
b2007cf153ee800aa706305d95966450	d__Bacteria; p__Proteobacteria; c__Gammaproteobacteria; o__Enterobacterales; f__Morganellaceae; g__Moellerella; s__Moellerella_wisconsensis	0.851956
bb222047ef83fad7fec24a18b64fe07f	d__Bacteria; p__Bacteroidota; c__Bacteroidia; o__Bacteroidales; f__Bacteroidaceae; g__Bacteroides; s__Bacteroides_fragilis	0.956195
7d4160c8c124be6a55ee0367f3e08f1f	d__Bacteria; p__Firmicutes; c__Clostridia; o__Clostridiales; f__Clostridiaceae; g__Clostridium_sensu_stricto_1	0.999513
65091b5aeb53c6b8d5313712a0f644b6	d__Bacteria; p__Firmicutes; c__Bacilli; o__Lactobacillales; f__Aerococcaceae; g__Dolosicoccus; s__Dolosicoccus_paucivorans	0.999821
fe94e709e1f222aefdcbc86f0e928df6	d__Bacteria; p__Firmicutes; c__Bacilli; o__Lactobacillales; f__Vagococcaceae; g__Vagococcus	0.999943
f02afbd00a124dcc3feb95ae61352469	d__Bacteria; p__Proteobacteria; c__Gammaproteobacteria; o__Pseudomonadales; f__Pseudomonadaceae; g__Pseudomonas	0.99972
003fddf4e27c59744781844282015e0c	d__Bacteria; p__Firmicutes; c__Bacilli; o__Lactobacillales; f__Enterococcaceae; g__Enterococcus	0.998689
8f9ff8f6f83ba652264d59c0255b63d7	d__Bacteria; p__Actinobacteriota; c__Actinobacteria; o__Actinomycetales; f__Actinomycetaceae; g__Actinomyces; s__Schaalia_canis	0.988616
ac6da3fb12a961658b1be1b9766fe4da	d__Bacteria; p__Firmicutes; c__Clostridia; o__Clostridiales; f__Clostridiaceae; g__Hathewaya; s__Clostridiaceae_bacterium	0.9356
39d69d7080fe5f5cebd82b13fbe57ebd	d__Bacteria; p__Proteobacteria; c__Gammaproteobacteria; o__Pseudomonadales; f__Pseudomonadaceae; g__Pseudomonas	0.999999
dd3b7725cc0d2f5b574da09f001d46fb	d__Bacteria; p__Firmicutes; c__Clostridia; o__Clostridiales; f__Clostridiaceae; g__Clostridium_sensu_stricto_1	0.999994
a8cc36c4db519a9ca61eddd3a540a291	d__Bacteria; p__Firmicutes; c__Clostridia; o__Clostridiales; f__Clostridiaceae; g__Sarcina; s__uncultured_bacterium	0.704173
62f0a1506699262b61508e31fc7c693d	d__Bacteria; p__Firmicutes; c__Clostridia; o__Clostridiales; f__Clostridiaceae; g__Hathewaya; s__Clostridiaceae_bacterium	0.9356
934a427642407e55dde43274ef69b197	d__Bacteria	0.790973
002c3d4f2cf992292979a472bdef1ce3	d__Bacteria; p__Proteobacteria; c__Gammaproteobacteria; o__Enterobacterales; f__Pasteurellaceae; g__Muribacter; s__Muribacter_muris	0.746341
803c281a656b8cf6cccb4b92a5fa4269	d__Bacteria; p__Firmicutes; c__Clostridia; o__Peptostreptococcales-Tissierellales; f__Family_XI; g__Tissierella	0.762896
55d0f90cc7bca606127f29040272b0e1	d__Bacteria; p__Firmicutes; c__Clostridia; o__Lachnospirales; f__Lachnospiraceae; g__Epulopiscium; s__Lachnospiraceae_bacterium	0.970508
b1c4047ddc910c37dde4c5ea1fc642fd	d__Bacteria; p__Firmicutes; c__Bacilli; o__Staphylococcales; f__Staphylococcaceae; g__Staphylococcus	0.997075
67ca29994963b6ad9f87efb78d495ef8	d__Bacteria; p__Firmicutes; c__Clostridia; o__Clostridiales; f__Clostridiaceae; g__Clostridium_sensu_stricto_1	0.999522
f15500f5b8bbcefb6618a1d0e1da24db	d__Bacteria; p__Proteobacteria; c__Gammaproteobacteria; o__Cardiobacteriales; f__Wohlfahrtiimonadaceae; g__Wohlfahrtiimonas; s__Wohlfahrtiimonas_chitiniclastica	0.997477
d8e2e0fb8a319e78bd056bb6e7fcf2cb	d__Bacteria; p__Proteobacteria; c__Gammaproteobacteria; o__Pseudomonadales; f__Moraxellaceae; g__Psychrobacter	0.999999
3fe40cfd8b4c6383fa55417710bcb16b	d__Bacteria; p__Firmicutes; c__Bacilli; o__Bacillales; f__Planococcaceae; g__Savagea; s__uncultured_bacterium	1
a284f6f14cd5878cb5e88745ff0539a1	d__Bacteria; p__Actinobacteriota; c__Actinobacteria; o__Micrococcales; f__Micrococcaceae; g__Micrococcus	0.993535
1f814a5554a52c4013a9e223e7242951	d__Bacteria; p__Fusobacteriota; c__Fusobacteriia; o__Fusobacteriales; f__Fusobacteriaceae; g__Cetobacterium; s__uncultured_bacterium	0.996461
5776ea59d705ad8829d3b89e9ce5d35c	d__Bacteria; p__Firmicutes; c__Bacilli; o__Erysipelotrichales; f__Erysipelotrichaceae; g__Erysipelothrix; s__Erysipelothrix_rhusiopathiae	0.997113
05cd3eb44b35b09521157ed220b40d36	d__Bacteria; p__Proteobacteria; c__Gammaproteobacteria; o__Enterobacterales; f__Morganellaceae; g__Moellerella; s__Moellerella_wisconsensis	0.901184
e8b2e6e081e94ff1ba43671d88fd89fd	d__Bacteria; p__Firmicutes; c__Bacilli; o__Lactobacillales; f__Carnobacteriaceae; g__Carnobacterium; s__Carnobacterium_divergens	0.771691
b6701f94c853b31ca4dc7e4a32f342e7	d__Bacteria; p__Proteobacteria; c__Gammaproteobacteria; o__Pseudomonadales; f__Pseudomonadaceae; g__Pseudomonas	0.999996
a50d671c5aad41530c824cfdd89fb1ce	d__Bacteria; p__Firmicutes; c__Bacilli; o__Bacillales; f__Bacillaceae; g__Bacillus	0.999973
c07c77cf2ede68e99af9f7eb1804e569	d__Bacteria; p__Firmicutes; c__Clostridia; o__Peptostreptococcales-Tissierellales; f__Family_XI; g__Tissierella	0.78193
fac9086d6cddedb108e36a92441220d9	d__Bacteria; p__Bacteroidota; c__Bacteroidia; o__Bacteroidales; f__Bacteroidaceae; g__Bacteroides; s__Bacteroides_fragilis	0.949096
be2deb060947a5b5765370a73f5b12f2	d__Bacteria; p__Firmicutes; c__Bacilli; o__Erysipelotrichales; f__Erysipelotrichaceae; g__Erysipelothrix; s__Erysipelothrix_rhusiopathiae	0.997113
9ff19a9589ac555d2ae864b02b655463	d__Bacteria; p__Firmicutes; c__Clostridia; o__Peptostreptococcales-Tissierellales; f__Peptostreptococcaceae; g__Terrisporobacter	0.999672
2365bd5d1993d5585c7c853cb858ba4e	d__Bacteria; p__Actinobacteriota; c__Actinobacteria; o__Corynebacteriales; f__Corynebacteriaceae; g__Corynebacterium; s__Corynebacterium_bovis	0.981298
b896a87f048ade5eeef7272d52068755	d__Bacteria; p__Firmicutes; c__Bacilli; o__Lactobacillales; f__Vagococcaceae; g__Vagococcus	0.999933
a497e54f4492f58c034c9481b88fc60a	d__Bacteria; p__Actinobacteriota; c__Actinobacteria; o__Corynebacteriales; f__Corynebacteriaceae; g__Corynebacterium; s__Corynebacterium_doosanense	0.996127
5d0bab686881547a8cfd67b347b72a10	d__Bacteria; p__Proteobacteria; c__Gammaproteobacteria; o__Enterobacterales; f__Pasteurellaceae	1
0f08a6825204ce17aa2f13de34bf1ef4	d__Bacteria; p__Firmicutes; c__Bacilli; o__Bacillales; f__Planococcaceae; g__Sporosarcina	0.997358
12cc2a358ba8de3d45dda4a1b96208a0	d__Bacteria; p__Firmicutes; c__Clostridia; o__Clostridiales; f__Clostridiaceae; g__Clostridium_sensu_stricto_1	0.999994
b19bd9bc0dee5581cd894ed5130b4d7f	d__Bacteria; p__Firmicutes; c__Clostridia; o__Clostridiales; f__Clostridiaceae; g__Sarcina	0.754972
41c65b859352b223a0d594568be31b3f	d__Bacteria	0.769195
bd494d0c7227e433338dc47ee1f463dd	d__Bacteria; p__Firmicutes; c__Bacilli; o__Staphylococcales; f__Staphylococcaceae; g__Staphylococcus	0.999965
e03a82a4ae5543f94c982de227309ceb	d__Bacteria; p__Firmicutes; c__Clostridia; o__Clostridiales; f__Clostridiaceae; g__Hathewaya; s__Clostridiaceae_bacterium	0.9356
12bf799ff7e5b992ecf4d6bc2ec14279	d__Bacteria; p__Proteobacteria; c__Gammaproteobacteria; o__Pseudomonadales; f__Pseudomonadaceae; g__Pseudomonas	0.999702
eeefbe7abf5404a2184b1ecf14dd743e	d__Bacteria	0.775726
5c886f7cffd0f841d13d304052bea5b6	d__Bacteria; p__Bacteroidota; c__Bacteroidia; o__Flavobacteriales; f__Weeksellaceae; g__Bergeyella; s__Bergeyella_zoohelcum	0.999876
5e4d733f728457021a409165903b5076	d__Bacteria; p__Firmicutes; c__Clostridia; o__Lachnospirales; f__Lachnospiraceae; g__Epulopiscium; s__Lachnospiraceae_bacterium	0.981422
221f0835ac00dfd8567c92a82f28bbad	d__Bacteria; p__Proteobacteria; c__Gammaproteobacteria; o__Pseudomonadales; f__Pseudomonadaceae; g__Pseudomonas	0.999907
feb0be78db04591617e9ec3ecc9aab46	d__Bacteria; p__Firmicutes; c__Clostridia; o__Clostridiales; f__Clostridiaceae; g__Clostridium_sensu_stricto_13; s__Clostridium_sp.	0.830704
75c4a44dd87f766685b68c214660148c	d__Bacteria; p__Firmicutes; c__Clostridia; o__Peptostreptococcales-Tissierellales; f__Family_XI; g__Tissierella; s__Tissierella_sp.	0.755943
3ae234f04d7d190d0d376186d77120d7	d__Bacteria; p__Firmicutes; c__Bacilli; o__Staphylococcales; f__Gemellaceae; g__Gemella; s__uncultured_bacterium	0.847577
a03b295d02accf81b08105f451253375	d__Bacteria; p__Proteobacteria; c__Gammaproteobacteria; o__Pseudomonadales; f__Pseudomonadaceae; g__Pseudomonas	0.999751
5fe48348dae671a643a35261a80e6f98	d__Bacteria; p__Firmicutes; c__Bacilli; o__Staphylococcales; f__Staphylococcaceae; g__Staphylococcus; s__Staphylococcus_sciuri	0.85133
6566c50d5ec5336732d5ede4a21ffb48	d__Bacteria; p__Proteobacteria; c__Gammaproteobacteria; o__Pseudomonadales; f__Moraxellaceae; g__Moraxella; s__Moraxella_sp.	0.951435
3d010062b28e4a9ed81b329ba7585488	d__Bacteria; p__Firmicutes; c__Clostridia; o__Lachnospirales; f__Lachnospiraceae; g__Epulopiscium; s__Lachnospiraceae_bacterium	0.981471
48a8dc9ffef5416c57a2f97b2354489e	d__Bacteria; p__Bacteroidota; c__Bacteroidia; o__Bacteroidales; f__Bacteroidaceae; g__Bacteroides	1
e48de6539899b3b304c4f5e10e64ea76	d__Bacteria; p__Actinobacteriota; c__Actinobacteria; o__Micrococcales; f__Dermatophilaceae; g__Mobilicoccus	0.989552
1b75f5fcb8c2df29dd48568a76c3288b	d__Bacteria; p__Proteobacteria; c__Gammaproteobacteria; o__Pseudomonadales; f__Pseudomonadaceae; g__Pseudomonas	0.999698
062ea2ed5337a297734e473c3aca9b25	d__Bacteria; p__Actinobacteriota; c__Actinobacteria; o__Micrococcales; f__Dermatophilaceae; g__Mobilicoccus	0.98959
778e14e90aed18b20da1086a82cf7bd7	d__Bacteria; p__Firmicutes; c__Bacilli; o__Lactobacillales	0.999875
0d4429f146cb9e8d69aca5b81f3a4590	d__Bacteria; p__Firmicutes; c__Clostridia; o__Peptostreptococcales-Tissierellales; f__Family_XI; g__Parvimonas; s__Parvimonas_sp.	0.932913
1d0cfa4ae713e72a6bccf1d5af9c46d4	d__Bacteria; p__Fusobacteriota; c__Fusobacteriia; o__Fusobacteriales; f__Fusobacteriaceae; g__Fusobacterium; s__Fusobacterium_sp.	0.802664
37dc5b251c261136f730bc4f36e2dd2d	d__Bacteria; p__Firmicutes; c__Clostridia; o__Peptostreptococcales-Tissierellales; f__Family_XI; g__Tissierella; s__Tissierella_sp.	0.717989
00573b51048776724d467143455cd37d	d__Bacteria; p__Firmicutes; c__Bacilli; o__Lactobacillales; f__Enterococcaceae; g__Enterococcus	0.999173
79039c6c05e81ce384214f859f7fad21	d__Bacteria; p__Firmicutes; c__Clostridia; o__Clostridiales; f__Clostridiaceae; g__Clostridium_sensu_stricto_1; s__Clostridium_colicanis	0.708474
7ca1aef4e08c0574810c80c083c3cca5	d__Bacteria; p__Firmicutes; c__Bacilli; o__Bacillales; f__Planococcaceae; g__Sporosarcina	0.999834
1ab201ef41589fe8f91fc325d1c360be	d__Bacteria; p__Firmicutes; c__Bacilli; o__Bacillales; f__Bacillaceae; g__Bacillus	0.999974
87953f5f4a1cab1729604d10e26c74af	d__Bacteria; p__Bacteroidota; c__Bacteroidia; o__Bacteroidales; f__Bacteroidaceae; g__Bacteroides	1
c4051cbd5a99cc1498b80b811a4eb222	d__Bacteria; p__Firmicutes; c__Bacilli; o__Mycoplasmatales; f__Mycoplasmataceae; g__Candidatus_Bacilloplasma; s__uncultured_bacterium	0.908178
0510e557075b53caf7a4800933ee003a	d__Bacteria; p__Firmicutes; c__Bacilli; o__Bacillales; f__Planococcaceae; g__Savagea; s__Savagea_faecisuis	0.965164
cb85acb9617bd4efbb0e02a10b3c5d83	d__Bacteria; p__Firmicutes; c__Bacilli; o__Staphylococcales; f__Staphylococcaceae; g__Staphylococcus	0.985572
d6c99eb8d859a724a71c17b4dea310e5	d__Bacteria; p__Firmicutes; c__Bacilli; o__Staphylococcales; f__Staphylococcaceae; g__Staphylococcus	0.997864
7c0c87c56e9f6e78c761d4fca744f478	d__Bacteria; p__Firmicutes; c__Clostridia; o__Clostridiales; f__Clostridiaceae; g__Clostridium_sensu_stricto_1; s__Clostridium_paraputrificum	0.992781
481275462db9e59c9be0aae8e56958a8	d__Bacteria; p__Proteobacteria; c__Gammaproteobacteria; o__Enterobacterales; f__Pasteurellaceae	1
67e2290f5233e8303cb29e8a194caa67	d__Bacteria; p__Firmicutes; c__Clostridia; o__Clostridiales; f__Clostridiaceae; g__Clostridium_sensu_stricto_4; s__uncultured_bacterium	0.990418
f0b2f336aeadb0f4ac80b45ccb9445a7	d__Bacteria; p__Proteobacteria; c__Gammaproteobacteria; o__Pseudomonadales; f__Moraxellaceae; g__Moraxella; s__Moraxella_sp.	0.953471
e8608ef11032d90adc1d91aba8c40d0b	d__Bacteria; p__Firmicutes; c__Clostridia; o__Peptostreptococcales-Tissierellales; f__Family_XI; g__Tissierella; s__Tissierella_sp.	0.711851
1b573d6e8facaf8768b001ec22b48d0b	d__Bacteria; p__Firmicutes; c__Clostridia; o__Clostridiales; f__Clostridiaceae; g__Sarcina	0.737272
8cecbd84172afe1dcb265fc796142965	d__Bacteria; p__Bacteroidota; c__Bacteroidia; o__Flavobacteriales; f__Weeksellaceae; g__Bergeyella; s__Bergeyella_zoohelcum	0.999875
f18dcbff292129ce7c1e8a2d02bb4639	d__Bacteria; p__Firmicutes; c__Bacilli; o__Staphylococcales; f__Staphylococcaceae; g__Staphylococcus	0.99978
7f003dbfe54c18ef716c05768c120650	d__Bacteria; p__Firmicutes; c__Clostridia; o__Peptostreptococcales-Tissierellales; f__Peptostreptococcaceae; g__Peptostreptococcus; s__Peptostreptococcus_sp.	0.954521
a40879a37530af876a669d1dfab8fd65	d__Bacteria; p__Firmicutes; c__Clostridia; o__Lachnospirales; f__Lachnospiraceae; g__Epulopiscium; s__Lachnospiraceae_bacterium	0.977361
09209aa80cf7182b1ff5dd7ddf917836	d__Bacteria; p__Firmicutes; c__Bacilli; o__Bacillales; f__Planococcaceae; g__Sporosarcina	0.999147
e5a6cc37aa542e3b5abf5aab22f6a048	d__Bacteria; p__Firmicutes; c__Bacilli; o__Bacillales; f__Planococcaceae; g__Sporosarcina	0.999857
ea2f3ef966610e5856ec0456c3dc212e	d__Bacteria; p__Proteobacteria; c__Gammaproteobacteria; o__Pseudomonadales; f__Moraxellaceae; g__Psychrobacter; s__Psychrobacter_alimentarius	0.779676
71eb6e26a530e9991d012ef5b4230f03	d__Bacteria; p__Proteobacteria; c__Gammaproteobacteria; o__Pseudomonadales; f__Pseudomonadaceae; g__Pseudomonas	0.999925
5de3a69d3dbf2abb3a982834222b19b1	d__Bacteria; p__Firmicutes; c__Clostridia; o__Clostridiales; f__Clostridiaceae; g__Sarcina	0.745042
9b5dec881cd335bdcc5a910746b806f4	d__Bacteria; p__Firmicutes; c__Bacilli; o__Bacillales; f__Planococcaceae; g__Sporosarcina	0.999265
cb8d58284728620ff12f5cfcb93f1c1b	d__Bacteria; p__Actinobacteriota; c__Actinobacteria; o__Corynebacteriales; f__Corynebacteriaceae; g__Corynebacterium; s__Corynebacterium_doosanense	0.996215
76b4fac9443194547bf7adcf75718c63	d__Bacteria; p__Firmicutes; c__Bacilli; o__Mycoplasmatales; f__Mycoplasmataceae; g__Candidatus_Bacilloplasma; s__uncultured_bacterium	0.875412
a2e727d4825c10a8045358f91d651cc2	d__Bacteria; p__Firmicutes; c__Bacilli; o__Staphylococcales; f__Staphylococcaceae; g__Nosocomiicoccus	0.999999
4bc08e1d6bff7f22e53f17d2e9d3060d	d__Bacteria; p__Firmicutes; c__Bacilli; o__Staphylococcales; f__Staphylococcaceae; g__Staphylococcus	0.99996
db00760178a85606a47c5f91792f4c56	d__Bacteria; p__Firmicutes; c__Bacilli; o__Mycoplasmatales; f__Mycoplasmataceae; g__Candidatus_Bacilloplasma; s__uncultured_bacterium	0.884249
317d6b3c8a81e0eb6a703b71b5c24a8b	d__Bacteria; p__Firmicutes; c__Bacilli; o__Bacillales; f__Planococcaceae; g__Savagea; s__Savagea_faecisuis	0.95259
0b0d0d380b763c8da3493a909da4c47f	d__Bacteria; p__Firmicutes; c__Bacilli; o__Bacillales; f__Planococcaceae; g__Sporosarcina	0.998904
ffc888c49c0c0a7c6e6d581fc5d66dd5	d__Bacteria; p__Bacteroidota; c__Bacteroidia; o__Bacteroidales; f__Bacteroidaceae; g__Bacteroides; s__Bacteroides_fragilis	0.839858
cd1af46d6ff0125ee5fab0b9ecb71df6	d__Bacteria; p__Firmicutes; c__Bacilli; o__Staphylococcales; f__Staphylococcaceae; g__Staphylococcus	0.985061
27e3d607cff97e91025aa43b7d23c7ed	d__Bacteria; p__Firmicutes; c__Clostridia; o__Clostridiales; f__Clostridiaceae; g__Clostridium_sensu_stricto_1	0.999524
3f9643a6199faa4d683fbe113b13de47	d__Bacteria; p__Firmicutes; c__Clostridia; o__Clostridiales; f__Clostridiaceae; g__Clostridium_sensu_stricto_5; s__Clostridium_putrefaciens	0.966424
0372b8acc14d95344a7091ff07e44166	d__Bacteria; p__Firmicutes; c__Bacilli; o__Staphylococcales; f__Staphylococcaceae; g__Staphylococcus	0.999936
fa5b9708d29f234823ae4a8d3b677975	d__Bacteria; p__Firmicutes; c__Clostridia; o__Clostridiales; f__Clostridiaceae; g__Clostridium_sensu_stricto_13; s__Clostridium_sp.	0.82482
480832381a2783e59ed55989be81c759	d__Bacteria; p__Firmicutes; c__Clostridia; o__Peptostreptococcales-Tissierellales; f__Family_XI; g__Parvimonas; s__Parvimonas_sp.	0.912411
70f8f2b52006b3aee2e049332cf58201	d__Bacteria; p__Proteobacteria; c__Gammaproteobacteria; o__Enterobacterales; f__Pasteurellaceae	1
8d8fa574c6f19ec72bf0c2149b0cbdf4	d__Bacteria; p__Firmicutes; c__Bacilli; o__Lactobacillales; f__Streptococcaceae; g__Lactococcus	1
c347427f6c01001ff1b14fa3f81a9967	d__Bacteria; p__Firmicutes; c__Clostridia; o__Lachnospirales; f__Lachnospiraceae; g__Epulopiscium; s__Lachnospiraceae_bacterium	0.98132
ce75d89fb0bb96ba6aaff54b621181e5	d__Bacteria; p__Firmicutes; c__Bacilli; o__Bacillales; f__Planococcaceae; g__Sporosarcina	0.998241
ffb8e30f5e9fa31d63afbec4eadc7a65	d__Bacteria; p__Firmicutes; c__Clostridia; o__Clostridiales; f__Clostridiaceae; g__Clostridium_sensu_stricto_7	1
f40cac042aafd9ec42aa5c2d2a651c3b	d__Bacteria; p__Bacteroidota; c__Bacteroidia; o__Bacteroidales; f__Porphyromonadaceae; g__Porphyromonas; s__Porphyromonas_cangingivalis	1
3ad2e9721c956c3a034fbfe283dc7df9	d__Bacteria; p__Firmicutes; c__Clostridia; o__Clostridiales; f__Clostridiaceae; g__Clostridium_sensu_stricto_7	1
98aac08da37f919bafc32cb98ec14353	d__Bacteria; p__Bacteroidota; c__Bacteroidia; o__Bacteroidales; f__Tannerellaceae; g__Macellibacteroides; s__uncultured_bacterium	0.887949
ad7b0a4740325364886f55de0804ef6c	d__Bacteria; p__Firmicutes; c__Bacilli; o__Staphylococcales; f__Staphylococcaceae; g__Staphylococcus	0.997822
59e783bc877d62b5def3cb75c986e7c8	d__Bacteria; p__Firmicutes; c__Bacilli; o__Bacillales; f__Planococcaceae; g__Savagea; s__uncultured_bacterium	0.999999
f19d88d2eff8370e54c52569ceb13e64	d__Bacteria; p__Firmicutes; c__Bacilli; o__Bacillales; f__Bacillaceae; g__Bacillus	0.99997
be2e4f700fe5f925164ac1d41c01d9f8	d__Bacteria; p__Firmicutes; c__Clostridia; o__Clostridiales; f__Clostridiaceae; g__Clostridium_sensu_stricto_5; s__Clostridium_putrefaciens	0.966425
81f67bab3fac162a11751eaa858bb993	d__Bacteria; p__Firmicutes; c__Bacilli; o__Bacillales; f__Planococcaceae; g__Savagea; s__uncultured_bacterium	0.999999
a86cc8750efb8da8a3a4692c63850aef	d__Bacteria; p__Proteobacteria; c__Gammaproteobacteria; o__Cardiobacteriales; f__Wohlfahrtiimonadaceae; g__Ignatzschineria; s__uncultured_bacterium	0.999721
87e1a809aac45e9eb1b7dbe01dccc15a	d__Bacteria; p__Bacteroidota; c__Bacteroidia; o__Bacteroidales; f__Bacteroidaceae; g__Bacteroides; s__Bacteroides_fragilis	0.924983
82f336688c41d2cd96883cffcb0f294d	d__Bacteria; p__Firmicutes; c__Clostridia; o__Clostridiales; f__Clostridiaceae; g__Clostridium_sensu_stricto_5; s__Clostridium_putrefaciens	0.965608
0ccb26d95c0d56962cd4675fe64812c8	d__Bacteria; p__Proteobacteria; c__Gammaproteobacteria; o__Enterobacterales; f__Morganellaceae; g__Moellerella	0.712084
11b4d3d697621f8fea33e36093f12604	d__Bacteria; p__Firmicutes; c__Clostridia; o__Clostridiales; f__Clostridiaceae; g__Clostridium_sensu_stricto_1; s__Clostridium_baratii	0.85883
85365874c59371883e77fc2f557fed9b	d__Bacteria; p__Bacteroidota; c__Bacteroidia; o__Flavobacteriales; f__Flavobacteriaceae; g__Myroides; s__Myroides_sp.	0.981352
4147b84d1084c015fffa938aab723ee3	d__Bacteria; p__Firmicutes; c__Bacilli; o__Bacillales; f__Bacillaceae; g__Bacillus	0.999976
030d5b4359a94bd9ceae9ad52782b5a3	d__Bacteria; p__Bacteroidota; c__Bacteroidia; o__Flavobacteriales; f__Flavobacteriaceae; g__Myroides; s__Myroides_sp.	0.982497
8e79456ac71158cc0ac68e3f31e18ed5	d__Bacteria; p__Fusobacteriota; c__Fusobacteriia; o__Fusobacteriales; f__Fusobacteriaceae; g__Fusobacterium; s__gut_metagenome	0.992581
fe162c8685adc2445ecb70a7ae33431f	d__Bacteria; p__Firmicutes; c__Bacilli; o__Lactobacillales; f__Vagococcaceae; g__Vagococcus	0.979506
55a1f9d10d8f904261ab18b87c0f7b39	d__Bacteria; p__Firmicutes; c__Bacilli; o__Staphylococcales; f__Staphylococcaceae; g__Staphylococcus	0.999794
4041741914f999a3815cfa9c93a1b545	d__Bacteria; p__Firmicutes; c__Clostridia; o__Lachnospirales; f__Lachnospiraceae; g__uncultured; s__Faecalimonas_umbilicata	0.859185
06034674514bb5e7a76a03ee42a45d74	d__Bacteria; p__Proteobacteria; c__Gammaproteobacteria; o__Enterobacterales; f__Morganellaceae; g__Moellerella	0.700748
827a914ef5a7f14df460eeed63507e35	d__Bacteria; p__Firmicutes; c__Clostridia; o__Peptostreptococcales-Tissierellales; f__Family_XI	0.999908
ac30518c620c95e6bc442aa59b89e0a7	d__Bacteria; p__Firmicutes; c__Bacilli; o__Bacillales; f__Planococcaceae; g__Sporosarcina	0.997781
c9da14f64ae44fbe81cbc5fdb24a06af	d__Bacteria; p__Proteobacteria; c__Gammaproteobacteria; o__Burkholderiales; f__Neisseriaceae; g__Neisseria	0.995928
652efbc761b2692002fb2e416c35757f	d__Bacteria; p__Proteobacteria; c__Gammaproteobacteria; o__Enterobacterales; f__Pasteurellaceae; g__Frederiksenia	0.999217
b4a7727fce0b8ea7627f7c32da77fc28	d__Bacteria	0.782475
c7550334b9caf0258e736071c20e30a3	d__Bacteria; p__Firmicutes; c__Bacilli; o__Staphylococcales; f__Staphylococcaceae; g__Staphylococcus; s__Staphylococcus_sciuri	0.822579
f6620a0fc7af49a6d187cef3d2d7fcea	d__Bacteria; p__Proteobacteria; c__Gammaproteobacteria; o__Burkholderiales; f__Neisseriaceae; g__Conchiformibius; s__Neisseria_sp.	0.732304
8ec40c06f591e8d9b9ff7cd47b3ff9fb	d__Bacteria; p__Proteobacteria; c__Gammaproteobacteria; o__Pseudomonadales; f__Moraxellaceae; g__Acinetobacter	0.999996
e91fd331f6011ccd8a37ef6196a9cbfd	d__Bacteria; p__Firmicutes; c__Clostridia; o__Lachnospirales; f__Lachnospiraceae; g__Blautia	0.999537
216fe9a27ae745203c28a830eab7a450	d__Bacteria; p__Firmicutes; c__Bacilli; o__Lactobacillales; f__Streptococcaceae; g__Lactococcus	1
843d7ba60abe783e17d39f5b5241c540	d__Bacteria; p__Firmicutes; c__Bacilli; o__Mycoplasmatales; f__Mycoplasmataceae	0.999956
7aa73653ad65829659fffdcaa9a975cf	d__Bacteria; p__Firmicutes; c__Bacilli; o__Staphylococcales; f__Staphylococcaceae; g__Nosocomiicoccus	0.999999
9718879aa66adf9502327873b6632896	d__Bacteria; p__Proteobacteria; c__Gammaproteobacteria; o__Burkholderiales; f__Neisseriaceae; g__Neisseria	0.996421
303c924874c56e4b376505c4eb84d297	d__Bacteria; p__Firmicutes; c__Clostridia; o__Clostridiales; f__Clostridiaceae; g__Clostridium_sensu_stricto_4; s__uncultured_bacterium	0.993259
64b54dfce7b153e97cce3e833f8abbc5	d__Bacteria; p__Bacteroidota; c__Bacteroidia; o__Bacteroidales; f__Tannerellaceae; g__Macellibacteroides; s__uncultured_bacterium	0.910172
c87dee3a2f782723e0fb94eb9f44978e	d__Bacteria; p__Bacteroidota; c__Bacteroidia; o__Flavobacteriales; f__Flavobacteriaceae; g__Myroides; s__Myroides_sp.	0.98505
a6e3ec3a180ad0cb13bb7256f4e57e3a	d__Bacteria; p__Firmicutes; c__Bacilli; o__Staphylococcales; f__Staphylococcaceae; g__Nosocomiicoccus	0.999999
305e6a19aa3219219b678a76d97af5fd	d__Bacteria; p__Proteobacteria; c__Gammaproteobacteria; o__Pseudomonadales; f__Moraxellaceae; g__Psychrobacter	1
3cdbf311b70eb58fb79d0e4c286db9bb	d__Bacteria; p__Firmicutes; c__Bacilli; o__Mycoplasmatales; f__Mycoplasmataceae; g__Candidatus_Bacilloplasma; s__uncultured_bacterium	0.884008
5ca6f6f3786a9c7ec5e8315e484bd35a	d__Bacteria; p__Proteobacteria; c__Gammaproteobacteria; o__Pseudomonadales; f__Moraxellaceae; g__Acinetobacter; s__Acinetobacter_guillouiae	0.771218
9e73f648e3af2d714ef1ecb82652ac0b	d__Bacteria; p__Proteobacteria; c__Gammaproteobacteria; o__Pseudomonadales; f__Moraxellaceae; g__Acinetobacter	0.999998
27fa5e2f6c2a06c43b56a6d4a24bd8e0	d__Bacteria; p__Firmicutes; c__Clostridia; o__Peptostreptococcales-Tissierellales; f__Family_XI	0.999914
7179c1bf5684a1c3d957babb729951d9	d__Bacteria; p__Firmicutes; c__Clostridia; o__Clostridiales; f__Clostridiaceae; g__Clostridium_sensu_stricto_7	1
2fa46959f263866518740528675f4ffb	d__Bacteria; p__Bacteroidota; c__Bacteroidia; o__Bacteroidales; f__Bacteroidaceae; g__Bacteroides	1
563319e4f41df3842b44c4e58605e605	d__Bacteria; p__Firmicutes; c__Clostridia; o__Clostridiales; f__Clostridiaceae; g__Clostridium_sensu_stricto_7	1
717a9a56375dfeae6adcfed58e8fa428	d__Bacteria; p__Firmicutes; c__Bacilli; o__Staphylococcales; f__Staphylococcaceae; g__Staphylococcus	0.999921
a46013d69d49b58555bf3700a1c285e9	d__Bacteria; p__Firmicutes; c__Bacilli; o__Lactobacillales; f__Carnobacteriaceae; g__Alloiococcus; s__bacterium_1	0.979879
cc6a967aad7c6af8a1b986855436222f	d__Bacteria; p__Proteobacteria; c__Gammaproteobacteria; o__Enterobacterales; f__Pasteurellaceae; g__Frederiksenia	0.999148
8fe3c173aa95f91d835f1573f61d3f00	d__Bacteria; p__Firmicutes; c__Bacilli; o__Lactobacillales; f__Carnobacteriaceae; g__Alloiococcus; s__bacterium_1	0.979956
ee8e03726e7d335520dc67bcbad6b90d	d__Bacteria; p__Firmicutes; c__Clostridia; o__Peptostreptococcales-Tissierellales; f__Family_XI; g__Tissierella; s__Tissierella_sp.	0.802678
64a26bd9005a6dd5018f417a44f8d3d6	d__Bacteria; p__Firmicutes; c__Clostridia; o__Peptostreptococcales-Tissierellales; f__Peptostreptococcaceae; g__Peptoclostridium	0.997582
4c86acf5dee4b979009611cc91e52123	d__Bacteria; p__Firmicutes; c__Bacilli; o__Lactobacillales	0.999871
8d6ab4b36254c00cdf211c2263c969ec	d__Bacteria; p__Proteobacteria; c__Gammaproteobacteria; o__Enterobacterales; f__Morganellaceae	0.999993
4a13ce787c400495643f8c4c1b70a981	d__Bacteria; p__Firmicutes; c__Bacilli; o__Mycoplasmatales; f__Mycoplasmataceae; g__Mycoplasma; s__Mycoplasma_penetrans	0.797923
a78295e009b101f0569c06bda998bda1	d__Bacteria; p__Firmicutes; c__Bacilli; o__Bacillales; f__Planococcaceae; g__Savagea; s__Savagea_faecisuis	0.897353
7d812ad9cf25ff79289b03496a838b0b	d__Bacteria; p__Proteobacteria; c__Gammaproteobacteria; o__Enterobacterales; f__Enterobacteriaceae; g__Plesiomonas	0.991324
f76039c782e9bfd2e734f07560c7f2d6	d__Bacteria; p__Firmicutes; c__Bacilli; o__Lactobacillales; f__Vagococcaceae; g__Vagococcus	0.99734
1686c5bd3bbfe86d0dd6459f537fd892	d__Bacteria; p__Firmicutes; c__Bacilli; o__Staphylococcales; f__Staphylococcaceae; g__Staphylococcus	0.999803
f9cfd0cbe7f76cc0bbae2ec498664b4e	d__Bacteria; p__Proteobacteria; c__Gammaproteobacteria; o__Pseudomonadales; f__Moraxellaceae; g__Moraxella; s__Moraxella_sp.	0.938976
7c0d96424d022e32b5b0fed98e57d219	d__Bacteria; p__Firmicutes; c__Bacilli; o__Lactobacillales; f__Carnobacteriaceae; g__Alloiococcus; s__bacterium_1	0.980318
ba044dae972cbb415d6af1a9f8b38708	d__Bacteria; p__Proteobacteria; c__Gammaproteobacteria; o__Enterobacterales; f__Pasteurellaceae; g__Pasteurella	0.999878
b59e95340cde93c16092ce09c02c1e5e	d__Bacteria; p__Firmicutes; c__Bacilli; o__Bacillales; f__Bacillaceae; g__Bacillus	0.999968
ec08648411064ba861806b1a74cceb42	d__Bacteria; p__Firmicutes; c__Bacilli; o__Staphylococcales; f__Staphylococcaceae; g__Staphylococcus; s__Staphylococcus_aureus	0.803379
4e5bf22d30a9a3d2bfa735381ded2650	d__Bacteria; p__Firmicutes; c__Bacilli; o__Lactobacillales; f__Streptococcaceae; g__Lactococcus; s__Lactococcus_garvieae	0.857142
f29536fa1d5e7704c76dd45d6eec4a65	d__Bacteria; p__Proteobacteria; c__Gammaproteobacteria; o__Pseudomonadales; f__Moraxellaceae; g__Moraxella; s__Moraxella_sp.	0.949499
2a3363fe3cee72af543604daed07f206	d__Bacteria; p__Actinobacteriota; c__Actinobacteria; o__Corynebacteriales; f__Corynebacteriaceae; g__Corynebacterium; s__Corynebacterium_doosanense	0.996854
b9e39ce99754f4900264432b92d327a8	d__Bacteria; p__Proteobacteria; c__Gammaproteobacteria; o__Pseudomonadales; f__Moraxellaceae; g__Psychrobacter	1
a40700ad3132446ad75081f9208c2f7c	d__Bacteria; p__Firmicutes; c__Clostridia; o__Clostridiales; f__Clostridiaceae; g__Clostridium_sensu_stricto_15; s__uncultured_Clostridium	0.999807
dfef104d600b50e391324704e8f7eede	d__Bacteria; p__Fusobacteriota; c__Fusobacteriia; o__Fusobacteriales; f__Fusobacteriaceae; g__Fusobacterium; s__gut_metagenome	0.993444
0078f71e9a6fcdc9ccef712fb731f679	d__Bacteria; p__Firmicutes; c__Bacilli; o__Bacillales; f__Planococcaceae; g__Savagea; s__uncultured_bacterium	0.999999
6259367d31d3ec00906d5d8028271166	d__Bacteria; p__Fusobacteriota; c__Fusobacteriia; o__Fusobacteriales; f__Leptotrichiaceae; g__Streptobacillus	0.992094
06c6c5c138101d4f5aef7931e92b96a4	d__Bacteria; p__Actinobacteriota; c__Actinobacteria; o__Micrococcales; f__Dermatophilaceae; g__Mobilicoccus	0.989471
2e2469940b0f7527b779c177a49db0e0	d__Bacteria; p__Firmicutes; c__Clostridia; o__Peptostreptococcales-Tissierellales; f__Family_XI; g__Parvimonas; s__Parvimonas_sp.	0.930535
6d30a8f142d01b5dddecef32a2a5df5b	d__Bacteria; p__Bacteroidota; c__Bacteroidia; o__Bacteroidales; f__Bacteroidaceae; g__Bacteroides; s__Bacteroides_fragilis	0.875038
afc5fba161d1c3378eb1e96412eb24ea	d__Bacteria; p__Firmicutes; c__Bacilli; o__Lactobacillales; f__Vagococcaceae; g__Vagococcus	0.991321
9282da4aa89b95c3d56075f2e3ee1055	d__Bacteria; p__Firmicutes; c__Clostridia; o__Peptostreptococcales-Tissierellales; f__Peptostreptococcaceae; g__Peptoclostridium	0.996105
33da6a606952733774bf22672a95afb7	d__Bacteria; p__Proteobacteria; c__Gammaproteobacteria; o__Pseudomonadales; f__Moraxellaceae; g__Acinetobacter; s__Acinetobacter_sp.	0.714137
57e369fc90eb95025f66985eca3f395f	d__Bacteria; p__Proteobacteria; c__Gammaproteobacteria; o__Pseudomonadales; f__Moraxellaceae; g__Psychrobacter	1
6cc4e9a5952c3ab62053ab16073718ce	d__Bacteria; p__Firmicutes; c__Clostridia; o__Clostridiales; f__Clostridiaceae; g__Clostridium_sensu_stricto_7	1
28423fb5592a7841c76c50e910ddb382	d__Bacteria; p__Firmicutes; c__Clostridia; o__Peptostreptococcales-Tissierellales; f__Peptostreptococcaceae; g__Romboutsia	0.719928
b82049bfa364f198ffeabdb839729c14	d__Bacteria; p__Actinobacteriota; c__Actinobacteria; o__Corynebacteriales; f__Corynebacteriaceae; g__Corynebacterium; s__Corynebacterium_doosanense	0.996205
91b93ca49fd80de1f3cfa470b1e5f8a1	d__Bacteria; p__Firmicutes; c__Clostridia; o__Clostridiales; f__Clostridiaceae; g__Clostridium_sensu_stricto_1; s__Clostridium_perfringens	0.871623
4a59e931772e1ff856c37c26a4991644	d__Bacteria; p__Fusobacteriota; c__Fusobacteriia; o__Fusobacteriales; f__Fusobacteriaceae; g__Fusobacterium; s__gut_metagenome	0.994481
077e689a06e5cf180a261d1880cd5648	d__Bacteria; p__Firmicutes; c__Bacilli; o__Bacillales; f__Planococcaceae; g__Sporosarcina	0.999343
e56bffe457a2b11184d81a0dd49b1d31	d__Bacteria; p__Proteobacteria; c__Gammaproteobacteria; o__Pseudomonadales; f__Moraxellaceae; g__Psychrobacter	1
47bbe84aca5b2eb3e77f270d2656d4ad	d__Bacteria; p__Proteobacteria; c__Gammaproteobacteria; o__Pseudomonadales; f__Moraxellaceae; g__Psychrobacter	1
539089193aee8652fb8592ce39bba1a7	d__Bacteria; p__Firmicutes; c__Bacilli; o__Lactobacillales; f__Streptococcaceae; g__Streptococcus; s__Streptococcus_dysgalactiae	0.996135
f4faabbe7fbe3d6addb980e8fa66efd6	d__Bacteria; p__Firmicutes; c__Bacilli; o__Bacillales; f__Planococcaceae; g__Sporosarcina	0.998968
66d35cacdf124f16b0d56f522ceb81d6	d__Bacteria; p__Firmicutes; c__Negativicutes; o__Veillonellales-Selenomonadales; f__Veillonellaceae; g__Veillonella	0.976521
6377d2cac90efd9ba9c4b2548e488d2a	d__Bacteria; p__Firmicutes; c__Clostridia; o__Clostridiales; f__Clostridiaceae; g__Clostridium_sensu_stricto_1; s__Clostridium_perfringens	0.881702
3683dbbb050b6b607e092d8b63922f39	d__Bacteria; p__Actinobacteriota; c__Actinobacteria; o__Micrococcales; f__Micrococcaceae; g__Micrococcus	0.993841
4f01b2cfc3e5d4d37b54175917639d4d	d__Bacteria; p__Firmicutes; c__Clostridia; o__Clostridiales; f__Clostridiaceae; g__Clostridium_sensu_stricto_1; s__Clostridium_botulinum	0.725561
195aa55241b8dfa20915230198005642	d__Bacteria; p__Proteobacteria; c__Gammaproteobacteria; o__Burkholderiales; f__Neisseriaceae; g__Neisseria; s__Neisseria_sp.	0.937544
bbfe84a06b994aae9104f06471bf0cdb	d__Bacteria; p__Firmicutes; c__Clostridia; o__Clostridiales; f__Clostridiaceae; g__Clostridium_sensu_stricto_1; s__Clostridium_colicanis	0.711389
c02ab5d3fb3b19f5c4b4c0bd74157ca4	d__Bacteria; p__Firmicutes; c__Clostridia; o__Clostridiales; f__Clostridiaceae; g__Clostridium_sensu_stricto_1; s__Clostridium_baratii	0.859165
7cc21508d511d263cd9a8f5af2027efa	d__Bacteria; p__Firmicutes; c__Clostridia; o__Clostridiales; f__Clostridiaceae; g__Clostridium_sensu_stricto_1; s__Clostridium_baratii	0.858574
fda09e2a295d116540502241384c68c9	d__Bacteria; p__Proteobacteria; c__Gammaproteobacteria; o__Enterobacterales; f__Shewanellaceae; g__Shewanella	1
2011c96cae5c3f3c94c900d30bd97efa	d__Bacteria; p__Firmicutes; c__Clostridia; o__Peptostreptococcales-Tissierellales; f__Peptostreptococcaceae; g__Romboutsia	0.724893
88e10b2f159daf7d518c0572f6deab32	d__Bacteria; p__Proteobacteria; c__Gammaproteobacteria; o__Pseudomonadales; f__Moraxellaceae; g__Moraxella; s__unidentified	1
e1158e783f19d0a21961edd4cc3b2c7b	d__Bacteria; p__Firmicutes; c__Bacilli; o__Lactobacillales; f__Streptococcaceae; g__Lactococcus	1
838de5669a70fbb17c3dcf95dfd8cab1	d__Bacteria; p__Proteobacteria; c__Gammaproteobacteria; o__Pseudomonadales; f__Pseudomonadaceae; g__Pseudomonas	0.999389
4181f6ce23f5caff71ef1e7a8651ed0e	d__Bacteria; p__Proteobacteria; c__Gammaproteobacteria; o__Enterobacterales; f__Enterobacteriaceae; g__Plesiomonas	0.989736
d59d06ebbfc85d4f8f2727684518a754	d__Bacteria; p__Proteobacteria; c__Gammaproteobacteria; o__Enterobacterales; f__Morganellaceae; g__Proteus	0.999869
47df9ff4005697e4d64cbf1d88ef03d5	d__Bacteria; p__Firmicutes; c__Clostridia; o__Peptostreptococcales-Tissierellales; f__Peptostreptococcaceae; g__Romboutsia	0.727944
66c292a9f75423178038c4572e9e7c48	d__Bacteria; p__Firmicutes; c__Bacilli; o__Lactobacillales; f__Carnobacteriaceae; g__Alloiococcus; s__bacterium_1	0.981455
309ef35e4f3cfa387a6c3ff5faed38e5	d__Bacteria; p__Proteobacteria; c__Gammaproteobacteria; o__Pseudomonadales; f__Moraxellaceae; g__Moraxella; s__unidentified	1
d6c1719ac94f5480a208d9ebac410e23	d__Bacteria; p__Firmicutes; c__Clostridia; o__Clostridiales; f__Clostridiaceae; g__Clostridium_sensu_stricto_13; s__Clostridium_sp.	0.853669
43a8e980cd01249bcf218a09e6a9ce98	d__Bacteria; p__Proteobacteria; c__Gammaproteobacteria; o__Pseudomonadales; f__Moraxellaceae; g__Acinetobacter	0.945557
5241dbfeeacc81101454a0c10723aaf9	d__Bacteria; p__Firmicutes; c__Clostridia; o__Clostridiales; f__Clostridiaceae; g__Clostridium_sensu_stricto_4; s__uncultured_bacterium	0.989424
e849e0c8a38031dd24eb7e4cc49fdffc	d__Bacteria; p__Firmicutes; c__Clostridia; o__Clostridiales; f__Clostridiaceae; g__Clostridium_sensu_stricto_1; s__Clostridium_paraputrificum	0.989983
61f57b9ae3b8d9b594e2a385fb1ce593	d__Bacteria; p__Bacteroidota; c__Bacteroidia; o__Flavobacteriales; f__Flavobacteriaceae; g__Myroides; s__bacterium_enrichment	0.888633
3e48fe56c8edf077f3ab29d106ad076b	d__Bacteria; p__Proteobacteria; c__Gammaproteobacteria; o__Pseudomonadales; f__Moraxellaceae; g__Psychrobacter	1
d9d2cc73735a904305d4be91acac3195	d__Bacteria; p__Bacteroidota; c__Bacteroidia; o__Flavobacteriales; f__Weeksellaceae; g__Bergeyella; s__Bergeyella_zoohelcum	0.999977
26a8a7d19650d894ea2077db45d8dad7	d__Bacteria; p__Bacteroidota; c__Bacteroidia; o__Bacteroidales; f__Porphyromonadaceae; g__Porphyromonas; s__Porphyromonas_cangingivalis	1
86d2bc2e7d1cd50ab1a2e714a742414e	d__Bacteria; p__Firmicutes; c__Bacilli; o__Lactobacillales; f__Streptococcaceae; g__Streptococcus	1
b4c6bd74f48ec330f813737189954acb	d__Bacteria; p__Firmicutes; c__Bacilli; o__Bacillales; f__Planococcaceae; g__Sporosarcina	0.855582
b39e9fa1a259c3ca5889340ce2759f94	d__Bacteria; p__Firmicutes; c__Clostridia; o__Clostridiales; f__Clostridiaceae; g__Clostridium_sensu_stricto_7; s__Clostridium_novyi	0.955228
318df689ae612f8ac7487b3805d00cee	d__Bacteria; p__Firmicutes; c__Bacilli; o__Erysipelotrichales; f__Erysipelotrichaceae; g__Erysipelothrix; s__Erysipelothrix_tonsillarum	0.923846
3b05ec7b490fbfe3e78e0863b95005cc	d__Bacteria; p__Proteobacteria; c__Gammaproteobacteria; o__Pseudomonadales; f__Moraxellaceae; g__Acinetobacter	0.949069
05b727c94ace55f11992ebc0fdb37430	d__Bacteria; p__Firmicutes; c__Clostridia; o__Clostridiales; f__Clostridiaceae; g__Clostridium_sensu_stricto_7; s__Clostridium_novyi	0.940127
24bf194d6c2585869aff26e0633717d6	d__Bacteria; p__Fusobacteriota; c__Fusobacteriia; o__Fusobacteriales; f__Fusobacteriaceae; g__Fusobacterium	1
5d31393ca19c8929f9cfd14390877eb7	d__Bacteria; p__Firmicutes; c__Clostridia; o__Peptostreptococcales-Tissierellales; f__Peptostreptococcaceae; g__Paraclostridium	0.954907
5ebd679e0abdaaf75e474404ee56933a	d__Bacteria; p__Proteobacteria; c__Gammaproteobacteria; o__Pseudomonadales; f__Moraxellaceae; g__Acinetobacter	1
230209954e31a45986fe26423375056e	d__Bacteria; p__Fusobacteriota; c__Fusobacteriia; o__Fusobacteriales; f__Fusobacteriaceae; g__Fusobacterium	1
231d113bbfa5ffc13b710602fb5b7248	d__Bacteria; p__Proteobacteria; c__Gammaproteobacteria; o__Pseudomonadales; f__Moraxellaceae; g__Psychrobacter	1
8ea5c8b21d7b8688482ddd2dcc8a5c5e	d__Bacteria; p__Fusobacteriota; c__Fusobacteriia; o__Fusobacteriales; f__Leptotrichiaceae; g__Streptobacillus	0.99211
b1cad57bb6cedaef53068c98cdcd3d7e	d__Bacteria; p__Firmicutes; c__Bacilli; o__Staphylococcales; f__Staphylococcaceae; g__Staphylococcus	0.99981
98898fde2dd1697b58923c1bdd7a3387	d__Bacteria; p__Proteobacteria; c__Gammaproteobacteria; o__Pseudomonadales; f__Moraxellaceae; g__Psychrobacter; s__Psychrobacter_alimentarius	0.769267
f84f12d9eeb736f03c3aeef067dc6530	d__Bacteria; p__Proteobacteria; c__Gammaproteobacteria; o__Pseudomonadales; f__Moraxellaceae; g__Psychrobacter	1
502d2899e6dd69ebfab934e0ecf15514	d__Bacteria; p__Proteobacteria; c__Gammaproteobacteria; o__Pseudomonadales; f__Pseudomonadaceae; g__Pseudomonas	0.999988
59f55e07d46a92b1f6e9962f40af20b7	d__Bacteria; p__Firmicutes; c__Clostridia; o__Clostridiales; f__Clostridiaceae; g__Clostridium_sensu_stricto_15; s__uncultured_Clostridium	0.999857
d315fba792561c95eeed48c6844fb2f3	d__Bacteria; p__Firmicutes; c__Clostridia; o__Peptostreptococcales-Tissierellales; f__Peptostreptococcaceae; g__Romboutsia	0.881741
d728e411907d94155504552a376790eb	d__Bacteria; p__Firmicutes; c__Negativicutes; o__Veillonellales-Selenomonadales; f__Veillonellaceae; g__Veillonella	0.974573
153e399f2d2bc591ee24ca7d1a5e202a	d__Bacteria; p__Proteobacteria; c__Gammaproteobacteria; o__Pseudomonadales; f__Moraxellaceae; g__Psychrobacter	1
a41c78f34edf0901658b90200b1a8142	d__Bacteria; p__Proteobacteria; c__Gammaproteobacteria; o__Pseudomonadales; f__Moraxellaceae; g__Psychrobacter	1
c70161328ade965ca9feb6064db7320a	d__Bacteria; p__Fusobacteriota; c__Fusobacteriia; o__Fusobacteriales; f__Fusobacteriaceae; g__Cetobacterium; s__uncultured_bacterium	0.982951
e9c6c53014484d587bb07b504036e608	d__Bacteria; p__Firmicutes; c__Bacilli; o__Erysipelotrichales; f__Erysipelotrichaceae; g__Erysipelothrix; s__Erysipelothrix_tonsillarum	0.923846
1883d4e384d943b59c7d066f8ff1c3d1	d__Bacteria; p__Firmicutes; c__Clostridia; o__Peptostreptococcales-Tissierellales; f__Family_XI; g__Tissierella	0.709979
1b8a88178697db990a27c7ad9c7e06f1	d__Bacteria; p__Proteobacteria; c__Gammaproteobacteria; o__Pseudomonadales; f__Moraxellaceae; g__Acinetobacter	0.999997
a97dbd2c9e4cbb444bff2f03d3d4054b	d__Bacteria; p__Firmicutes; c__Bacilli; o__Staphylococcales; f__Staphylococcaceae; g__Staphylococcus	0.999805
ba4fe9691cc9653dcecde3a205c3fde7	d__Bacteria; p__Firmicutes; c__Bacilli; o__Staphylococcales; f__Staphylococcaceae; g__Staphylococcus	0.999932
9ee40c49b36a4c1bae1f1b33b14483f2	d__Bacteria; p__Fusobacteriota; c__Fusobacteriia; o__Fusobacteriales; f__Fusobacteriaceae; g__Fusobacterium	1
b91984cff6cbf803e41c70c0972f595e	d__Bacteria; p__Firmicutes; c__Clostridia; o__Clostridiales; f__Clostridiaceae; g__Clostridium_sensu_stricto_1; s__Clostridium_botulinum	0.707936
a0236272394de03ef364424b301d862f	d__Bacteria; p__Firmicutes; c__Bacilli; o__Lactobacillales; f__Vagococcaceae; g__Vagococcus	0.979556
a587c251d3de67faade4fb45729183ad	d__Bacteria; p__Firmicutes; c__Bacilli; o__Lactobacillales; f__Streptococcaceae; g__Streptococcus	1
26d59a0eb75fb37764bd0af5b08a4de7	d__Bacteria; p__Proteobacteria; c__Gammaproteobacteria; o__Pseudomonadales; f__Moraxellaceae; g__Acinetobacter; s__Acinetobacter_guillouiae	0.85629
57dec82be1bb0a79995a48e8b877e49b	d__Bacteria; p__Firmicutes; c__Bacilli; o__Bacillales; f__Planococcaceae; g__Sporosarcina	0.999198
c45c4e315874a168d27693d7581a12f1	d__Bacteria; p__Firmicutes; c__Bacilli; o__Erysipelotrichales; f__Erysipelotrichaceae; g__Dielma; s__uncultured_bacterium	0.999969
c9121e443dea1e10910e9399a8988384	d__Bacteria; p__Proteobacteria; c__Gammaproteobacteria; o__Enterobacterales; f__Enterobacteriaceae	0.996822
23e638c361e0ba92172840e4076f24aa	d__Bacteria; p__Firmicutes; c__Clostridia; o__Clostridiales; f__Clostridiaceae; g__Clostridium_sensu_stricto_13; s__Clostridium_sp.	0.833026
114270445d70639f5fecd6407788e9ef	d__Bacteria; p__Proteobacteria; c__Gammaproteobacteria; o__Enterobacterales; f__Pasteurellaceae; g__Frederiksenia	0.999272
e664bf83a873b74f6634246db80ed4ee	d__Bacteria; p__Actinobacteriota; c__Actinobacteria; o__Micrococcales; f__Micrococcaceae; g__Rothia	0.999505
073a739c4f0fc254233ce6df5dd7e258	d__Bacteria; p__Actinobacteriota; c__Actinobacteria; o__Actinomycetales; f__Actinomycetaceae; g__Actinomyces; s__Schaalia_canis	0.991313
28aa04e058e1078a7a06ef45cd420637	d__Bacteria; p__Firmicutes; c__Bacilli; o__Lactobacillales; f__Lactobacillaceae; g__Latilactobacillus	0.999952
b886b4c1a4f8f4a8cde8b4af3ef49856	d__Bacteria; p__Firmicutes; c__Clostridia; o__Peptostreptococcales-Tissierellales; f__Peptostreptococcaceae; g__Paraclostridium	0.965282
409f3b000df067e3e6b9cd66f7a83347	Unassigned	0.305229
b11c3748b15fc1d98621b7736464c3a6	d__Bacteria; p__Fusobacteriota; c__Fusobacteriia; o__Fusobacteriales; f__Fusobacteriaceae; g__Fusobacterium	1
daf229c07f98cfe23db4b188b451f373	d__Bacteria; p__Firmicutes; c__Bacilli; o__Lactobacillales; f__Enterococcaceae; g__Enterococcus	0.998809
a5e88e51e10fb237b101d9eee22b2fb0	d__Bacteria; p__Fusobacteriota; c__Fusobacteriia; o__Fusobacteriales; f__Fusobacteriaceae; g__Cetobacterium; s__uncultured_bacterium	0.985534
dc1d41501670639c3d0531247329cb2d	d__Bacteria; p__Proteobacteria; c__Gammaproteobacteria; o__Enterobacterales; f__Hafniaceae; g__Edwardsiella	0.999999
58c7fab93646e2f588952f8ca332442a	d__Bacteria; p__Firmicutes; c__Clostridia; o__Clostridiales; f__Clostridiaceae; g__Clostridium_sensu_stricto_13; s__Clostridium_sp.	0.853869
131da35db273bda23f530354b70d255b	d__Bacteria; p__Firmicutes; c__Clostridia; o__Clostridiales; f__Clostridiaceae; g__Clostridium_sensu_stricto_1; s__Clostridium_paraputrificum	0.986586
836bce46bfe00016f1712d7915d372cd	d__Bacteria; p__Actinobacteriota; c__Actinobacteria; o__Micrococcales; f__Micrococcaceae; g__Paeniglutamicibacter	0.935507
f2f109149ba662a6777f1ebb8d0a49a4	d__Bacteria; p__Proteobacteria; c__Gammaproteobacteria; o__Pseudomonadales; f__Moraxellaceae; g__Moraxella; s__Moraxella_sp.	0.942541
98fc5acb1c73aaf564bd29fcd6a1dacd	d__Bacteria; p__Proteobacteria; c__Gammaproteobacteria; o__Pseudomonadales; f__Moraxellaceae; g__Moraxella; s__Moraxella_sp.	0.869156
3833a453a202b142bf1da4a1a243c3bc	d__Bacteria; p__Firmicutes; c__Bacilli; o__Bacillales; f__Planococcaceae; g__Savagea; s__Savagea_faecisuis	0.999994
4dd137d6c8062f4289d9eb1e67017e98	d__Bacteria; p__Proteobacteria; c__Gammaproteobacteria; o__Enterobacterales; f__Hafniaceae; g__Edwardsiella	0.999999
e34dbe6e5d12ba0649578dd11dcc94e3	d__Bacteria; p__Firmicutes; c__Bacilli; o__Bacillales; f__Planococcaceae; g__Sporosarcina	0.999482
475847226306122c1a339fbb9e5af338	d__Bacteria; p__Proteobacteria; c__Gammaproteobacteria; o__Enterobacterales; f__Pasteurellaceae; g__Frederiksenia	0.999182
446e055eec88a377ce93275dfc6bba60	d__Bacteria; p__Actinobacteriota; c__Actinobacteria; o__Actinomycetales; f__Actinomycetaceae; g__Actinomyces; s__Schaalia_canis	0.99176
512be540585b452c04b509a2158cf16d	d__Bacteria; p__Actinobacteriota; c__Actinobacteria; o__Corynebacteriales; f__Corynebacteriaceae; g__Corynebacterium; s__Corynebacterium_urealyticum	0.99983
c665623f7f8e7cae5194839024b99ada	d__Bacteria; p__Proteobacteria; c__Gammaproteobacteria; o__Burkholderiales; f__Neisseriaceae; g__Neisseria	0.996373
3c5f51dc9cdbeb90ce5038958cce3f2c	d__Bacteria; p__Firmicutes; c__Clostridia; o__Peptostreptococcales-Tissierellales; f__Peptostreptococcaceae	0.999999
1250e808b418deb1bf6b5007c725f303	d__Bacteria; p__Bacteroidota; c__Bacteroidia; o__Flavobacteriales; f__Weeksellaceae; g__Bergeyella; s__Bergeyella_zoohelcum	0.999852
798baac204d1a2430bb4e69f9c3d64cc	Unassigned	0.695052
3b79f91f8bb5477ea0b57f5eba4047cd	d__Bacteria; p__Actinobacteriota; c__Actinobacteria; o__Micrococcales; f__Micrococcaceae; g__Kocuria; s__Kocuria_palustris	0.839252
6228d639b75a163181814158d70c34f2	d__Bacteria; p__Bacteroidota; c__Bacteroidia; o__Bacteroidales; f__Porphyromonadaceae; g__Porphyromonas; s__Porphyromonas_cangingivalis	1
28c505fbcdacd12f0a9db80afd2d01bd	d__Bacteria; p__Firmicutes; c__Bacilli; o__Staphylococcales; f__Staphylococcaceae; g__Staphylococcus	0.999788
3429dc446b232c1b9b37924d5cc472d5	d__Bacteria; p__Proteobacteria; c__Gammaproteobacteria; o__Pseudomonadales; f__Moraxellaceae; g__Psychrobacter	1
6de20ff52a3365d6a476842784d193d5	d__Bacteria; p__Proteobacteria; c__Gammaproteobacteria; o__Burkholderiales	0.994769
5e4d7dde45ede81c675574223ebdfef2	d__Bacteria; p__Proteobacteria; c__Gammaproteobacteria; o__Enterobacterales; f__Morganellaceae; g__Proteus	0.999864
c03d3c07a042c3ba7468aed45f2c6d1e	d__Bacteria; p__Firmicutes; c__Clostridia; o__Lachnospirales; f__Lachnospiraceae; g__Blautia	0.999525
eb2e1efb2547ace7fd7d768e44da8ea1	d__Bacteria; p__Proteobacteria; c__Gammaproteobacteria; o__Pseudomonadales; f__Pseudomonadaceae; g__Pseudomonas	0.999388
0e739e2748116c2dfdc0bd0415f202dc	d__Bacteria; p__Firmicutes; c__Clostridia; o__Peptostreptococcales-Tissierellales; f__Peptostreptococcaceae; g__Peptostreptococcus; s__Peptostreptococcus_sp.	0.949418
cf423f0a2db735e8e9d69f63cecf2861	d__Bacteria; p__Firmicutes; c__Bacilli; o__Lactobacillales; f__Lactobacillaceae; g__Latilactobacillus	0.99996
1948ba99bf7cc16d6eea80a6d039cb26	d__Bacteria; p__Bacteroidota; c__Bacteroidia; o__Flavobacteriales; f__Flavobacteriaceae; g__Myroides; s__Myroides_phaeus	0.992892
8ac12348aa2c9238cd5f32afafbabda6	d__Bacteria; p__Proteobacteria; c__Gammaproteobacteria; o__Enterobacterales; f__Pasteurellaceae; g__uncultured; s__uncultured_Pasteurellaceae	0.787771
8d3294fdcdf8a5e51c8ad87c4978c754	d__Bacteria; p__Firmicutes; c__Clostridia; o__Lachnospirales; f__Lachnospiraceae; g__uncultured; s__Faecalimonas_umbilicata	0.846324
68a47598c38758f1b0baf1ff643f8b4c	d__Bacteria; p__Proteobacteria; c__Gammaproteobacteria; o__Enterobacterales; f__Pasteurellaceae; g__uncultured; s__uncultured_Pasteurellaceae	0.804113
85c327058bd00a75512705962f1c027d	d__Bacteria; p__Firmicutes; c__Clostridia; o__Clostridiales; f__Clostridiaceae; g__Clostridium_sensu_stricto_1; s__Clostridium_paraputrificum	0.98921
effd779cfb2fe35e1ef944155061a73b	d__Bacteria; p__Firmicutes; c__Clostridia; o__Clostridiales; f__Clostridiaceae; g__Clostridium_sensu_stricto_15; s__uncultured_Clostridium	0.999715
ea35f58ad9f0ee460048dd421359adf5	d__Bacteria; p__Firmicutes; c__Bacilli; o__Bacillales; f__Planococcaceae; g__Sporosarcina	0.816455
3bb0bf75cd7636cfc2b857ad67a525a7	d__Bacteria; p__Firmicutes; c__Bacilli; o__Bacillales; f__Bacillaceae; g__Bacillus	0.974155
ed4b2ba2b6dc117140c74a92849d045d	d__Bacteria; p__Actinobacteriota; c__Actinobacteria; o__Actinomycetales; f__Actinomycetaceae; g__Actinomyces; s__Schaalia_canis	0.990418
059c1112efe34615fe999f9163ef5410	d__Bacteria; p__Firmicutes; c__Clostridia; o__Clostridiales; f__Clostridiaceae; g__Clostridium_sensu_stricto_1; s__Clostridium_baratii	0.856819
e4b37bd89246794fe2a77e488136b3c1	d__Bacteria; p__Firmicutes; c__Negativicutes; o__Veillonellales-Selenomonadales; f__Veillonellaceae; g__Veillonella	0.976002
3fa3156baaa9e1614c6da9d5a6e1ed2a	d__Bacteria; p__Firmicutes; c__Clostridia; o__Clostridiales; f__Clostridiaceae; g__Clostridium_sensu_stricto_13; s__Clostridium_sp.	0.875582
ff3978a8dd08a3dcfdd5eaa999ee7742	d__Bacteria; p__Proteobacteria; c__Gammaproteobacteria; o__Cardiobacteriales; f__Wohlfahrtiimonadaceae; g__Ignatzschineria	0.999998
c0389cfcffa7d53a34af5c981655cc72	d__Bacteria; p__Firmicutes; c__Bacilli; o__Bacillales; f__Planococcaceae; g__Savagea; s__Savagea_faecisuis	0.999993
724dd16f925e429b2db2f32d75579a36	d__Bacteria; p__Firmicutes; c__Bacilli; o__Erysipelotrichales; f__Erysipelotrichaceae; g__Dielma; s__uncultured_bacterium	0.999973
ac8374a51396d89e38bcd43e9fc42580	d__Bacteria; p__Bacteroidota; c__Bacteroidia; o__Flavobacteriales; f__Weeksellaceae; g__Bergeyella; s__Bergeyella_zoohelcum	0.999976
3a6fc0476ae12c79fd2fb11ed96dbd85	d__Bacteria; p__Proteobacteria; c__Gammaproteobacteria; o__Pseudomonadales; f__Pseudomonadaceae; g__Pseudomonas	0.999337
da33f3c99ba095f3f2e6dc9ebeb66464	d__Bacteria; p__Firmicutes; c__Bacilli; o__Lactobacillales; f__Lactobacillaceae; g__Leuconostoc	1
18643f6c2549ed7f8bc08090eed18d40	d__Bacteria; p__Proteobacteria; c__Gammaproteobacteria; o__Enterobacterales; f__Morganellaceae; g__Proteus	0.999859
f7c7280a4fbbfb7d933e6771261516c2	d__Bacteria; p__Proteobacteria; c__Gammaproteobacteria; o__Enterobacterales; f__Pasteurellaceae; g__Pasteurella	0.999857
d338da575dcc3b87404bdd7a93ba6b81	d__Bacteria; p__Proteobacteria; c__Alphaproteobacteria; o__Sphingomonadales; f__Sphingomonadaceae; g__Sphingomonas	0.935967
b770fefba65f4f5cd684de00c9dfd3c2	d__Bacteria; p__Firmicutes; c__Bacilli; o__Erysipelotrichales; f__Erysipelotrichaceae; g__Erysipelothrix; s__Erysipelothrix_tonsillarum	0.918109
0eb6b8c059912fb50c1b874a0a488205	d__Bacteria; p__Actinobacteriota; c__Actinobacteria; o__Micrococcales; f__Micrococcaceae	0.999998
4ebd05eed36b77323f7bd7115e7ab74a	d__Bacteria; p__Firmicutes; c__Clostridia; o__Lachnospirales; f__Lachnospiraceae; g__Blautia	0.999492
e72dd6e18e51047188d0fd4aa2a1e73a	d__Bacteria; p__Firmicutes; c__Bacilli; o__Lactobacillales; f__Enterococcaceae; g__Enterococcus	0.998988
3973adb135c97db3a4efaa4e4f0de45c	d__Bacteria; p__Firmicutes; c__Bacilli; o__Lactobacillales; f__Streptococcaceae; g__Streptococcus; s__Streptococcus_dysgalactiae	0.996113
5a5409164cd60abca4edaadb44efa7a3	d__Bacteria; p__Firmicutes; c__Bacilli; o__Erysipelotrichales; f__Erysipelotrichaceae; g__Erysipelothrix	0.99979
05fe681d756f819639f9c9b94df5cca6	d__Bacteria; p__Firmicutes; c__Bacilli; o__Bacillales; f__Planococcaceae; g__Savagea; s__Savagea_faecisuis	0.97011
0814f7ae7c4b589dce27edc2afc404cc	d__Bacteria; p__Firmicutes; c__Bacilli; o__Lactobacillales; f__Streptococcaceae; g__Streptococcus	1
a8934c501dd3def8570d8aa19de3c14b	d__Bacteria; p__Actinobacteriota; c__Actinobacteria; o__Micrococcales; f__Micrococcaceae; g__Paeniglutamicibacter	0.937363
3bbcece05d323b710e20b122096ea7f9	d__Bacteria; p__Actinobacteriota; c__Actinobacteria; o__Actinomycetales; f__Actinomycetaceae; g__Actinomyces; s__Schaalia_canis	0.99019
1504c5f3ffd539803dfd2c81774ee7ba	d__Bacteria; p__Firmicutes; c__Bacilli; o__Bacillales; f__Planococcaceae; g__Sporosarcina	0.995287
9e40422eeb9d82f402e05be387411fb9	d__Bacteria; p__Proteobacteria; c__Gammaproteobacteria; o__Enterobacterales; f__Enterobacteriaceae; g__Plesiomonas	0.99578
4f5216e29b26eaf6366eaf48498716c6	d__Bacteria	0.786552
746c4e77352a22261b405b8b3ba30e6f	d__Bacteria; p__Firmicutes; c__Bacilli; o__Lactobacillales; f__Enterococcaceae; g__Enterococcus	0.998852
9dd8eae70cb811698b59fd61f547bc0d	d__Bacteria; p__Actinobacteriota; c__Actinobacteria; o__Micrococcales; f__Microbacteriaceae	0.999829
9f7f9611569f5885865912ee32e45cf5	d__Bacteria; p__Bacteroidota; c__Bacteroidia; o__Flavobacteriales; f__Weeksellaceae; g__Bergeyella; s__Cloacibacterium_sp.	0.814375
c5442c3d4f9365856d5f5b56ea438a95	d__Bacteria; p__Firmicutes; c__Bacilli; o__Staphylococcales; f__Staphylococcaceae; g__Staphylococcus	0.999834
973589f8c2f506d5c288e558962ac4a9	d__Bacteria; p__Bacteroidota; c__Bacteroidia; o__Flavobacteriales; f__Flavobacteriaceae; g__Myroides; s__Myroides_phaeus	0.996227
9047b39d6cf756d2a43b1dba9037780b	d__Bacteria; p__Firmicutes; c__Clostridia; o__Clostridiales; f__Clostridiaceae; g__Clostridium_sensu_stricto_1; s__Clostridium_botulinum	0.725263
3d50c07c50ba6327fd079d1b3f7070de	d__Bacteria; p__Proteobacteria; c__Gammaproteobacteria; o__Pseudomonadales; f__Moraxellaceae; g__Psychrobacter	1
715e1649d8d1c53a35169a01d4e487eb	d__Bacteria; p__Bacteroidota; c__Bacteroidia; o__Flavobacteriales; f__Weeksellaceae; g__Bergeyella; s__Bergeyella_zoohelcum	0.999979
3fbcd1b48b859542fe0c23058bdfa6fb	d__Bacteria; p__Firmicutes; c__Bacilli; o__Lactobacillales; f__Vagococcaceae; g__Vagococcus	0.979497
0d804cd7e7b89d8650a1b625b8cb2f87	d__Bacteria; p__Actinobacteriota; c__Actinobacteria; o__Corynebacteriales; f__Corynebacteriaceae; g__Corynebacterium; s__Corynebacterium_doosanense	0.996815
05cc590b6d98095d9098bbbee3c5113e	d__Bacteria; p__Bacteroidota; c__Bacteroidia; o__Bacteroidales; f__Barnesiellaceae; g__uncultured; s__uncultured_bacterium	0.999938
af21f98bd49acad7814d6b18ec6c9fac	d__Bacteria; p__Firmicutes; c__Bacilli; o__Lactobacillales; f__Vagococcaceae; g__Vagococcus; s__Vagococcus_teuberi	0.952356
a04a86d192081137f9fcdd86fd43170d	d__Bacteria; p__Proteobacteria; c__Gammaproteobacteria; o__Enterobacterales; f__Shewanellaceae; g__Shewanella; s__Shewanella_putrefaciens	0.702366
198f15775ef0d8ce571d9e34d8ded7c3	d__Bacteria; p__Firmicutes; c__Clostridia; o__Peptostreptococcales-Tissierellales; f__Peptostreptococcaceae; g__Romboutsia	0.866042
0741001e681abdeaa56af41f52d1a898	d__Bacteria; p__Proteobacteria; c__Gammaproteobacteria; o__Pseudomonadales; f__Moraxellaceae; g__Psychrobacter; s__Psychrobacter_alimentarius	0.781433
c0536b07f1c66f4930fc850ce6dcd3c4	d__Bacteria; p__Firmicutes; c__Clostridia; o__Peptostreptococcales-Tissierellales; f__Family_XI; g__W5053; s__uncultured_Clostridia	0.999186
e3a52d04066250bbf89bc92c377268ee	d__Bacteria; p__Bacteroidota; c__Bacteroidia; o__Bacteroidales; f__Bacteroidaceae; g__Bacteroides; s__Bacteroides_fragilis	0.818461
0e6ce4a61347dca18aaa88be40132bfa	d__Bacteria; p__Firmicutes; c__Bacilli; o__Staphylococcales; f__Staphylococcaceae; g__Staphylococcus; s__Staphylococcus_succinus	0.928991
960e75dab564acbf7d96345e8655c63c	d__Bacteria; p__Proteobacteria; c__Gammaproteobacteria; o__Cardiobacteriales; f__Wohlfahrtiimonadaceae; g__Ignatzschineria; s__Ignatzschineria_indica	0.968931
b99a1680b0572e5b6a4e1dac629000ca	d__Bacteria; p__Firmicutes; c__Bacilli; o__Lactobacillales; f__Streptococcaceae; g__Streptococcus; s__Streptococcus_dysgalactiae	0.996132
0c06f2bbf3c05b84970f7366384f525a	d__Bacteria; p__Proteobacteria; c__Gammaproteobacteria; o__Pseudomonadales; f__Moraxellaceae; g__Acinetobacter	1
6eea5f401d80083462ab98e1d34f4a56	d__Bacteria; p__Firmicutes; c__Clostridia; o__Clostridiales; f__Clostridiaceae; g__Clostridium_sensu_stricto_1; s__Clostridium_paraputrificum	0.987151
0abd0f86b74a9b3fc90df54e24bc34d0	d__Bacteria; p__Firmicutes; c__Bacilli; o__Lactobacillales; f__Vagococcaceae; g__Vagococcus	0.997322
c7fa08c6df43e55f5c14952e2bd3d60d	d__Bacteria; p__Firmicutes; c__Bacilli; o__Staphylococcales; f__Staphylococcaceae; g__Staphylococcus	0.999814
cb77f55e9038b6789e5154937ffb43cf	d__Bacteria; p__Proteobacteria; c__Gammaproteobacteria; o__Enterobacterales; f__Shewanellaceae; g__Shewanella	1
45cfd772c2a52f8e4456d79de41b6f92	d__Bacteria; p__Bacteroidota; c__Bacteroidia; o__Flavobacteriales; f__Weeksellaceae; g__Bergeyella	0.840472
296bd97500d94e75a8bcc20583ca03e1	d__Bacteria; p__Firmicutes; c__Bacilli; o__Bacillales; f__Planococcaceae; g__Sporosarcina	0.998565
750a4d919e9802a598507e940e03ca21	d__Bacteria; p__Firmicutes; c__Bacilli; o__Lactobacillales; f__Carnobacteriaceae; g__Alloiococcus; s__bacterium_1	0.979632
0b6a529d06fb42b53131e0d539185c0e	d__Bacteria; p__Firmicutes; c__Bacilli; o__Mycoplasmatales; f__Mycoplasmataceae; g__Mycoplasma; s__Mycoplasma_penetrans	0.788798
c4c0a0442fa4aa6d66103b13d402d7e2	d__Bacteria; p__Proteobacteria; c__Gammaproteobacteria; o__Pseudomonadales; f__Pseudomonadaceae; g__Pseudomonas; s__Pseudomonas_psychrophila	0.851594
a555c2088ea9146821bec854b418ee2c	d__Bacteria; p__Proteobacteria; c__Gammaproteobacteria; o__Cardiobacteriales; f__Wohlfahrtiimonadaceae; g__Ignatzschineria	0.999998
be7af76daf24c1795e8c928571c73e01	d__Bacteria; p__Proteobacteria; c__Gammaproteobacteria; o__Enterobacterales; f__Morganellaceae; g__Proteus	0.999884
330375e56420da5b517267dc086ab716	d__Bacteria; p__Proteobacteria; c__Gammaproteobacteria; o__Pseudomonadales; f__Moraxellaceae; g__Acinetobacter	1
cea5c6fa7b8722bc119837593e4d6d84	d__Bacteria; p__Firmicutes; c__Bacilli; o__Lactobacillales; f__Vagococcaceae; g__Vagococcus	0.998937
8fd41974bfcad7f97f5234c0ce141501	d__Bacteria; p__Firmicutes; c__Bacilli; o__Lactobacillales; f__Vagococcaceae; g__Vagococcus	0.99954
30eeb0fadfb737db12656f7ad2c0edc7	d__Bacteria; p__Firmicutes; c__Bacilli; o__Erysipelotrichales; f__Erysipelotrichaceae; g__Faecalitalea; s__Absiella_dolichum	1
1999bab1ad3c5e4df4f1f07d0616cbcc	d__Bacteria; p__Bacteroidota; c__Bacteroidia; o__Flavobacteriales; f__Weeksellaceae; g__Bergeyella; s__Bergeyella_zoohelcum	0.999979
b292912ba5773aadac01bda4478fab09	d__Bacteria; p__Firmicutes; c__Bacilli; o__Erysipelotrichales; f__Erysipelotrichaceae; g__Turicibacter	1
e12afe83ec52f717b59fb006430239ba	d__Bacteria; p__Firmicutes; c__Bacilli; o__Staphylococcales; f__Staphylococcaceae; g__Staphylococcus; s__Staphylococcus_sciuri	0.807944
9fef01d0b52715b76494ec520f726d46	d__Bacteria; p__Proteobacteria; c__Gammaproteobacteria; o__Pseudomonadales; f__Moraxellaceae; g__Psychrobacter	1
314e574d48cc5f16300b6cd1c9a26229	d__Bacteria; p__Actinobacteriota; c__Actinobacteria; o__Micrococcales; f__Dermatophilaceae; g__Mobilicoccus	0.989685
0a183b5900e48f00cdf94ccdee0ce470	d__Bacteria; p__Firmicutes; c__Clostridia; o__Clostridiales; f__Clostridiaceae; g__Clostridium_sensu_stricto_7; s__Clostridium_novyi	0.955188
9bbb7dd88c728881b37518704aae52af	d__Bacteria; p__Proteobacteria; c__Gammaproteobacteria; o__Pseudomonadales; f__Moraxellaceae; g__Moraxella; s__unidentified	1
9750b5061b709326362d8a36bb93997d	d__Bacteria; p__Proteobacteria; c__Gammaproteobacteria; o__Enterobacterales; f__Enterobacteriaceae; g__Plesiomonas	0.996852
f95702483a43c03f6700ca4bfaeabb33	d__Bacteria; p__Proteobacteria; c__Gammaproteobacteria; o__Pseudomonadales; f__Pseudomonadaceae; g__Pseudomonas	0.999987
fa62976e7cecbe9b1a004b55ebd6ba27	d__Bacteria; p__Firmicutes; c__Bacilli; o__Lactobacillales; f__Vagococcaceae; g__Vagococcus	0.782319
c9f5499f2273c93ce9b0e5ed604a106c	d__Bacteria; p__Firmicutes; c__Bacilli; o__Lactobacillales; f__Streptococcaceae; g__Streptococcus	1
880c037bf50c8b24adcf5ca60e5e0b15	d__Bacteria; p__Firmicutes; c__Clostridia; o__Peptostreptococcales-Tissierellales; f__Family_XI; g__Tissierella	0.828843
c92600c7d38b1ec321ff561980c27cdf	d__Bacteria; p__Proteobacteria; c__Gammaproteobacteria; o__Cardiobacteriales; f__Wohlfahrtiimonadaceae; g__Ignatzschineria; s__Ignatzschineria_sp.	0.935043
3f77561b71edffec8b0aabb31920eb53	d__Bacteria; p__Firmicutes; c__Bacilli; o__Erysipelotrichales; f__Erysipelotrichaceae; g__Erysipelothrix; s__Erysipelothrix_tonsillarum	0.910269
c8a7d7624669e5de565426955b11d755	d__Bacteria; p__Firmicutes; c__Bacilli; o__Lactobacillales; f__Lactobacillaceae; g__Latilactobacillus	0.999959
8428f0c8b7b571f0c8a603a0bfbeb341	d__Bacteria; p__Firmicutes; c__Bacilli; o__Lactobacillales; f__Vagococcaceae; g__Vagococcus; s__Vagococcus_teuberi	0.952356
8f13f346b92bf3d7a1929bc53c410f59	d__Bacteria; p__Firmicutes; c__Clostridia; o__Clostridiales; f__Clostridiaceae; g__Clostridium_sensu_stricto_1	0.992497
1accc6a64c6331f9011b22fea3412d10	d__Bacteria; p__Proteobacteria; c__Gammaproteobacteria; o__Enterobacterales; f__Pasteurellaceae; g__Frederiksenia	0.999261
16d4b7b5cacc426bd2e3ca9becc46d3d	d__Bacteria; p__Actinobacteriota; c__Actinobacteria; o__Corynebacteriales; f__Corynebacteriaceae; g__Corynebacterium; s__Corynebacterium_suicordis	0.995591
043a18d4b2241ed777030729961b2e37	d__Bacteria; p__Bacteroidota; c__Bacteroidia; o__Flavobacteriales; f__Flavobacteriaceae; g__Myroides; s__bacterium_28W232	0.99996
4466468a7b75531a90e465f94df0dc27	d__Bacteria; p__Firmicutes; c__Bacilli; o__Lactobacillales; f__Vagococcaceae; g__Vagococcus	0.999539
be6058a299ad74d04bee44ef57c89253	d__Bacteria; p__Firmicutes; c__Clostridia; o__Clostridiales; f__Clostridiaceae; g__Hathewaya; s__Clostridiaceae_bacterium	0.935577
6d71315747affcb438862d0ec1c0eece	d__Bacteria; p__Firmicutes; c__Bacilli; o__Lactobacillales; f__Streptococcaceae; g__Lactococcus; s__Lactococcus_garvieae	0.848688
970f86aea49669235f40dd6da115dced	d__Bacteria; p__Firmicutes; c__Clostridia; o__Peptostreptococcales-Tissierellales; f__Peptostreptococcaceae	1
723a5000fa8c8c538c90d5d1d00caee3	d__Bacteria; p__Bacteroidota; c__Bacteroidia; o__Flavobacteriales; f__Weeksellaceae; g__Bergeyella; s__Cloacibacterium_sp.	0.831253
18379956fe523fb01c72b784df37d3e9	d__Bacteria; p__Firmicutes; c__Clostridia; o__Clostridiales; f__Clostridiaceae; g__Clostridium_sensu_stricto_1; s__Clostridium_moniliforme	0.930672
4b7d7621a4650cee2fbea36bbb6c0918	d__Bacteria; p__Firmicutes; c__Bacilli; o__Bacillales; f__Bacillaceae; g__Bacillus	0.999995
32ec8946af60bb3a9ee322560e80cf50	d__Bacteria; p__Proteobacteria; c__Gammaproteobacteria; o__Burkholderiales; f__Neisseriaceae; g__Conchiformibius; s__Neisseria_sp.	0.733031
83a2b2725586949e969a3e199c25c7d2	d__Bacteria; p__Proteobacteria; c__Gammaproteobacteria; o__Enterobacterales; f__Pasteurellaceae; g__uncultured; s__uncultured_Pasteurellaceae	0.824066
cae7844e441608ae511a541693d53e48	d__Bacteria	0.81557
1b5a8526d76515dc078deb9ed6a2817a	d__Bacteria; p__Proteobacteria; c__Gammaproteobacteria; o__Enterobacterales; f__Morganellaceae; g__Proteus	0.999823
8787a97a002d7d33d8562a9c3d892cae	d__Bacteria; p__Actinobacteriota; c__Actinobacteria; o__Micrococcales; f__Micrococcaceae; g__Kocuria; s__Kocuria_palustris	0.830128
99ee5dd1183c7527295d381d7efe721f	d__Bacteria; p__Firmicutes; c__Bacilli; o__Lactobacillales; f__Carnobacteriaceae; g__Alloiococcus; s__bacterium_1	0.979158
628445ab4070626d1b9ee88fec8e1508	d__Bacteria; p__Firmicutes; c__Bacilli; o__Lactobacillales; f__Streptococcaceae; g__Streptococcus	0.999917
c5f2373e4ec44a4a7cd54c8e51d1d905	d__Bacteria; p__Proteobacteria; c__Gammaproteobacteria; o__Pseudomonadales; f__Moraxellaceae; g__Acinetobacter	0.951402
6668bcc43999a713e8c695a425eb5a29	d__Bacteria; p__Proteobacteria; c__Gammaproteobacteria; o__Burkholderiales; f__Burkholderiaceae; g__Lautropia; s__Lautropia_sp.	0.997756
39734c10153476e33bfa3e6a0da7299b	d__Bacteria; p__Proteobacteria; c__Gammaproteobacteria; o__Enterobacterales; f__Morganellaceae; g__Proteus	0.999852
9d09ed8a31700b1c00854df09582abb5	d__Bacteria; p__Proteobacteria; c__Gammaproteobacteria; o__Burkholderiales; f__Neisseriaceae; g__Neisseria	0.995901
7dc290a295c87368ff9696e9c8021855	d__Bacteria; p__Proteobacteria; c__Gammaproteobacteria; o__Enterobacterales; f__Enterobacteriaceae; g__Escherichia-Shigella; s__Escherichia_albertii	0.701987
630a717c5b2032e5981d261e48bee451	d__Bacteria; p__Firmicutes; c__Bacilli; o__Bacillales; f__Bacillaceae; g__Geobacillus; s__Parageobacillus_toebii	0.721285
3eca80198f23f3cff673ad604f56a1f2	d__Bacteria; p__Proteobacteria; c__Gammaproteobacteria; o__Pseudomonadales; f__Moraxellaceae; g__Psychrobacter; s__Psychrobacter_immobilis	0.85142
b64d932e52e48ab99b8ff5c059b750c4	d__Bacteria; p__Firmicutes; c__Bacilli; o__Bacillales; f__Planococcaceae; g__Sporosarcina	0.993812
c12146e806771097087671ebb44e1aae	d__Bacteria; p__Firmicutes; c__Clostridia; o__Clostridiales; f__Clostridiaceae; g__Clostridium_sensu_stricto_7; s__Clostridium_massiliodielmoense	0.798335
f9f424089f8f7fb833ce5adade9ab90c	d__Bacteria; p__Bacteroidota; c__Bacteroidia; o__Flavobacteriales; f__Flavobacteriaceae; g__Capnocytophaga; s__uncultured_Capnocytophaga	0.982686
a8d77d8a57ac16263f0d2a4ff5180d6b	d__Bacteria; p__Proteobacteria; c__Gammaproteobacteria; o__Pseudomonadales; f__Pseudomonadaceae; g__Pseudomonas	0.999596
54e941c59092a6c2933475c5ef63de18	Unassigned	0.675786
bb0afa6bc7634ba1ddc7deaa70c35092	d__Bacteria; p__Proteobacteria; c__Gammaproteobacteria; o__Pseudomonadales; f__Moraxellaceae; g__Moraxella; s__Moraxella_sp.	0.871283
27b37dd6776838789de51338dfa6c9b7	d__Bacteria; p__Firmicutes; c__Clostridia; o__Clostridiales; f__Clostridiaceae; g__Clostridium_sensu_stricto_1	0.956277
d837a5382bdbaf10a742d295b7715a77	d__Bacteria; p__Firmicutes; c__Bacilli; o__Mycoplasmatales; f__Mycoplasmataceae; g__Mycoplasma	1
fa01840a8d8d0701bc563b16ec79cf6d	d__Bacteria; p__Firmicutes; c__Clostridia; o__Peptostreptococcales-Tissierellales; f__Peptostreptococcaceae; g__Peptostreptococcus	1
83d8e9f794709c063b6271adff532ecd	d__Bacteria; p__Firmicutes; c__Bacilli; o__Bacillales; f__Planococcaceae	0.999997
e1c10c9fc6d8f94bae3cb93d6dd41aed	d__Bacteria; p__Proteobacteria; c__Gammaproteobacteria; o__Burkholderiales; f__Neisseriaceae; g__Neisseria; s__Neisseria_sp.	0.945741
0252a14e78597226b618a76c4b69d517	d__Bacteria; p__Proteobacteria; c__Gammaproteobacteria; o__Enterobacterales; f__Hafniaceae; g__Edwardsiella	0.999999
bdbc5c7555c14cc26dd1fcb6de07d5aa	d__Bacteria; p__Firmicutes; c__Clostridia; o__Peptostreptococcales-Tissierellales; f__Peptostreptococcaceae; g__Romboutsia	0.871866
b542b1bd13184e67eec8919a263cb60f	d__Bacteria; p__Firmicutes; c__Bacilli; o__Bacillales; f__Bacillaceae; g__Bacillus	0.975423
698c31b77e0160e0e5e98f60989e33ab	d__Bacteria; p__Proteobacteria; c__Gammaproteobacteria; o__Enterobacterales; f__Hafniaceae; g__Edwardsiella	0.999999
3bc172a43f806ab0cfb45e43210df9ba	d__Bacteria; p__Proteobacteria; c__Gammaproteobacteria; o__Enterobacterales; f__Pasteurellaceae; g__uncultured; s__uncultured_Pasteurellaceae	0.812629
4a6c10aea78634c2053c0015cdc0ec7c	d__Bacteria; p__Proteobacteria; c__Gammaproteobacteria; o__Enterobacterales; f__Pasteurellaceae; g__uncultured; s__uncultured_Pasteurellaceae	0.759136
645e872d6de44fcf04004ff2cfaa7173	d__Bacteria; p__Proteobacteria; c__Gammaproteobacteria; o__Enterobacterales; f__Pasteurellaceae; g__Pasteurella	0.999879
c938a8a81b8159e6380d1a270ed1bdc0	d__Bacteria; p__Deinococcota; c__Deinococci; o__Deinococcales; f__Deinococcaceae; g__Deinococcus; s__Deinococcus_lacus	0.999862
e6d7145604ea8755bb879c45e9c4adba	d__Bacteria; p__Proteobacteria; c__Gammaproteobacteria; o__Burkholderiales; f__Neisseriaceae; g__Conchiformibius; s__Neisseria_sp.	0.731722
98c39319a1394e03d806042ecc92c2c8	d__Bacteria; p__Firmicutes; c__Bacilli; o__Bacillales; f__Planococcaceae; g__Sporosarcina	0.981178
142e04a0026a4cbd1079e486dc68fbe6	d__Bacteria; p__Proteobacteria; c__Gammaproteobacteria; o__Enterobacterales; f__Pasteurellaceae; g__uncultured; s__uncultured_Pasteurellaceae	0.786701
5c2e88bf25ee9c7de807a5c151f9672a	d__Bacteria; p__Firmicutes; c__Bacilli; o__Bacillales; f__Planococcaceae; g__Sporosarcina	0.998825
b90a92c2190c9a1675ac3013c85c66cc	d__Bacteria; p__Firmicutes; c__Bacilli; o__Lactobacillales; f__Vagococcaceae; g__Vagococcus	0.781964
5b90897aafb556742ae7176ad860fa2a	d__Bacteria; p__Proteobacteria; c__Gammaproteobacteria; o__Enterobacterales; f__Shewanellaceae; g__Shewanella; s__Shewanella_profunda	0.841706
43da9d13fe0ac9f71b394505f1a0c1a8	d__Bacteria; p__Actinobacteriota; c__Actinobacteria; o__Micrococcales; f__Microbacteriaceae	0.999836
7f3bb52161e7009af1b6c60c00ae8aeb	d__Bacteria; p__Firmicutes; c__Bacilli; o__Lactobacillales; f__Lactobacillaceae; g__Leuconostoc	1
4e6307b80abc32bd073c97d36f43b69f	d__Bacteria; p__Firmicutes; c__Clostridia; o__Peptostreptococcales-Tissierellales; f__Family_XI; g__Gallicola; s__uncultured_bacterium	0.99937
fba6c427a6af3d93757842303bf13e14	d__Bacteria; p__Proteobacteria; c__Gammaproteobacteria; o__Cardiobacteriales; f__Wohlfahrtiimonadaceae; g__Ignatzschineria	0.999998
db469f488bcd4dc6eea479003aef6469	d__Bacteria; p__Firmicutes; c__Clostridia; o__Clostridiales; f__Clostridiaceae; g__Clostridium_sensu_stricto_1; s__Clostridium_moniliforme	0.936618
654ca64fa752a464816e5c9f128f2184	d__Bacteria; p__Proteobacteria; c__Gammaproteobacteria; o__Pseudomonadales; f__Moraxellaceae; g__Psychrobacter	1
62db99aa5eb10c8fba4bb9fe70e64f31	d__Bacteria; p__Firmicutes; c__Bacilli; o__Bacillales; f__Planococcaceae; g__Sporosarcina	0.967577
b2c6e1778111287dea6f94af0faed390	d__Bacteria; p__Firmicutes; c__Bacilli; o__Lactobacillales; f__Streptococcaceae; g__Streptococcus; s__Streptococcus_dysgalactiae	0.996052
9e2387d2d326c47cd37a75d03019a8f6	d__Bacteria; p__Firmicutes; c__Bacilli; o__Lactobacillales; f__Aerococcaceae; g__Dolosicoccus; s__Dolosicoccus_paucivorans	0.992681
c43bb1f7e238b5a7acfc2676c90eb214	d__Bacteria; p__Proteobacteria; c__Gammaproteobacteria; o__Enterobacterales; f__Pasteurellaceae; g__uncultured; s__uncultured_Pasteurellaceae	0.733355
cc6e3793fe244853305b42a5be35bf3a	d__Bacteria; p__Firmicutes; c__Bacilli; o__Lactobacillales; f__Enterococcaceae; g__Enterococcus	0.998807
22ebaa82068ee42edb91d18c40d3fd3e	d__Bacteria; p__Firmicutes; c__Clostridia; o__Peptostreptococcales-Tissierellales; f__Peptostreptococcaceae; g__Peptostreptococcus	1
04723f64fedc1efdc02af3d04eeef7ac	d__Bacteria; p__Firmicutes; c__Clostridia; o__Clostridiales; f__Clostridiaceae; g__Clostridium_sensu_stricto_7; s__Clostridium_massiliodielmoense	0.82054
ee07a5df5ac44a95e719e8de94f537eb	d__Bacteria; p__Bacteroidota; c__Bacteroidia; o__Flavobacteriales; f__Weeksellaceae; g__Bergeyella; s__Bergeyella_zoohelcum	0.999979
dfcbecbb016d7eeb2bc87421f476bb06	d__Bacteria; p__Firmicutes; c__Clostridia; o__Peptostreptococcales-Tissierellales; f__Peptostreptococcaceae; g__Peptostreptococcus	1
0c0a3a7493f321ccef8101c71f295f9a	d__Bacteria; p__Firmicutes; c__Bacilli; o__Bacillales; f__Planococcaceae	0.999997
aed6da63357c0762f95ff906c26140b7	d__Bacteria; p__Firmicutes; c__Bacilli; o__Lactobacillales; f__Streptococcaceae; g__Lactococcus; s__Lactococcus_garvieae	0.833479
d04ced42e98739d8903bea98728ece32	d__Bacteria; p__Firmicutes; c__Bacilli; o__Mycoplasmatales; f__Mycoplasmataceae; g__Mycoplasma; s__Mycoplasma_penetrans	0.790589
47da08445360bb6f0768081528cf0019	d__Bacteria; p__Proteobacteria; c__Gammaproteobacteria; o__Pseudomonadales; f__Moraxellaceae; g__Moraxella; s__unidentified	1
5397d00d38fc0c3db0a0b8ea48ab85e9	d__Bacteria; p__Firmicutes; c__Bacilli; o__Bacillales; f__Planococcaceae; g__Sporosarcina	0.970531
e5de4cf160c77bc2340d7d81e1a37598	d__Bacteria; p__Proteobacteria; c__Gammaproteobacteria; o__Pseudomonadales; f__Moraxellaceae; g__Psychrobacter; s__Psychrobacter_immobilis	0.843958
a03f11c26b2ea4559c8320d94d03a504	d__Bacteria; p__Actinobacteriota; c__Actinobacteria; o__Corynebacteriales; f__Corynebacteriaceae; g__Corynebacterium; s__Corynebacterium_doosanense	0.99631
6178e88238ecc4001902197eecce290d	d__Bacteria; p__Firmicutes; c__Clostridia; o__Peptostreptococcales-Tissierellales; f__Peptostreptococcaceae; g__Paeniclostridium	0.802742
8f51581ec45a07e5085cebcdaedb2f61	d__Bacteria; p__Proteobacteria; c__Gammaproteobacteria; o__Enterobacterales; f__Enterobacteriaceae	0.996953
8518e9277c3a358b90466bc44df89f0a	d__Bacteria; p__Proteobacteria; c__Gammaproteobacteria; o__Pseudomonadales; f__Pseudomonadaceae; g__Pseudomonas; s__Pseudomonas_psychrophila	0.907011
d3270ffda5fccbe0e0d94d7965735351	d__Bacteria; p__Proteobacteria; c__Gammaproteobacteria; o__Cardiobacteriales; f__Wohlfahrtiimonadaceae; g__Ignatzschineria; s__Ignatzschineria_indica	0.961444
5bc93ae4399caa6d06fe5aa6ccf1b009	d__Bacteria; p__Campylobacterota; c__Campylobacteria; o__Campylobacterales; f__Campylobacteraceae; g__Campylobacter	1
5199765e3adbbe8aff08614aef1b688c	d__Bacteria; p__Firmicutes; c__Bacilli; o__Staphylococcales; f__Staphylococcaceae; g__Staphylococcus; s__Staphylococcus_vitulinus	0.711263
dd9ab90f384d1c00aa77edbcf7bcaaa3	d__Bacteria; p__Firmicutes; c__Bacilli; o__Bacillales; f__Planococcaceae; g__Savagea; s__Savagea_faecisuis	0.999986
839f55135f2e098df0b13ab8cf1627a0	d__Bacteria; p__Firmicutes; c__Clostridia; o__Peptostreptococcales-Tissierellales; f__Family_XI; g__Tissierella; s__uncultured_bacterium	0.99667
3eb01968413b41e6b0533ee487c1f07f	d__Bacteria; p__Proteobacteria; c__Gammaproteobacteria; o__Enterobacterales; f__Enterobacteriaceae	0.963761
5f5eeff02cb39f1ae7e695f29939d02e	d__Bacteria; p__Proteobacteria; c__Gammaproteobacteria; o__Burkholderiales; f__Neisseriaceae; g__Neisseria; s__Neisseria_sp.	0.958981
ab24914d61b5b5d63a6f6cb2f5e57582	d__Bacteria; p__Proteobacteria; c__Gammaproteobacteria; o__Pseudomonadales; f__Moraxellaceae; g__Acinetobacter; s__Acinetobacter_guillouiae	0.836052
cea75ad86114245c4ecc160e8b5e46bf	d__Bacteria; p__Firmicutes; c__Bacilli; o__Bacillales; f__Planococcaceae; g__Sporosarcina	0.999128
58efcb9225da26a69f3ae9408ff7f4bd	d__Bacteria; p__Firmicutes; c__Bacilli; o__Lactobacillales; f__Streptococcaceae; g__Streptococcus	1
05bd7d7d096f0860808963a37e70b1fe	d__Bacteria; p__Firmicutes; c__Bacilli; o__Bacillales; f__Planococcaceae; g__Savagea; s__Savagea_faecisuis	0.99999
8ce5f5fb3ad93e539f3bdb325bfe78bd	d__Bacteria; p__Actinobacteriota; c__Actinobacteria; o__Euzebyales; f__Euzebyaceae; g__uncultured; s__Actinobacteria_bacterium	1
6583c40777a85f98926a720b1546f368	d__Bacteria; p__Proteobacteria; c__Gammaproteobacteria; o__Enterobacterales; f__Morganellaceae; g__Providencia	0.999982
48f716bde84a2147567ee6a4b303dd97	d__Bacteria; p__Proteobacteria; c__Gammaproteobacteria; o__Pseudomonadales; f__Pseudomonadaceae; g__Pseudomonas	0.999987
bc53169b96281d13a2429fd6e9a945f9	d__Bacteria; p__Proteobacteria; c__Gammaproteobacteria; o__Burkholderiales; f__Neisseriaceae; g__Conchiformibius; s__Neisseria_sp.	0.767131
e84ca9ab7d4a754511607c48edf51d20	d__Bacteria; p__Firmicutes; c__Bacilli; o__Bacillales; f__Planococcaceae; g__Sporosarcina	0.996332
2f3659e040986108eff1344c22aec305	d__Bacteria; p__Proteobacteria; c__Gammaproteobacteria; o__Pseudomonadales; f__Pseudomonadaceae; g__Pseudomonas	0.999653
1d1dd1b22a8ab1432f20c44ffc367750	d__Bacteria; p__Firmicutes; c__Clostridia; o__Clostridiales; f__Clostridiaceae; g__Clostridium_sensu_stricto_1; s__Clostridium_moniliforme	0.936323
dd1b44fe7535fa5149d92f9dec79e420	d__Bacteria; p__Firmicutes; c__Bacilli; o__Bacillales; f__Planococcaceae; g__Savagea; s__Savagea_faecisuis	0.966246
cce8096d6aa327235eba1022f61f23a9	d__Bacteria	0.82686
e66d56b9e6f8c796b8030e9c997e6aae	d__Bacteria; p__Proteobacteria; c__Gammaproteobacteria; o__Cardiobacteriales; f__Wohlfahrtiimonadaceae; g__Ignatzschineria; s__Ignatzschineria_sp.	0.931505
5539713aa412dd534a47e664bd06f84b	d__Bacteria; p__Firmicutes; c__Bacilli; o__Lactobacillales; f__Lactobacillaceae; g__Leuconostoc	1
1fba56f486a664e2089c5c87e56acd07	d__Bacteria; p__Firmicutes; c__Clostridia; o__Clostridiales; f__Clostridiaceae; g__Clostridium_sensu_stricto_1	0.992173
640dafd40ed8a0f02dfa9659200b8cf1	d__Bacteria; p__Proteobacteria; c__Gammaproteobacteria; o__Cardiobacteriales; f__Wohlfahrtiimonadaceae; g__Ignatzschineria; s__Ignatzschineria_sp.	0.919368
7bf49cf2bb27f187fd0c4328dc6a2026	d__Bacteria; p__Proteobacteria; c__Gammaproteobacteria; o__Pseudomonadales; f__Pseudomonadaceae; g__Pseudomonas; s__Pseudomonas_psychrophila	0.859811
580d7bd1e66193654a2b85d46e5a0268	d__Bacteria; p__Bacteroidota; c__Bacteroidia; o__Flavobacteriales; f__Weeksellaceae; g__Bergeyella	0.913782
cb5020bae8b1a0f627f17bff1fa5050d	d__Bacteria; p__Firmicutes; c__Bacilli; o__Staphylococcales; f__Staphylococcaceae; g__Staphylococcus; s__Staphylococcus_succinus	0.926994
6ef6e0826ebe706780666ecd39af93c5	d__Bacteria; p__Proteobacteria; c__Gammaproteobacteria; o__Enterobacterales; f__Yersiniaceae; g__Serratia	0.862343
8da45fcbd0d78b12cbfcc77a8288a8e3	d__Bacteria; p__Firmicutes; c__Bacilli; o__Staphylococcales; f__Staphylococcaceae; g__Macrococcus	0.999921
6f659b8e38e4f58b024c265965da1aaa	d__Bacteria; p__Firmicutes; c__Bacilli; o__Lactobacillales; f__Vagococcaceae; g__Vagococcus	0.99954
a4f0d006a55907f4f7e16d00638dafe3	d__Bacteria; p__Proteobacteria; c__Gammaproteobacteria; o__Enterobacterales; f__Pasteurellaceae; g__Pasteurella	0.999851
3375f745ceae92c35d5ec58ba7911c2a	d__Bacteria; p__Firmicutes; c__Bacilli; o__Lactobacillales; f__Carnobacteriaceae; g__Alloiococcus; s__bacterium_1	0.978648
870bc0adb7540d18108d427f1453c03a	d__Bacteria; p__Firmicutes; c__Bacilli; o__Lactobacillales; f__Streptococcaceae; g__Lactococcus; s__Lactococcus_garvieae	0.783192
6274d8c09add4cef6085028fcdfb52f7	d__Bacteria; p__Cyanobacteria; c__Cyanobacteriia; o__Chloroplast; f__Chloroplast; g__Chloroplast	1
73c0eb1fc51a713c022c30ebf3617b9d	d__Bacteria; p__Firmicutes; c__Clostridia; o__Lachnospirales; f__Lachnospiraceae; g__Cellulosilyticum; s__uncultured_bacterium	0.999646
0e6a584237fbfe88a9db3f5b1e746bb0	d__Bacteria; p__Actinobacteriota; c__Actinobacteria; o__Corynebacteriales; f__Corynebacteriaceae; g__Corynebacterium	0.999987
d2980c67b0d7fd4b19113d9ff584004d	d__Bacteria; p__Firmicutes; c__Bacilli; o__Bacillales; f__Bacillaceae; g__Bacillus	0.999999
89132d8542a19b39e9515bf35efa76ba	d__Bacteria; p__Proteobacteria; c__Gammaproteobacteria; o__Cardiobacteriales; f__Wohlfahrtiimonadaceae; g__Ignatzschineria	0.999998
5f2ffe58065bca2f1d6c49926e61cb64	d__Bacteria; p__Actinobacteriota; c__Actinobacteria; o__Micrococcales; f__Microbacteriaceae	0.999837
71b259726acc5b0eba5edb26bdf573a0	Unassigned	0.324554
f9957c08f6db2591b4f35fdc1678e8da	d__Bacteria; p__Proteobacteria; c__Gammaproteobacteria; o__Pseudomonadales; f__Moraxellaceae; g__Acinetobacter	0.95398
5db6b379a300d2eeee712e686d097538	d__Bacteria; p__Firmicutes; c__Clostridia; o__Peptostreptococcales-Tissierellales; f__Peptostreptococcaceae; g__Romboutsia	0.934894
fd5ded30e44d1057d91fbaa32af00c5c	d__Bacteria; p__Bacteroidota; c__Bacteroidia; o__Bacteroidales; f__Porphyromonadaceae; g__Porphyromonas	0.998563
4fb9de4b7ea475dc9288a9d76b768f03	d__Bacteria; p__Bacteroidota; c__Bacteroidia; o__Flavobacteriales; f__Flavobacteriaceae; g__Myroides; s__Myroides_phaeus	0.997812
97c49f058e345de9b8ee98f777919300	d__Bacteria; p__Proteobacteria; c__Gammaproteobacteria; o__Enterobacterales; f__Pasteurellaceae; g__uncultured; s__uncultured_Pasteurellaceae	0.749371
ac9db0afd0e8be52f9f61bcef030c54b	d__Bacteria; p__Proteobacteria; c__Gammaproteobacteria; o__Enterobacterales; f__Morganellaceae; g__Proteus	0.998554
a377d434df4ad5d20c0ae6422afdb9dd	d__Bacteria; p__Firmicutes; c__Clostridia; o__Peptostreptococcales-Tissierellales; f__Peptostreptococcaceae; g__Proteocatella	1
fccf6f7b502f4aedebf13779e3dd375a	d__Bacteria; p__Proteobacteria; c__Gammaproteobacteria; o__Enterobacterales; f__Pasteurellaceae; g__Pasteurella; s__Pasteurella_multocida	0.705733
8f98223fe91a38b7e2857688fb9fe4a5	d__Bacteria; p__Proteobacteria; c__Gammaproteobacteria; o__Burkholderiales	0.994727
9dde9aafd2e905fc27f5488300488e96	d__Bacteria; p__Firmicutes; c__Bacilli; o__Bacillales; f__Planococcaceae; g__Sporosarcina	0.998934
93d908ea6a170d8e0c3f2094542c1d11	d__Bacteria; p__Bacteroidota; c__Bacteroidia; o__Flavobacteriales; f__Weeksellaceae; g__Bergeyella	0.875939
04d729051777bc76347bfc798e1de21a	d__Bacteria; p__Firmicutes; c__Bacilli; o__Lactobacillales; f__Streptococcaceae; g__Streptococcus	0.999909
b02393bfe62ab0c28912b7fa91342149	d__Bacteria; p__Firmicutes; c__Clostridia; o__Peptostreptococcales-Tissierellales; f__Peptostreptococcaceae	1
0d64e616c7a2b4a33336412d02957fa6	d__Bacteria; p__Firmicutes; c__Bacilli; o__Mycoplasmatales; f__Mycoplasmataceae; g__Mycoplasma; s__Mycoplasma_penetrans	0.786291
82d953e1115a9ec17c7e5b0d54ee3cb5	d__Bacteria; p__Proteobacteria; c__Gammaproteobacteria; o__Pseudomonadales; f__Moraxellaceae; g__Acinetobacter	0.999993
9a1327e2b4820b7886c465e617660a68	d__Bacteria; p__Proteobacteria; c__Gammaproteobacteria; o__Enterobacterales; f__Pasteurellaceae; g__Frederiksenia	0.999138
863a7c38c1c5d73d862ca9b912d0e2d9	d__Bacteria; p__Firmicutes; c__Clostridia; o__Peptostreptococcales-Tissierellales; f__Peptostreptococcaceae; g__Peptostreptococcus; s__Peptostreptococcus_sp.	0.954404
5234f9cd6216fc5af311a356db627c97	d__Bacteria; p__Actinobacteriota; c__Actinobacteria; o__Micrococcales; f__Microbacteriaceae	0.9998
9c0fea1174bc4a4fcf57151a0c6bb739	d__Bacteria; p__Actinobacteriota; c__Actinobacteria; o__Actinomycetales; f__Actinomycetaceae; g__Actinomyces; s__Schaalia_canis	0.99179
5256f8e78caba239ad380905f9336d3c	d__Bacteria; p__Actinobacteriota; c__Actinobacteria; o__Propionibacteriales; f__Propionibacteriaceae; g__Luteococcus; s__Luteococcus_peritonei	0.912093
eadfa809b528912a5dbe5f77c432f928	d__Bacteria; p__Firmicutes; c__Bacilli; o__Staphylococcales; f__Staphylococcaceae; g__Staphylococcus	0.999858
db47f051a5ac20f0110dc73ac0d2f691	d__Bacteria; p__Proteobacteria; c__Gammaproteobacteria; o__Pseudomonadales; f__Pseudomonadaceae; g__Pseudomonas; s__Pseudomonas_psychrophila	0.869642
9ba4dd80480323a736fb9153b535d604	d__Bacteria; p__Firmicutes; c__Bacilli; o__Lactobacillales; f__Vagococcaceae; g__Vagococcus	0.999449
9b9eb48a6a0dbff5d9047b00abad1702	d__Bacteria; p__Fusobacteriota; c__Fusobacteriia; o__Fusobacteriales; f__Fusobacteriaceae; g__Cetobacterium; s__uncultured_bacterium	0.977428
450b9e7ca0584a3ea24f3d8ecb096464	d__Bacteria; p__Firmicutes; c__Bacilli; o__Staphylococcales; f__Staphylococcaceae; g__Staphylococcus; s__Staphylococcus_succinus	0.903432
c465ee022a34ccfc965258c9cdf97b93	d__Bacteria; p__Firmicutes; c__Clostridia; o__Lachnospirales; f__Lachnospiraceae; g__Epulopiscium; s__uncultured_bacterium	0.976161
77f669110aabf7749aaabc0e448ad4bd	d__Bacteria; p__Firmicutes; c__Clostridia; o__Clostridiales; f__Clostridiaceae; g__Clostridium_sensu_stricto_1; s__Clostridium_perfringens	0.722763
27583b542dc8c07ce9c5a38a562bca66	d__Bacteria; p__Proteobacteria; c__Gammaproteobacteria; o__Enterobacterales; f__Enterobacteriaceae; g__Escherichia-Shigella; s__Escherichia_albertii	0.734015
7f55d8870735047111b0c27ab6e1cea1	d__Bacteria; p__Proteobacteria; c__Gammaproteobacteria; o__Enterobacterales; f__Morganellaceae; g__Proteus	0.999828
539f300b9b76b1684a672620860de6e5	d__Bacteria; p__Proteobacteria; c__Gammaproteobacteria; o__Enterobacterales; f__Enterobacteriaceae	0.996377
4f7473acf0e2dfac1e0a7c99bed0c961	d__Bacteria; p__Proteobacteria; c__Gammaproteobacteria; o__Enterobacterales; f__Yersiniaceae; g__Serratia	0.922384
ab18f41c85583c58bae40b6ccbb050d6	d__Bacteria; p__Proteobacteria; c__Gammaproteobacteria; o__Pseudomonadales; f__Moraxellaceae; g__Moraxella; s__Moraxella_sp.	0.729025
864d6f1b6df1103d25f257b3f3b64c35	d__Bacteria; p__Firmicutes; c__Clostridia; o__Peptostreptococcales-Tissierellales; f__Family_XI; g__Tissierella	0.974509
cb281fcbdaa7c1ff3f5b11ff4f957b49	d__Bacteria; p__Proteobacteria; c__Gammaproteobacteria; o__Pseudomonadales; f__Moraxellaceae; g__Acinetobacter	1
407679610d7d6e92227a021c32bc5766	d__Bacteria; p__Fusobacteriota; c__Fusobacteriia; o__Fusobacteriales; f__Fusobacteriaceae; g__Fusobacterium	0.999997
4b65297a4c12ff54114e96c090ff92d0	d__Bacteria; p__Firmicutes; c__Clostridia; o__Lachnospirales; f__Lachnospiraceae; g__uncultured; s__Faecalimonas_umbilicata	0.849384
fbb40cf4378645abef23b47eaab9e3ef	d__Bacteria; p__Firmicutes; c__Clostridia; o__Clostridiales; f__Clostridiaceae; g__Clostridium_sensu_stricto_1; s__Clostridium_paraputrificum	0.989694
6dc26bbeedd9de3280a227f221dc14ee	d__Bacteria; p__Firmicutes; c__Clostridia; o__Peptostreptococcales-Tissierellales; f__Family_XI; g__Tissierella	0.811827
64aff4dcfdf310cacee0f04a6418b249	d__Bacteria; p__Campylobacterota; c__Campylobacteria; o__Campylobacterales; f__Campylobacteraceae; g__Campylobacter	1
c79fc37c68830acbed9e04ffcfd5281a	d__Bacteria; p__Proteobacteria; c__Gammaproteobacteria; o__Burkholderiales; f__Burkholderiaceae; g__Lautropia; s__Lautropia_sp.	0.998518
56e34d1f7ef3936f84cc9bc09154f411	d__Bacteria; p__Proteobacteria; c__Gammaproteobacteria; o__Enterobacterales; f__Hafniaceae; g__Edwardsiella	0.999999
71046a3fc12a2f1ff06e04cdd3245267	d__Bacteria; p__Proteobacteria; c__Gammaproteobacteria; o__Burkholderiales; f__Neisseriaceae; g__Alysiella	0.984207
1dd999b01664590e1d08dfc201e673c2	d__Bacteria; p__Proteobacteria; c__Gammaproteobacteria; o__Cardiobacteriales; f__Wohlfahrtiimonadaceae; g__Ignatzschineria; s__Ignatzschineria_sp.	0.919367
def89e08724707085c32770f762fe8ed	d__Bacteria; p__Proteobacteria; c__Gammaproteobacteria; o__Pseudomonadales; f__Moraxellaceae; g__Psychrobacter; s__Psychrobacter_maritimus	0.891698
275b18fc89437215f74746b65644334e	d__Bacteria; p__Proteobacteria; c__Gammaproteobacteria; o__Enterobacterales; f__Enterobacteriaceae	0.996594
48f6b338256f7092b1fd65c232403458	d__Bacteria; p__Firmicutes; c__Clostridia; o__Peptostreptococcales-Tissierellales; f__Family_XI; g__Gallicola; s__uncultured_bacterium	0.999311
3985a64f0d7bfeff353b7dbcf73823ee	d__Bacteria; p__Actinobacteriota; c__Actinobacteria; o__Corynebacteriales; f__Corynebacteriaceae; g__Corynebacterium; s__Corynebacterium_suicordis	0.995585
43252d4b6abd699ebdbab7e1237882a4	d__Bacteria; p__Proteobacteria; c__Gammaproteobacteria; o__Enterobacterales; f__Shewanellaceae; g__Shewanella; s__Shewanella_profunda	0.803674
d3a5ba6b733f8b63407bc58c80eeaed9	d__Bacteria; p__Proteobacteria; c__Gammaproteobacteria; o__Enterobacterales; f__Aeromonadaceae; g__Aeromonas; s__Aeromonas_salmonicida	0.925359
d184e0e5c29ab17b88cc78555e09f9ae	d__Bacteria; p__Firmicutes; c__Bacilli; o__Lactobacillales; f__Lactobacillaceae; g__Leuconostoc	1
0ef5f2aa2e9f22073c0c8455b2116367	d__Bacteria; p__Deinococcota; c__Deinococci; o__Deinococcales; f__Deinococcaceae; g__Deinococcus; s__Deinococcus_lacus	0.999858
199bfb7fe8c88ce58dc3f2af75b79520	d__Bacteria; p__Proteobacteria; c__Alphaproteobacteria; o__Sphingomonadales; f__Sphingomonadaceae; g__Sphingomonas	0.999681
315e29d2333a5459ee240350c39be071	d__Bacteria; p__Firmicutes; c__Clostridia; o__Peptostreptococcales-Tissierellales; f__Peptostreptococcaceae; g__Romboutsia	0.858497
2d2502b7fa07de2302aecc09739296ac	d__Bacteria; p__Proteobacteria; c__Gammaproteobacteria; o__Burkholderiales; f__Neisseriaceae	1
1ce4bb585970c0dd582f941e124264b5	d__Bacteria; p__Firmicutes; c__Bacilli; o__Bacillales; f__Bacillaceae; g__Bacillus	0.999996
c9b6f81329de0892ecd724a5ccfcd7fd	d__Bacteria; p__Proteobacteria; c__Gammaproteobacteria; o__Pseudomonadales; f__Moraxellaceae; g__Psychrobacter; s__Psychrobacter_maritimus	0.879825
e935017950723faf7ebf987fdd18fdad	d__Bacteria; p__Proteobacteria; c__Gammaproteobacteria; o__Enterobacterales; f__Enterobacteriaceae; g__Kluyvera	0.702168
4ed3e08a6111dfdc5b7f27b804db0b21	d__Bacteria; p__Bacteroidota; c__Bacteroidia; o__Flavobacteriales; f__Flavobacteriaceae; g__Capnocytophaga; s__uncultured_Capnocytophaga	0.979313
a5ba64cb41dd010b41acaa067b262c72	d__Bacteria; p__Proteobacteria; c__Gammaproteobacteria; o__Pseudomonadales; f__Moraxellaceae; g__Moraxella; s__Moraxella_sp.	0.833105
d6000f18b2c5350ce66bb09fed6e88f1	d__Bacteria; p__Proteobacteria; c__Alphaproteobacteria; o__Sphingomonadales; f__Sphingomonadaceae; g__Sphingomonas	0.999992
cfa2d38054b8af2189faf027f2c8bf03	d__Bacteria; p__Actinobacteriota; c__Actinobacteria; o__Micrococcales; f__Micrococcaceae; g__Rothia	0.99942
c25e4174c40772a6bc69602541e3f6f1	d__Bacteria; p__Firmicutes; c__Clostridia; o__Peptostreptococcales-Tissierellales; f__Family_XI; g__Peptoniphilus; s__swine_effluent	0.993405
f65fd2075d5938a9ba9861d6fb623da0	d__Bacteria; p__Proteobacteria; c__Gammaproteobacteria; o__Pseudomonadales; f__Pseudomonadaceae; g__Pseudomonas	0.999986
5ebd49abf2036cc510594c6986c870de	d__Bacteria; p__Firmicutes; c__Bacilli; o__Bacillales; f__Planococcaceae; g__Sporosarcina	0.997078
c423b0deb8088ad6f0955001db40f58f	d__Bacteria; p__Bacteroidota; c__Bacteroidia; o__Bacteroidales; f__Tannerellaceae; g__Macellibacteroides; s__uncultured_bacterium	0.891945
4b4104e759f7298fa2f9a8dcb17f853a	d__Bacteria; p__Firmicutes; c__Bacilli; o__Lactobacillales; f__Enterococcaceae; g__Enterococcus	0.998889
0dadbd121369e72ade578909859c55b3	d__Bacteria; p__Firmicutes; c__Clostridia; o__Clostridiales; f__Clostridiaceae; g__Clostridium_sensu_stricto_2; s__Clostridium_frigidicarnis	0.999726
6084a4c4446fb212af9a641c441fbe3c	d__Bacteria; p__Actinobacteriota; c__Actinobacteria; o__Micrococcales; f__Dermacoccaceae; g__Flexivirga; s__Flexivirga_alba	0.991532
25d5303447880ca82ea5608ee0e9757d	d__Bacteria; p__Firmicutes; c__Clostridia; o__Clostridiales; f__Clostridiaceae; g__Clostridium_sensu_stricto_1	0.991552
e6f26f9f7d72c2025d411c27459aecb8	d__Bacteria; p__Proteobacteria; c__Gammaproteobacteria; o__Pseudomonadales; f__Moraxellaceae; g__Acinetobacter	1
26b25690ba557fb26a794a414df2e96f	d__Bacteria; p__Proteobacteria; c__Gammaproteobacteria; o__Enterobacterales; f__Yersiniaceae; g__Serratia	0.973847
5209643742de62cdfdc19fb520bb8b3c	d__Bacteria; p__Firmicutes; c__Bacilli; o__Bacillales; f__Planococcaceae; g__Sporosarcina	0.796383
a61aaf8236f3ecef0f65f619f68b990e	d__Bacteria; p__Firmicutes; c__Bacilli; o__Staphylococcales; f__Staphylococcaceae; g__Macrococcus	0.999997
3189fb2ce31762858157056653106055	d__Bacteria; p__Bacteroidota; c__Bacteroidia; o__Flavobacteriales; f__Flavobacteriaceae; g__Myroides; s__Myroides_phaeus	0.996588
0d62caae918f260f4bb1b012fb47f4d8	d__Bacteria; p__Proteobacteria; c__Gammaproteobacteria; o__Enterobacterales; f__Morganellaceae; g__Proteus	0.999544
53692bd2685b23dc4bf56b9b981f04eb	d__Bacteria; p__Firmicutes; c__Bacilli; o__Lactobacillales; f__Vagococcaceae; g__Vagococcus	0.979549
a35f74f447fce1d069ee9c1c1dd2c423	d__Bacteria; p__Proteobacteria; c__Gammaproteobacteria; o__Pseudomonadales; f__Moraxellaceae; g__Moraxella; s__Moraxella_sp.	0.941914
b5892f56106f54345ec339cc62fdcd33	d__Bacteria; p__Cyanobacteria; c__Cyanobacteriia; o__Chloroplast; f__Chloroplast; g__Chloroplast; s__Epipyxis_sp.	0.95494
df3cfb73fed7678240b2d111cd6322b4	d__Bacteria; p__Firmicutes; c__Clostridia; o__Clostridiales; f__Clostridiaceae; g__Clostridium_sensu_stricto_1; s__Clostridium_moniliforme	0.951206
2d07326eca54cceaeaec2570d8992c6c	d__Bacteria; p__Actinobacteriota; c__Actinobacteria; o__Micrococcales; f__Micrococcaceae; g__Paenarthrobacter	0.93822
a3dc1d6cf03be542f61fcfa0e69d20d4	Unassigned	0.681916
1261be9b3daa016c188111060c702caf	d__Bacteria; p__Proteobacteria; c__Gammaproteobacteria; o__Pseudomonadales; f__Moraxellaceae; g__Moraxella; s__unidentified	1
e62bee7458d1b488f33499418770a445	d__Bacteria; p__Firmicutes; c__Bacilli; o__Lactobacillales; f__Streptococcaceae; g__Streptococcus	1
88c3cea7418439c9cea185280c593dd9	d__Bacteria; p__Proteobacteria; c__Gammaproteobacteria; o__Pseudomonadales; f__Pseudomonadaceae; g__Pseudomonas	0.999346
08c58ee21f3d552a094c0e54761a4ed9	d__Bacteria; p__Firmicutes; c__Clostridia; o__Peptostreptococcales-Tissierellales; f__Peptostreptococcaceae; g__Romboutsia	0.845029
f58be4773b0f93ad61c94ba33ef065de	d__Bacteria; p__Proteobacteria; c__Gammaproteobacteria; o__Pseudomonadales; f__Moraxellaceae; g__Moraxella; s__Moraxella_sp.	0.858169
38554166c5b054c239fce7b0c6558cc3	d__Bacteria; p__Firmicutes; c__Bacilli; o__Erysipelotrichales; f__Erysipelotrichaceae; g__Erysipelothrix	0.99977
2ab0105e62a614b8f24c21b9b9f37cec	d__Bacteria; p__Actinobacteriota; c__Actinobacteria; o__Corynebacteriales; f__Corynebacteriaceae; g__Corynebacterium; s__Corynebacterium_confusum	0.965205
d36d210b9b5618e5c0b5471fc4ba6e8b	d__Bacteria; p__Proteobacteria; c__Gammaproteobacteria; o__Pseudomonadales; f__Pseudomonadaceae; g__Pseudomonas; s__Pseudomonas_fragi	0.718106
1a453cf86b11ebd8b3aa514f773fdfbd	d__Bacteria; p__Actinobacteriota; c__Actinobacteria; o__Micrococcales; f__Dermatophilaceae; g__Mobilicoccus; s__Mobilicoccus_pelagius	0.742371
4b7c7cd41d9a99fcbe40d428647d7ed3	d__Bacteria; p__Bacteroidota; c__Bacteroidia; o__Bacteroidales; f__Tannerellaceae; g__Macellibacteroides; s__uncultured_bacterium	0.865347
1f88cd9b92e23475395b18f1a4cecd10	d__Bacteria; p__Bacteroidota; c__Bacteroidia; o__Flavobacteriales; f__Weeksellaceae; g__Bergeyella; s__Bergeyella_zoohelcum	0.999983
940d04e3c1ef8595fb983f4cf2e99e06	d__Bacteria; p__Proteobacteria; c__Alphaproteobacteria; o__Rhizobiales; f__Beijerinckiaceae; g__Methylobacterium-Methylorubrum	1
47a9e888eeab5ad41bbc585755b2c079	d__Bacteria; p__Proteobacteria; c__Gammaproteobacteria; o__Enterobacterales; f__Enterobacteriaceae; g__Plesiomonas	0.98408
479559e6af6200250831e2a424195711	d__Bacteria; p__Deinococcota; c__Deinococci; o__Deinococcales; f__Deinococcaceae; g__Deinococcus; s__Deinococcus_lacus	0.999858
983b2d01f86ead481cb9b6aaa9ded8b8	d__Bacteria; p__Campylobacterota; c__Campylobacteria; o__Campylobacterales; f__Helicobacteraceae; g__Helicobacter	0.999927
06aacc5bbaf5866bef948b31cf35ea95	d__Bacteria; p__Proteobacteria; c__Gammaproteobacteria; o__Burkholderiales; f__Neisseriaceae; g__Neisseria	0.995065
c563305308e2b0343deecadbfcc5d117	d__Bacteria; p__Proteobacteria; c__Gammaproteobacteria; o__Burkholderiales; f__Neisseriaceae; g__Neisseria; s__Neisseria_sp.	0.943464
66d38e4b89f487cd958b161c9025d26c	d__Bacteria; p__Firmicutes; c__Bacilli; o__Bacillales; f__Bacillaceae; g__Geobacillus	0.999525
953be39d11043bda282a7a42673ac23c	d__Bacteria; p__Firmicutes; c__Bacilli; o__Bacillales; f__Planococcaceae; g__Sporosarcina; s__uncultured_bacterium	0.773874
208a4a3de9a4aa50ef3437c894f227eb	d__Bacteria; p__Bacteroidota; c__Bacteroidia; o__Bacteroidales; f__Porphyromonadaceae; g__Porphyromonas	0.998916
c91514350532917f209db00d61bedc91	d__Bacteria; p__Proteobacteria; c__Gammaproteobacteria; o__Pseudomonadales; f__Moraxellaceae; g__Acinetobacter	0.955014
3b570557a01462d38aacc0b80887611c	d__Bacteria; p__Proteobacteria; c__Gammaproteobacteria; o__Enterobacterales; f__Hafniaceae; g__Edwardsiella	0.999999
e9627dd84a310db8ae2b44ecb90018b8	d__Bacteria; p__Proteobacteria; c__Gammaproteobacteria; o__Enterobacterales; f__Morganellaceae; g__Providencia	0.999992
838e240cd7e6394153c0e3f9dd88875d	d__Bacteria; p__Firmicutes; c__Bacilli; o__Lactobacillales; f__Aerococcaceae; g__uncultured; s__Globicatella_sp.	0.999897
b219a2a743490726ee843fdfdbc73e67	Unassigned	0.723756
fef4172f63d72262a25b3fdfe594c96b	d__Bacteria; p__Proteobacteria; c__Gammaproteobacteria; o__Enterobacterales; f__Hafniaceae; g__Edwardsiella	0.999999
5fa56a66e96ec748e6f3f9568788213e	d__Bacteria; p__Proteobacteria; c__Gammaproteobacteria; o__Enterobacterales; f__Morganellaceae; g__Providencia	0.999982
33d0c3bd3b647f0b6498c36aca847997	d__Bacteria; p__Bacteroidota; c__Bacteroidia; o__Flavobacteriales; f__Weeksellaceae; g__Bergeyella; s__Bergeyella_zoohelcum	0.999985
683e4f3f67f315017a0152755e9b2cf1	d__Bacteria; p__Proteobacteria; c__Gammaproteobacteria; o__Enterobacterales; f__Yersiniaceae; g__Serratia	0.941466
a68cabe5829c3d2ee0ed7b6e6718dcda	d__Bacteria; p__Proteobacteria; c__Gammaproteobacteria; o__Enterobacterales; f__Enterobacteriaceae; g__Plesiomonas; s__uncultured_bacterium	0.720642
61756c49cae771193f5ae035b06e0591	d__Bacteria; p__Proteobacteria; c__Gammaproteobacteria; o__Pseudomonadales; f__Moraxellaceae; g__Acinetobacter	0.999996
b51167e95f67cba2ba70a12a4a1ffba1	d__Bacteria; p__Firmicutes; c__Clostridia; o__Peptostreptococcales-Tissierellales; f__Peptostreptococcaceae; g__Asaccharospora	0.824283
472a6a39f25c242e03597df7b0c42111	d__Bacteria; p__Bacteroidota; c__Bacteroidia; o__Flavobacteriales; f__Flavobacteriaceae; g__Myroides; s__Myroides_phaeus	0.998139
1a6cc54dc7afeb6ad4bc24316db96767	d__Bacteria; p__Bacteroidota; c__Bacteroidia; o__Flavobacteriales; f__Flavobacteriaceae; g__Myroides; s__Myroides_phaeus	0.997885
583146110181f2c55dec28d09494419b	d__Bacteria; p__Actinobacteriota; c__Actinobacteria; o__Corynebacteriales; f__Corynebacteriaceae; g__Corynebacterium	0.998749
14c956e8f320c705dc690811faca13a2	d__Bacteria; p__Firmicutes; c__Bacilli; o__Lactobacillales; f__Aerococcaceae; g__uncultured; s__Globicatella_sp.	0.999995
d791d25d270e14ed8c6e558ea4e4eba5	d__Bacteria; p__Actinobacteriota; c__Actinobacteria; o__Micrococcales; f__Dermatophilaceae; g__Mobilicoccus	0.989666
e784fbfc56b5b36e1f2216abc4bb5329	d__Bacteria; p__Firmicutes; c__Bacilli; o__Mycoplasmatales; f__Mycoplasmataceae; g__Mycoplasma; s__Mycoplasma_penetrans	0.797465
96ae5e983042f3d1d7853217d34c53f4	d__Bacteria; p__Bacteroidota; c__Bacteroidia; o__Bacteroidales; f__Porphyromonadaceae; g__Porphyromonas	0.998756
c089ab92d91e8458339150351adc450e	d__Bacteria; p__Fusobacteriota; c__Fusobacteriia; o__Fusobacteriales; f__Fusobacteriaceae; g__Fusobacterium; s__Fusobacterium_necrophorum	0.841347
e0e621db9fabcc7de18a79fb58713290	d__Bacteria; p__Firmicutes; c__Bacilli; o__Staphylococcales; f__Staphylococcaceae; g__Staphylococcus	0.998673
df77a7ed7807092d0e65f429b9d242d8	d__Bacteria; p__Firmicutes; c__Bacilli; o__Bacillales; f__Planococcaceae; g__Sporosarcina	0.96771
4e90203b019e806b34d8db8413313cc9	d__Bacteria; p__Firmicutes; c__Clostridia; o__Peptostreptococcales-Tissierellales; f__Family_XI; g__Peptoniphilus; s__Peptoniphilus_indolicus	0.999257
0390d77a75c2be39e6d790c3a16a5eff	d__Bacteria; p__Bacteroidota; c__Bacteroidia; o__Bacteroidales; f__Porphyromonadaceae; g__Porphyromonas	0.998423
0a918f1aff8b5274cdc8afd661e3bbf3	d__Bacteria; p__Firmicutes; c__Bacilli; o__Bacillales; f__Planococcaceae; g__Kurthia	0.986864
04409febd33790a0824a4b201e53b107	d__Bacteria; p__Firmicutes; c__Clostridia; o__Peptostreptococcales-Tissierellales; f__Family_XI; g__Peptoniphilus; s__Peptoniphilus_indolicus	0.998954
d0796fde5c0add5a7e5c1f519f8e992f	d__Bacteria; p__Firmicutes; c__Clostridia; o__Clostridiales; f__Clostridiaceae; g__Clostridium_sensu_stricto_7; s__Clostridium_novyi	0.812216
ec6338756e803b90f358e79a6db75b9d	d__Bacteria; p__Firmicutes; c__Clostridia; o__Peptostreptococcales-Tissierellales; f__Peptostreptococcaceae	1
3de2821de34bd0f3f02512b5b6335abe	d__Bacteria; p__Firmicutes; c__Clostridia; o__Peptostreptococcales-Tissierellales; f__Family_XI; g__Tissierella; s__uncultured_bacterium	0.997646
c78760a1b1c83da06018ddd9f9c45803	d__Bacteria; p__Firmicutes; c__Clostridia; o__Peptostreptococcales-Tissierellales; f__Family_XI	0.999994
fb5590ae3085c50123814827321651f1	d__Bacteria; p__Firmicutes; c__Bacilli; o__Staphylococcales; f__Staphylococcaceae; g__Macrococcus	0.999997
43336198599f8ce51fa88ee3e4bb37cb	d__Bacteria; p__Proteobacteria; c__Gammaproteobacteria; o__Enterobacterales; f__Enterobacteriaceae; g__Plesiomonas; s__uncultured_bacterium	0.707854
05c75fb111da5a46bc03a6752496fda4	d__Bacteria; p__Firmicutes; c__Clostridia; o__Peptostreptococcales-Tissierellales; f__Family_XI; g__Gallicola; s__uncultured_bacterium	0.999089
9661a8624226f3aec7f72e088cf0ae90	d__Bacteria; p__Firmicutes; c__Bacilli; o__Bacillales; f__Bacillaceae; g__uncultured; s__uncultured_bacterium	0.999996
dc43ab7da7180079be2be8d1c7209a43	d__Bacteria; p__Firmicutes; c__Clostridia; o__Clostridiales; f__Clostridiaceae; g__Clostridium_sensu_stricto_1	0.955978
248d20710dbb8ef84e596015c3025676	d__Bacteria; p__Firmicutes; c__Bacilli; o__Bacillales; f__Bacillaceae; g__Virgibacillus	0.716076
51f75813e8fc9bf7cd1426b6a01ca264	d__Bacteria; p__Proteobacteria; c__Gammaproteobacteria; o__Pseudomonadales; f__Pseudomonadaceae; g__Pseudomonas	0.999987
bd894028a6ca8b176476203d9cc65cea	d__Bacteria; p__Proteobacteria; c__Gammaproteobacteria; o__Burkholderiales; f__Neisseriaceae; g__Alysiella	0.983585
5be6b033c351126e0c1c8cc7e09b55eb	d__Bacteria; p__Proteobacteria; c__Gammaproteobacteria; o__Xanthomonadales; f__Rhodanobacteraceae; g__Chujaibacter	1
bd542bf82190998fc82078090cf464d7	d__Bacteria; p__Firmicutes; c__Bacilli; o__Bacillales; f__Planococcaceae; g__Sporosarcina	0.829834
d5da4c039006c3f7e33a42631b38d9f9	d__Bacteria; p__Proteobacteria; c__Gammaproteobacteria; o__Burkholderiales	0.995024
96a1b39fa78d991480d3df7646d1a7ad	d__Bacteria; p__Firmicutes; c__Bacilli; o__Lactobacillales; f__Carnobacteriaceae; g__Carnobacterium	0.999991
02cce37c271df89b2c557013dc83b718	d__Bacteria; p__Firmicutes; c__Bacilli; o__Lactobacillales; f__Vagococcaceae; g__Vagococcus	0.999539
7bbb7ad51123d88e7721177107be04fd	d__Bacteria; p__Firmicutes; c__Clostridia; o__Peptostreptococcales-Tissierellales; f__Peptostreptococcaceae	1
43c52a96dd1e537e969689e19653be49	d__Bacteria; p__Firmicutes; c__Bacilli; o__Bacillales; f__Bacillaceae; g__Bacillus	0.999999
bdab6f138c23936f34cad95379e46e72	d__Bacteria; p__Bacteroidota; c__Bacteroidia; o__Bacteroidales; f__Porphyromonadaceae; g__Porphyromonas	0.9983
3494fe743775ac59f656401e9a65bc7a	d__Bacteria; p__Firmicutes; c__Clostridia; o__Peptostreptococcales-Tissierellales; f__Family_XI; g__Tissierella; s__uncultured_bacterium	0.987814
2a1992113cbf33c26f13fba11d9d6387	d__Bacteria; p__Proteobacteria; c__Gammaproteobacteria; o__Pseudomonadales; f__Moraxellaceae; g__Psychrobacter	1
578cdedaa773547f2f0fbf30b0552117	d__Bacteria; p__Firmicutes; c__Bacilli; o__Lactobacillales; f__Streptococcaceae; g__Streptococcus; s__Streptococcus_parauberis	0.999826
6db9450b038ceef0f4d2fbdae8e26a87	d__Bacteria; p__Firmicutes; c__Clostridia; o__Clostridiales; f__Clostridiaceae; g__Clostridium_sensu_stricto_18; s__Clostridium_sp.	0.999587
8d257f7c0ad0e0b5a1c1711246761422	d__Bacteria; p__Firmicutes; c__Bacilli; o__Bacillales; f__Planococcaceae; g__Sporosarcina	0.999421
e82c83464278de1fd4b5978c8482fc5b	d__Bacteria; p__Firmicutes; c__Bacilli; o__Bacillales; f__Bacillaceae; g__Bacillus	0.999999
c095506726904d14be04456dc64d31f9	d__Bacteria; p__Firmicutes; c__Bacilli; o__Bacillales; f__Bacillaceae; g__Bacillus; s__Bacillus_psychrosaccharolyticus	0.992597
d8c6ce150123fa2fbeedc280aa4367cf	d__Bacteria; p__Firmicutes; c__Bacilli; o__Bacillales; f__Bacillaceae; g__Bacillus	0.999996
6aba2ff9dffbe8fa28a582878d3a0b46	d__Bacteria; p__Bacteroidota; c__Bacteroidia; o__Flavobacteriales; f__Flavobacteriaceae; g__Capnocytophaga; s__uncultured_Capnocytophaga	0.981497
1ce0c4feb7d16032ee6ff96251475b1a	d__Bacteria; p__Proteobacteria; c__Gammaproteobacteria; o__Pseudomonadales; f__Moraxellaceae; g__Acinetobacter; s__Acinetobacter_guillouiae	0.886059
e595c46319f91b162911f4c21f1fab5c	d__Bacteria; p__Actinobacteriota; c__Actinobacteria; o__Micrococcales; f__Dermatophilaceae; g__Mobilicoccus; s__Mobilicoccus_pelagius	0.729425
860d14944df8d75c08102bfef295b362	d__Bacteria; p__Firmicutes; c__Bacilli; o__Staphylococcales; f__Staphylococcaceae; g__Staphylococcus; s__Staphylococcus_succinus	0.920964
df00de75574c0050224eda6bb8059973	Unassigned	0.656424
81adf0b8dcf20bf1c8685d01d51862c6	d__Bacteria; p__Firmicutes; c__Bacilli; o__Lactobacillales; f__Streptococcaceae; g__Streptococcus; s__Streptococcus_didelphis	0.999645
1c5573d8393694da30186527f4feecdd	d__Bacteria; p__Firmicutes; c__Clostridia; o__Clostridiales; f__Clostridiaceae; g__Clostridium_sensu_stricto_5	0.999971
08d6dbcb092d9e110b861997ba9145b5	d__Bacteria; p__Firmicutes; c__Clostridia; o__Lachnospirales; f__Lachnospiraceae; g__Epulopiscium; s__uncultured_organism	0.888067
09d78988db61c9e3206af0c3d6b5523f	d__Bacteria; p__Firmicutes; c__Clostridia; o__Peptostreptococcales-Tissierellales; f__Family_XI; g__Tissierella; s__uncultured_bacterium	0.707902
07142459ce8b0fb6691b7b1687df2dde	d__Bacteria; p__Actinobacteriota; c__Actinobacteria; o__Propionibacteriales; f__Propionibacteriaceae; g__Luteococcus; s__Luteococcus_peritonei	0.905279
bbbc370ebdcfd0aa9af4d2ca0cfdc1aa	d__Bacteria; p__Firmicutes; c__Bacilli; o__Bacillales; f__Planococcaceae; g__Savagea; s__uncultured_bacterium	0.999981
dc40ca6103d3a2b5b636c9493e1546b4	d__Bacteria; p__Firmicutes; c__Bacilli; o__Bacillales; f__Planococcaceae; g__Savagea; s__Savagea_faecisuis	0.999995
80e7775d0207f37a1a97b25ddc4be125	d__Bacteria; p__Bacteroidota; c__Bacteroidia; o__Bacteroidales; f__Porphyromonadaceae; g__Porphyromonas; s__Porphyromonas_sp.	0.848651
a698ecb02b196c9e580c6143b092fbcf	d__Bacteria; p__Firmicutes; c__Bacilli; o__Bacillales; f__Planococcaceae; g__Sporosarcina	0.999991
d78545b0443bfe60ed91ce3164ab1533	d__Bacteria; p__Firmicutes; c__Bacilli; o__Staphylococcales; f__Staphylococcaceae; g__Macrococcus	0.999997
c409da7f5e17c032cce016f528ff7f09	d__Bacteria; p__Proteobacteria; c__Gammaproteobacteria; o__Enterobacterales; f__Aeromonadaceae; g__Aeromonas; s__Aeromonas_salmonicida	0.816584
8435d793e3edd072d54b367b4a07d641	d__Bacteria; p__Firmicutes; c__Bacilli; o__Lactobacillales; f__Streptococcaceae; g__Streptococcus	0.999901
e4ce2ccd0bd258e3a19a99397fe0be82	d__Bacteria; p__Firmicutes; c__Negativicutes; o__Veillonellales-Selenomonadales; f__Veillonellaceae; g__Veillonella	0.975227
ea8635915c4a1dabdcbabca1b5aead29	d__Bacteria; p__Bacteroidota; c__Bacteroidia; o__Bacteroidales; f__Barnesiellaceae; g__uncultured; s__uncultured_bacterium	0.99997
d768b6ed913f478746d1a1438b7c50ed	d__Bacteria; p__Firmicutes; c__Bacilli; o__Bacillales; f__Bacillaceae; g__Bacillus; s__Bacillus_psychrosaccharolyticus	0.992833
0c6d2b82b32597cfd8c877fcdc33aa36	d__Bacteria; p__Actinobacteriota; c__Actinobacteria; o__Micrococcales; f__Micrococcaceae; g__Paeniglutamicibacter; s__Arthrobacter_sp.	0.793835
bace0e2612bb99209128dee35493c3ec	d__Bacteria; p__Actinobacteriota; c__Actinobacteria; o__Micrococcales; f__Micrococcaceae; g__Arthrobacter; s__Arthrobacter_alpinus	0.702375
6c1fc30237882cb92c38146035794cfc	d__Bacteria; p__Actinobacteriota; c__Actinobacteria; o__Micrococcales; f__Micrococcaceae; g__Kocuria; s__Kocuria_palustris	0.814598
276963e3ef1909292313023bd7618d7d	d__Bacteria; p__Proteobacteria; c__Gammaproteobacteria; o__Pseudomonadales; f__Pseudomonadaceae; g__Pseudomonas; s__Pseudomonas_psychrophila	0.947752
d0148eef87a2a36bd31f3e5e091cb2e7	d__Bacteria; p__Proteobacteria; c__Gammaproteobacteria; o__Enterobacterales; f__Pasteurellaceae; g__Frederiksenia	0.999335
7b158dea3b0675935caa0674aa0a4c59	d__Bacteria; p__Proteobacteria; c__Gammaproteobacteria; o__Enterobacterales; f__Pasteurellaceae	1
ab37f91944976b4a37192eb819655351	d__Bacteria; p__Firmicutes; c__Bacilli; o__Bacillales; f__Bacillaceae; g__uncultured	0.990553
51ea91b5510a07b9d2d200e5e3261420	d__Bacteria; p__Campylobacterota; c__Campylobacteria; o__Campylobacterales; f__Arcobacteraceae; g__Arcobacter; s__Arcobacter_sp.	0.725205
e1480ef51ed81c953a063275ed6c2441	d__Bacteria; p__Firmicutes; c__Clostridia; o__Clostridiales; f__Clostridiaceae; g__Clostridium_sensu_stricto_1; s__Clostridium_colicanis	0.960252
ae752b72a0abf7a1472efdf1d44ee2f3	d__Bacteria; p__Bacteroidota; c__Bacteroidia; o__Bacteroidales; f__Porphyromonadaceae; g__Porphyromonas	0.999246
14d89ee005df54199ad92ed516dd1fd0	d__Bacteria; p__Firmicutes; c__Clostridia; o__Lachnospirales; f__Lachnospiraceae; g__Cellulosilyticum; s__uncultured_bacterium	0.999667
e686b9b0a034e131895541843982dc6c	d__Bacteria; p__Bacteroidota; c__Bacteroidia; o__Flavobacteriales; f__Weeksellaceae; g__Bergeyella	0.884987
2c5c6f0fec0df5e2ef33b29e5a5d036e	d__Bacteria; p__Proteobacteria; c__Gammaproteobacteria; o__Enterobacterales; f__Aeromonadaceae; g__Aeromonas; s__Aeromonas_salmonicida	0.818258
01f4bb82cd7cc29287dfd8e8936343a6	d__Bacteria; p__Proteobacteria; c__Alphaproteobacteria; o__Rhizobiales; f__Xanthobacteraceae	1
885c85643777eef772dda33c233d5fd7	d__Bacteria; p__Proteobacteria; c__Gammaproteobacteria; o__Enterobacterales; f__Morganellaceae; g__Morganella	0.958265
5e45dbff8f479d55598641f33c432300	d__Bacteria; p__Proteobacteria; c__Alphaproteobacteria; o__Rhizobiales; f__Xanthobacteraceae	1
849e84ca2fa14fa7c7e0ca2911a1c91f	d__Bacteria; p__Proteobacteria; c__Gammaproteobacteria; o__Pseudomonadales; f__Moraxellaceae; g__Acinetobacter	1
170cb2c4fbe99c6b7728fd54176fdeda	d__Bacteria; p__Proteobacteria; c__Gammaproteobacteria; o__Enterobacterales; f__Morganellaceae; g__Proteus	0.999469
3750596b545d47096713f41ac2e3db13	d__Bacteria; p__Bacteroidota; c__Bacteroidia; o__Bacteroidales; f__Bacteroidaceae; g__Bacteroides; s__Bacteroides_thetaiotaomicron	0.747826
b3b05881f70378e9d6b68f4356c5dcaf	d__Bacteria; p__Firmicutes; c__Clostridia; o__Peptostreptococcales-Tissierellales; f__Family_XI; g__Tissierella; s__uncultured_Firmicutes	0.733865
bd1e3778ba0fba96c5d42b621708bd44	d__Bacteria; p__Proteobacteria; c__Alphaproteobacteria; o__Sphingomonadales; f__Sphingomonadaceae; g__Sphingomonas	0.93806
5b2216fc6ffa789badc08a8513946755	d__Bacteria; p__Bacteroidota; c__Bacteroidia; o__Flavobacteriales; f__Flavobacteriaceae; g__Myroides; s__Myroides_phaeus	0.998139
178822bffa5ac7de091ba84fafe87a6c	d__Bacteria; p__Bacteroidota; c__Bacteroidia; o__Bacteroidales; f__Porphyromonadaceae; g__Porphyromonas; s__Porphyromonas_canoris	1
0c853a4879fbb77e3928a3dbe28ec5b1	d__Bacteria; p__Bacteroidota; c__Bacteroidia; o__Flavobacteriales; f__Flavobacteriaceae; g__Myroides; s__Myroides_phaeus	0.993809
8ff662416ef0696bff04256383c8d975	d__Bacteria; p__Firmicutes; c__Bacilli; o__Staphylococcales; f__Staphylococcaceae; g__Staphylococcus	0.999792
1948c67bc654bd2f3b42c898738f159a	d__Bacteria; p__Firmicutes; c__Clostridia; o__Peptostreptococcales-Tissierellales; f__Peptostreptococcaceae; g__Peptostreptococcus; s__Peptostreptococcus_sp.	0.955552
34784349a2f6528d851700ed4cc56d47	d__Bacteria; p__Firmicutes; c__Bacilli; o__Bacillales; f__Planococcaceae; g__Sporosarcina	0.999109
27476003df8be2d037bb676391ae7ae1	d__Bacteria; p__Firmicutes; c__Clostridia; o__Peptostreptococcales-Tissierellales; f__Peptostreptococcaceae	1
52c0908eebb0f185ebcea92345e7e6ab	d__Bacteria; p__Firmicutes; c__Bacilli; o__Bacillales; f__Planococcaceae; g__Sporosarcina	0.97271
224f4fecace377801f45931d318bc4b3	d__Bacteria	0.792006
b2e7fe44d0b3fc84b4d9839745f7b7c5	d__Bacteria; p__Bacteroidota; c__Bacteroidia; o__Bacteroidales; f__Porphyromonadaceae; g__Porphyromonas; s__Porphyromonas_sp.	0.784984
dc1b24764101dbaeb8aa3ac9ece0dd57	d__Bacteria; p__Proteobacteria; c__Gammaproteobacteria; o__Pseudomonadales; f__Moraxellaceae; g__Psychrobacter; s__Psychrobacter_maritimus	0.879671
e18ca6187c1eaafada5e82e61b661aa8	d__Bacteria; p__Fusobacteriota; c__Fusobacteriia; o__Fusobacteriales; f__Fusobacteriaceae; g__Cetobacterium; s__uncultured_bacterium	0.819774
ab7a44f1fc183c7849ee9bf70acd71b9	d__Bacteria; p__Firmicutes; c__Bacilli; o__Erysipelotrichales; f__Erysipelotrichaceae; g__Dielma; s__uncultured_bacterium	0.999984
6a49636696a8aecb15526b12a62cb2c1	d__Bacteria; p__Firmicutes; c__Clostridia; o__Peptostreptococcales-Tissierellales; f__Family_XI; g__Tissierella; s__uncultured_bacterium	0.997258
666849c7854f2ddaf71fab55dd212787	d__Bacteria; p__Proteobacteria; c__Gammaproteobacteria; o__Pseudomonadales; f__Pseudomonadaceae; g__Oblitimonas; s__Oblitimonas_alkaliphila	0.998529
0f19e3e8db1db1d9163c2bef2396a30a	d__Bacteria; p__Proteobacteria; c__Alphaproteobacteria; o__Sphingomonadales; f__Sphingomonadaceae; g__Sphingomonas	0.999683
64a274d9968d2e36fd21b072faba21b7	d__Bacteria; p__Bacteroidota; c__Bacteroidia; o__Flavobacteriales; f__Weeksellaceae; g__Bergeyella	0.839305
04560f3988613d44f3e0980374e20512	d__Bacteria; p__Fusobacteriota; c__Fusobacteriia; o__Fusobacteriales; f__Fusobacteriaceae; g__Fusobacterium	1
235b3dbb0880861b8b9b662d4631f3b9	d__Bacteria; p__Actinobacteriota; c__Actinobacteria; o__Euzebyales; f__Euzebyaceae; g__uncultured; s__Actinobacteria_bacterium	1
956efd9cb2e626c9e4de23601c544d71	d__Bacteria; p__Proteobacteria; c__Alphaproteobacteria; o__Rhizobiales; f__Beijerinckiaceae; g__Roseiarcus	0.999989
33760f4334f7253974dc6a653b353893	d__Bacteria; p__Proteobacteria; c__Gammaproteobacteria; o__Enterobacterales; f__Morganellaceae; g__Providencia	0.999986
1ddd4501a641d4ec50d5d15697fd5989	d__Bacteria; p__Proteobacteria; c__Gammaproteobacteria; o__Enterobacterales; f__Pasteurellaceae; g__Pasteurella	0.999879
3be89b55235eac9b72fd8c6d0d2bc673	d__Bacteria; p__Proteobacteria; c__Alphaproteobacteria; o__Rhizobiales; f__Rhizobiaceae	0.999968
faf6fa62ba0d50d99a15d1e3a2caa9d2	d__Bacteria; p__Proteobacteria; c__Alphaproteobacteria; o__Elsterales; f__uncultured; g__uncultured	0.999946
d59eacbe79182cabd8e567783d425f84	d__Bacteria; p__Firmicutes; c__Clostridia; o__Peptostreptococcales-Tissierellales; f__Family_XI; g__W5053; s__uncultured_Clostridia	0.999154
328d75dce25e12061dba05bf50bfae6b	d__Bacteria; p__Firmicutes; c__Bacilli; o__Bacillales; f__Bacillaceae; g__Virgibacillus	0.703954
29451baf08360e4242ed5c77eefe87dd	d__Bacteria; p__Firmicutes; c__Clostridia; o__Peptostreptococcales-Tissierellales; f__Peptostreptococcaceae; g__Terrisporobacter; s__Terrisporobacter_glycolicus	0.725279
f7cccdec00494b7a9b1884d28dc3b910	d__Bacteria	0.804786
435625cb9c206a4a6eea9d78d523f0dc	d__Bacteria; p__Firmicutes; c__Bacilli; o__Lactobacillales; f__Lactobacillaceae; g__Latilactobacillus	0.999957
c415ed1251f4560ea91e5d144436a6d0	d__Bacteria; p__Firmicutes; c__Bacilli; o__Lactobacillales; f__Vagococcaceae; g__Vagococcus	0.999874
827c99468645e3d8d0f2689cec134104	d__Bacteria; p__Firmicutes; c__Clostridia; o__Peptostreptococcales-Tissierellales; f__Family_XI	0.999987
9b7a8f8b6006d76c26da2ea305f41b50	d__Bacteria; p__Campylobacterota; c__Campylobacteria; o__Campylobacterales; f__Campylobacteraceae; g__Campylobacter	1
7a9e2c01e42be2e467ac055b147a12d9	d__Bacteria; p__Actinobacteriota; c__Actinobacteria; o__Corynebacteriales; f__Corynebacteriaceae; g__Corynebacterium; s__Corynebacterium_confusum	0.973928
0ff5a36558a968bd47b7d5eed44b1d0b	d__Bacteria; p__Firmicutes; c__Bacilli; o__Bacillales; f__Planococcaceae; g__Sporosarcina	0.851437
46488fd92f6f20222e8304eda007b647	d__Bacteria; p__Actinobacteriota; c__Actinobacteria; o__Micrococcales; f__Micrococcaceae; g__Paeniglutamicibacter	0.928279
4d98faea7bcd63517672ac632e082366	d__Bacteria; p__Firmicutes; c__Clostridia; o__Clostridiales; f__Clostridiaceae; g__Clostridium_sensu_stricto_7; s__Clostridium_novyi	0.745681
bd195aa5aeb136b21acb36120ebecacc	d__Bacteria; p__Firmicutes; c__Bacilli; o__Bacillales; f__Bacillaceae; g__Bacillus	0.999996
bfe5e9a60d4e7c9393f91c5851aee279	d__Bacteria; p__Campylobacterota; c__Campylobacteria; o__Campylobacterales; f__Helicobacteraceae; g__Helicobacter	0.999929
660c9e613f57859562d74b91e7b5c4bf	d__Bacteria; p__Bacteroidota; c__Bacteroidia; o__Flavobacteriales; f__Flavobacteriaceae; g__Capnocytophaga; s__uncultured_Capnocytophaga	0.979541
9ccd21e6dd1b8354a393cd77dff579be	d__Bacteria; p__Proteobacteria; c__Gammaproteobacteria; o__Enterobacterales; f__Morganellaceae; g__Proteus	0.998948
19ebb43e36a0f33b39baeba2b6d1cbff	d__Bacteria; p__Actinobacteriota; c__Actinobacteria; o__Micrococcales; f__Dermacoccaceae; g__Dermacoccus	0.835716
fd16461afa738b6d71adb620fa4d69cf	d__Bacteria; p__Fusobacteriota; c__Fusobacteriia; o__Fusobacteriales; f__Fusobacteriaceae; g__Fusobacterium	0.999996
b3145812000a4f34bd702d9c937ce36b	d__Bacteria; p__Firmicutes; c__Clostridia; o__Lachnospirales; f__Lachnospiraceae; g__Epulopiscium; s__uncultured_bacterium	0.968137
64dcaa59c7bce519c839c1a78949cd0d	d__Bacteria; p__Bacteroidota; c__Bacteroidia; o__Flavobacteriales; f__Flavobacteriaceae; g__Capnocytophaga; s__uncultured_Capnocytophaga	0.975102
eac7112aad11e2ca98bf824ec6717003	d__Bacteria; p__Actinobacteriota; c__Actinobacteria; o__Micrococcales; f__Micrococcaceae	0.780942
8a7bc4b83ac835134b82037f1fea507d	d__Bacteria; p__Firmicutes; c__Clostridia; o__Peptostreptococcales-Tissierellales; f__Family_XI	0.99999
477c5ffad05c866d3576198fd13f1366	d__Bacteria; p__Actinobacteriota; c__Actinobacteria; o__Corynebacteriales; f__Corynebacteriaceae; g__Corynebacterium	1
d319fd6cd2593871b03909e0be74a8b2	d__Bacteria; p__Actinobacteriota; c__Actinobacteria; o__Micrococcales; f__Intrasporangiaceae	0.986768
f2b2fe009d8f4b3178a4103ba448ed64	d__Bacteria; p__Firmicutes; c__Bacilli; o__Lactobacillales; f__Vagococcaceae; g__Vagococcus	0.999876
f5f08a57bdc41472f3c4b049c5ac0727	d__Bacteria; p__Actinobacteriota; c__Actinobacteria; o__Micrococcales; f__Dermacoccaceae; g__Flexivirga; s__Flexivirga_alba	0.984361
676a7aa0cff76143833850c325156bf7	d__Bacteria; p__Proteobacteria; c__Gammaproteobacteria; o__Enterobacterales; f__Pasteurellaceae; g__Pasteurella; s__Pasteurella_multocida	0.702633
5e83e952a22589958f535e935936aee0	d__Bacteria; p__Proteobacteria; c__Gammaproteobacteria; o__Pseudomonadales; f__Pseudomonadaceae; g__Pseudomonas; s__Pseudomonas_psychrophila	0.938725
09724732081cbd9a022990ab56787d5f	d__Bacteria; p__Firmicutes; c__Clostridia; o__Clostridiales; f__Clostridiaceae; g__Clostridium_sensu_stricto_1	0.995143
8eb7ef82e5a21f5bba86ea073199f924	d__Bacteria; p__Actinobacteriota; c__Actinobacteria; o__Micrococcales; f__Micrococcaceae; g__Rothia	0.999452
6c812b56594c06da69cfd5c23833e7a0	d__Bacteria; p__Proteobacteria; c__Gammaproteobacteria; o__Pseudomonadales; f__Moraxellaceae; g__Psychrobacter	1
3f55890b807c8c02c8d2ac0c27077a9a	d__Bacteria; p__Actinobacteriota; c__Actinobacteria; o__Micrococcales; f__Micrococcaceae	0.783729
088d529e2813aabae2ac618dee8c7a3d	d__Bacteria; p__Bacteroidota; c__Bacteroidia; o__Bacteroidales; f__Porphyromonadaceae; g__Porphyromonas; s__Porphyromonas_gulae	0.728112
20462529ff6b3d11945583e9d759bea2	d__Bacteria; p__Actinobacteriota; c__Actinobacteria; o__Micrococcales; f__Bogoriellaceae	0.715811
c9f366ddeb8386f48eb6efaabf7f797d	d__Bacteria; p__Campylobacterota; c__Campylobacteria; o__Campylobacterales; f__Helicobacteraceae; g__Helicobacter	0.999932
9ef81f480a2eb8feb1fe0b8e2e92e52b	d__Bacteria; p__Proteobacteria; c__Gammaproteobacteria; o__Pseudomonadales; f__Moraxellaceae; g__Moraxella; s__unidentified	1
23b557194fd9b810f4264bf243bc4148	d__Bacteria; p__Firmicutes; c__Clostridia; o__Lachnospirales; f__Lachnospiraceae; g__Blautia	0.99902
84edb67e7e765b767cd5d901fda3dcff	d__Bacteria; p__Firmicutes; c__Clostridia; o__Peptostreptococcales-Tissierellales; f__Peptostreptococcaceae	1
4ebf7546f3b3857ed753dbaf7f729701	d__Bacteria; p__Firmicutes; c__Clostridia; o__Clostridiales; f__Clostridiaceae; g__Clostridium_sensu_stricto_1; s__Clostridium_perfringens	0.905969
1dd085e4f1db83392f5c9f6a2174c446	d__Bacteria; p__Firmicutes; c__Bacilli; o__Lactobacillales; f__Enterococcaceae; g__Enterococcus	0.999477
a1bb22215235d60f6ca3cc3f805af394	d__Bacteria; p__Proteobacteria; c__Gammaproteobacteria; o__Enterobacterales; f__Pasteurellaceae	1
4ce3841bbf2175e4445930112233e1c7	d__Bacteria; p__Firmicutes; c__Clostridia; o__Peptostreptococcales-Tissierellales; f__Family_XI; g__W5053; s__uncultured_Clostridia	0.881987
0dcd4e57311a4f64b23bde84ea0a0072	d__Bacteria; p__Fusobacteriota; c__Fusobacteriia; o__Fusobacteriales; f__Fusobacteriaceae; g__Fusobacterium; s__Fusobacterium_necrophorum	0.963322
55ca57b5828cc6867e9880c257ab027d	d__Bacteria; p__Bacteroidota; c__Bacteroidia; o__Flavobacteriales; f__Weeksellaceae; g__Bergeyella; s__Cloacibacterium_sp.	0.709231
ac2862b34b80e194c9d650d7c87b26ac	d__Bacteria; p__Firmicutes; c__Clostridia; o__Peptostreptococcales-Tissierellales; f__Peptostreptococcaceae; g__Proteocatella	1
5c335cd041f588f43e13c6e2967a88d7	d__Bacteria; p__Proteobacteria; c__Gammaproteobacteria; o__Burkholderiales; f__Burkholderiaceae; g__Lautropia; s__Lautropia_sp.	0.998611
4e4282459b4502c580543d655738be34	d__Bacteria; p__Firmicutes; c__Bacilli; o__Bacillales; f__Bacillaceae; g__Bacillus	0.972475
160d7967d2192aa4e90a59b72f6cfa2a	d__Bacteria; p__Proteobacteria; c__Gammaproteobacteria; o__Enterobacterales; f__Morganellaceae; g__Proteus	0.999847
89699b573a486f2d9652f02e13234976	d__Bacteria; p__Firmicutes; c__Bacilli; o__Bacillales; f__Planococcaceae; g__Sporosarcina	0.997004
78af43602174347ae69515d562a80efe	d__Bacteria; p__Firmicutes; c__Bacilli; o__Erysipelotrichales; f__Erysipelotrichaceae; g__Erysipelothrix	0.999751
372040a4a03fa79e27edb464be1f1eb3	d__Bacteria; p__Proteobacteria; c__Gammaproteobacteria; o__Pseudomonadales; f__Pseudomonadaceae; g__Pseudomonas	0.999999
ca7972f4fcb736ecf8cc419ea188148e	d__Bacteria; p__Firmicutes; c__Clostridia; o__Clostridiales; f__Clostridiaceae; g__Clostridium_sensu_stricto_15; s__Clostridium_tetani	0.905535
c716923ee8624aafb8234ee75869db41	d__Bacteria; p__Firmicutes; c__Clostridia; o__Peptostreptococcales-Tissierellales; f__Family_XI; g__Tissierella; s__uncultured_bacterium	0.733591
4a55cf570a99af50c292b003bfaab680	d__Bacteria; p__Firmicutes; c__Bacilli; o__Lactobacillales; f__Vagococcaceae; g__Vagococcus; s__Vagococcus_salmoninarum	0.746503
493683470ef41db33763c2f6716a6f97	d__Bacteria; p__Firmicutes; c__Bacilli; o__Bacillales; f__Bacillaceae; g__uncultured; s__uncultured_bacterium	0.999996
588f71717db018eba31e154fe5d288fd	d__Bacteria; p__Proteobacteria; c__Gammaproteobacteria; o__Enterobacterales; f__Enterobacteriaceae	0.996808
657265ac94d9bf5ffac082c7b49cb033	d__Bacteria; p__Firmicutes; c__Bacilli; o__Erysipelotrichales; f__Erysipelotrichaceae; g__Solobacterium; s__uncultured_Erysipelotrichaceae	0.993821
c071d7e9e75feec09437841828cb485b	d__Bacteria; p__Firmicutes; c__Bacilli; o__Erysipelotrichales; f__Erysipelatoclostridiaceae; g__Erysipelatoclostridium; s__Erysipelatoclostridium_ramosum	0.770714
45f5ba8e479170fb18758ec17a3f9c88	d__Bacteria; p__Actinobacteriota; c__Actinobacteria; o__Micrococcales; f__Microbacteriaceae; g__Curtobacterium	0.82423
1befbd09e31b28446d1eec5dfb0841fe	d__Bacteria; p__Firmicutes; c__Clostridia; o__Peptostreptococcales-Tissierellales; f__Peptostreptococcaceae; g__Romboutsia	0.980464
af1d5d6d77c56870d6604efdf51ffb88	d__Bacteria; p__Firmicutes; c__Bacilli; o__Bacillales; f__Planococcaceae; g__Sporosarcina	0.974626
e8cec6299065f84fabab9f545f2edf68	d__Bacteria; p__Firmicutes; c__Bacilli; o__Lactobacillales; f__Streptococcaceae; g__Lactococcus; s__Lactococcus_garvieae	0.856347
24365a18d2fa2a346c092613c7a69a38	d__Bacteria; p__Firmicutes; c__Bacilli; o__Staphylococcales; f__Staphylococcaceae; g__Staphylococcus; s__Staphylococcus_lentus	0.814077
e2225681ce2addc4c8c9e8a99e408d1b	d__Bacteria; p__Proteobacteria; c__Gammaproteobacteria; o__Pseudomonadales; f__Moraxellaceae; g__Psychrobacter; s__Psychrobacter_maritimus	0.865315
dfeed10747c45632b7264213ba8e6598	d__Bacteria; p__Firmicutes; c__Bacilli; o__Bacillales; f__Planococcaceae; g__Sporosarcina	0.80812
f53d05045af2adb937ec4ee1a75b4f5c	d__Bacteria; p__Actinobacteriota; c__Actinobacteria; o__Micrococcales; f__Dermacoccaceae; g__Dermacoccus	0.924672
0428a19271ed7ffee85c1f74b4845dbc	d__Bacteria; p__Proteobacteria; c__Gammaproteobacteria; o__Pseudomonadales; f__Pseudomonadaceae; g__Pseudomonas	1
77c276820c082fc9b44b7e515114e15a	d__Bacteria; p__Proteobacteria; c__Gammaproteobacteria; o__Pseudomonadales; f__Moraxellaceae; g__Psychrobacter	1
a2c45bfa01278d1bfdacf2505f8f56a1	d__Bacteria; p__Proteobacteria; c__Gammaproteobacteria; o__Enterobacterales; f__Yersiniaceae; g__Serratia	0.863072
0521b5cfcb93400c129b682618779423	d__Bacteria; p__Proteobacteria; c__Gammaproteobacteria; o__Xanthomonadales; f__Xanthomonadaceae; g__Stenotrophomonas; s__Stenotrophomonas_rhizophila	0.829122
9364f76ac53a6fcce060eb60673dd06b	d__Bacteria; p__Firmicutes; c__Bacilli; o__Lactobacillales; f__Aerococcaceae; g__uncultured; s__Globicatella_sp.	0.999995
05eb0e25b915942a6ce1dd35416d9a73	d__Bacteria; p__Firmicutes; c__Clostridia; o__Peptostreptococcales-Tissierellales; f__Peptostreptococcaceae; g__Romboutsia	0.982822
969452ddff4ffd0b06fa7c0bc1165e46	d__Bacteria; p__Proteobacteria; c__Gammaproteobacteria; o__Pseudomonadales; f__Pseudomonadaceae; g__Pseudomonas	0.999398
3a5f9e452e4143dfb19b67dd91d73f03	d__Bacteria; p__Proteobacteria; c__Gammaproteobacteria; o__Pseudomonadales; f__Pseudomonadaceae; g__Pseudomonas	0.99998
ffaeea4147c2480f68c3da1234674c98	Unassigned	0.775752
90bbe9d33bede1afd5c88607cf740d4c	d__Bacteria; p__Firmicutes; c__Clostridia; o__Peptostreptococcales-Tissierellales; f__Family_XI; g__Tissierella; s__uncultured_bacterium	0.997109
3b32ca2cd377ffb5d8ba38da76ac6abd	d__Bacteria; p__Firmicutes; c__Bacilli; o__Staphylococcales; f__Staphylococcaceae; g__Nosocomiicoccus	0.999999
33d67fd7e981da93e0412f1a9063198e	d__Bacteria; p__Bacteroidota; c__Bacteroidia; o__Bacteroidales; f__Porphyromonadaceae; g__Porphyromonas; s__Porphyromonas_canoris	1
193ddd80cbb2eb9e6d704075f6bd25d2	d__Bacteria; p__Bacteroidota; c__Bacteroidia; o__Bacteroidales; f__Bacteroidaceae; g__Bacteroides; s__Bacteroides_fragilis	0.909081
5bf1938f6a23bc2b36a44f0316f47ab3	d__Bacteria; p__Actinobacteriota; c__Actinobacteria; o__Corynebacteriales; f__Corynebacteriaceae; g__Corynebacterium; s__Corynebacterium_suicordis	0.996285
d2b53c5a2bd577b52754196221205268	d__Bacteria; p__Actinobacteriota; c__Actinobacteria; o__Streptomycetales; f__Streptomycetaceae; g__Streptomyces	0.999815
24fb12ed016de806d8d2c9cb342b3db8	d__Bacteria; p__Firmicutes; c__Bacilli; o__Bacillales; f__Bacillaceae; g__uncultured; s__uncultured_bacterium	0.796961
7eb9ea53e16a8c14242af95250ac7526	d__Bacteria; p__Actinobacteriota; c__Actinobacteria; o__Micrococcales; f__Micrococcaceae; g__Arthrobacter	0.969549
8f1608894e7d0b10395b2d0dfb80504c	d__Bacteria; p__Actinobacteriota; c__Actinobacteria; o__Micrococcales; f__Microbacteriaceae; g__Leucobacter	0.992315
2598090e027d8ef2ead7c5b3857d605a	d__Bacteria; p__Proteobacteria; c__Alphaproteobacteria; o__Rhizobiales; f__Beijerinckiaceae; g__1174-901-12	0.999999
4828ebf3a02310f8d4bb85e5ead7aebe	d__Bacteria; p__Firmicutes; c__Clostridia; o__Lachnospirales; f__Lachnospiraceae; g__Catonella; s__Catonella_sp.	0.850575
c5a05c6555f47eaa29df71dd7f2794a8	d__Bacteria; p__Actinobacteriota; c__Actinobacteria; o__Corynebacteriales; f__Corynebacteriaceae; g__Corynebacterium; s__Corynebacterium_doosanense	0.98554
6832d82673a2d995ee246a3600cf52f6	d__Bacteria; p__Firmicutes; c__Clostridia; o__Clostridiales; f__Clostridiaceae; g__Clostridium_sensu_stricto_1; s__Clostridium_perfringens	0.899489
f9ebf20cd29029cdfbae898a431a1fc3	d__Bacteria; p__Firmicutes; c__Bacilli; o__Staphylococcales; f__Staphylococcaceae; g__Staphylococcus	0.99984
34f47f71c20839341c5804d64a6d3eff	d__Bacteria; p__Actinobacteriota; c__Actinobacteria; o__Micrococcales; f__Micrococcaceae	1
28f9d8590c2415be6a30d46c57543ca8	d__Bacteria; p__Proteobacteria; c__Gammaproteobacteria; o__Burkholderiales; f__Burkholderiaceae; g__Lautropia; s__Lautropia_sp.	0.998271
9c5e9494cf205913d32e9b34bf507e97	d__Bacteria; p__Proteobacteria; c__Gammaproteobacteria; o__Enterobacterales; f__Pasteurellaceae; g__Frederiksenia	0.999289
69f07184c82bcb899eb4211dd28095e5	d__Bacteria; p__Actinobacteriota; c__Actinobacteria; o__Propionibacteriales; f__Propionibacteriaceae; g__Luteococcus; s__Luteococcus_sanguinis	0.889689
96e660909b7b472a19bd9213c87ed216	d__Bacteria; p__Firmicutes; c__Clostridia; o__Peptostreptococcales-Tissierellales; f__Family_XI; g__Peptoniphilus; s__swine_effluent	0.993405
31198ce228a087d138f626cd1a14384a	d__Bacteria; p__Actinobacteriota; c__Actinobacteria; o__Propionibacteriales; f__Propionibacteriaceae; g__Friedmanniella	0.999985
68962d7306c245cdee92dc772ba69716	d__Bacteria; p__Bacteroidota; c__Bacteroidia; o__Flavobacteriales; f__Flavobacteriaceae; g__Myroides; s__Myroides_phaeus	0.997848
50bb31d58cce489e1f40ce1fd7c722ed	d__Bacteria; p__Proteobacteria; c__Gammaproteobacteria; o__Enterobacterales; f__Morganellaceae; g__Proteus	0.99471
b6a9a8ee25dc630c1101fc7d4abb6a8f	d__Bacteria; p__Firmicutes; c__Bacilli; o__Erysipelotrichales; f__Erysipelotrichaceae; g__Erysipelothrix; s__Erysipelothrix_rhusiopathiae	0.957054
6e2108fc3bcbf68945102918b9cb2950	d__Bacteria; p__Proteobacteria; c__Gammaproteobacteria; o__Enterobacterales; f__Morganellaceae; g__Proteus	0.999583
d9f8f718254a211880e54dd20576200e	d__Bacteria; p__Proteobacteria; c__Gammaproteobacteria; o__Enterobacterales; f__Pasteurellaceae; g__uncultured; s__uncultured_bacterium	0.942739
a0b1cee495e1715251a986780297db98	d__Bacteria; p__Bacteroidota; c__Bacteroidia; o__Sphingobacteriales; f__Sphingobacteriaceae; g__Sphingobacterium; s__Sphingobacterium_faecium	0.746469
cddf2fa81fe54f84047e2834fef1e779	d__Bacteria; p__Actinobacteriota; c__Actinobacteria; o__Micrococcales; f__Micrococcaceae; g__Glutamicibacter	0.917757
b4abb2ab787331238d48cbd35a0bd7d0	d__Bacteria; p__Proteobacteria; c__Gammaproteobacteria; o__Enterobacterales; f__Yersiniaceae; g__Serratia	0.981756
8347896d784320c39d80fdf84200fd94	d__Bacteria; p__Firmicutes; c__Clostridia; o__Peptostreptococcales-Tissierellales; f__Family_XI; g__Tissierella; s__uncultured_bacterium	0.995878
66042b61e07338840f6daf7d5240644c	d__Bacteria; p__Proteobacteria; c__Gammaproteobacteria; o__Burkholderiales; f__Neisseriaceae; g__Alysiella	0.984125
08bbd3b290e9275b3e9d631dfd002435	Unassigned	0.337356
66ab3e570f4673a3290a0b0bdd907a00	d__Bacteria; p__Proteobacteria; c__Gammaproteobacteria; o__Pseudomonadales; f__Moraxellaceae; g__Psychrobacter; s__Psychrobacter_maritimus	0.855341
193a86bfbac756f80e5fdd874ef5ebb6	d__Bacteria; p__Firmicutes; c__Bacilli; o__Lactobacillales; f__Vagococcaceae; g__Vagococcus	0.832854
0652a61a2d68b8911c8e2f85525d574f	d__Bacteria; p__Proteobacteria; c__Gammaproteobacteria; o__Enterobacterales; f__Pasteurellaceae; g__uncultured; s__uncultured_Pasteurellaceae	0.719436
053c15c34a39a128bdd56105d157abd6	d__Bacteria; p__Deinococcota; c__Deinococci; o__Deinococcales; f__Deinococcaceae; g__Deinococcus; s__Deinococcus_lacus	0.999855
d62e08f5abb88532936991e2a829d1e6	d__Bacteria; p__Firmicutes; c__Clostridia; o__Peptostreptococcales-Tissierellales; f__Family_XI; g__Helcococcus; s__uncultured_bacterium	0.779208
e6cb02eac3a2cee38c73519d70fc9363	d__Bacteria; p__Firmicutes; c__Clostridia; o__Peptostreptococcales-Tissierellales; f__Family_XI; g__W5053; s__uncultured_Clostridia	0.999504
53b8a4e65b642382a20fedfbf94e0456	d__Bacteria; p__Firmicutes; c__Clostridia; o__Lachnospirales; f__Lachnospiraceae; g__Cellulosilyticum; s__uncultured_bacterium	0.999741
d6c367bfb2d278adb366902714958b52	d__Bacteria; p__Proteobacteria; c__Gammaproteobacteria; o__Enterobacterales; f__Hafniaceae; g__Hafnia-Obesumbacterium; s__Obesumbacterium_proteus	0.711846
aa10fca716d10e028317858e6cdff19b	d__Bacteria	0.777144
cf98e1bbbd4000df9fbe63b6f974c91f	d__Bacteria; p__Firmicutes; c__Clostridia; o__Clostridiales; f__Clostridiaceae; g__Clostridium_sensu_stricto_5	0.999976
dbe43e09cb4be04679cbd75e696e0aac	d__Bacteria; p__Firmicutes; c__Bacilli; o__Bacillales; f__Planococcaceae; g__Sporosarcina	0.999082
3ac8588f5cb2763ee7c7ba31349fee53	d__Bacteria; p__Proteobacteria; c__Gammaproteobacteria; o__Enterobacterales; f__Yersiniaceae; g__Serratia	0.870219
85535225677a97045c6a7df2ecbea7fd	d__Bacteria; p__Proteobacteria; c__Gammaproteobacteria; o__Enterobacterales; f__Morganellaceae; g__Proteus	0.999487
6a0f385930a9ca8af94ab0b8dca2a13b	d__Bacteria; p__Actinobacteriota; c__Actinobacteria; o__Micrococcales; f__Dermacoccaceae	0.996613
00c69bb4fbcf1e2dc7507394ed9c3c36	d__Bacteria; p__Firmicutes; c__Bacilli; o__Erysipelotrichales; f__Erysipelotrichaceae; g__Dielma; s__uncultured_bacterium	0.999925
bdfc4f579268424862167936830177dc	d__Bacteria; p__Bacteroidota; c__Bacteroidia; o__Flavobacteriales; f__Flavobacteriaceae; g__Myroides; s__bacterium_28W232	0.999951
ab01b4956ff0dccd9ee208ede550ca30	d__Bacteria; p__Firmicutes; c__Clostridia; o__Lachnospirales; f__Lachnospiraceae; g__Cellulosilyticum; s__uncultured_bacterium	0.999695
247af55f9df8227d5e85482506d222b7	d__Bacteria; p__Proteobacteria; c__Gammaproteobacteria; o__Burkholderiales; f__Burkholderiaceae; g__Lautropia; s__Lautropia_sp.	0.998381
8fcc6890c404bf098d749f7ee1e2c76e	d__Bacteria; p__Firmicutes; c__Bacilli; o__Lactobacillales; f__Aerococcaceae; g__uncultured; s__Globicatella_sp.	0.999901
bbd16acde47c6dcb82f9ef02d180be6f	d__Bacteria; p__Firmicutes; c__Clostridia; o__Peptostreptococcales-Tissierellales; f__Family_XI; g__Tissierella; s__uncultured_bacterium	0.997837
9a856c48ac01858c51ddfc52e924306e	d__Bacteria; p__Proteobacteria; c__Gammaproteobacteria; o__Pseudomonadales; f__Pseudomonadaceae; g__Pseudomonas	0.999986
11677be3d2d3c6e831813aff1092e14b	d__Bacteria; p__Firmicutes; c__Clostridia; o__Peptostreptococcales-Tissierellales; f__Peptostreptococcaceae; g__Proteocatella	1
234301b263db2a4a47c6c3187b0483a6	d__Bacteria; p__Firmicutes; c__Bacilli; o__Bacillales; f__Planococcaceae; g__Sporosarcina	0.999992
a72f0e97953690ba92d3f4e4a30de07b	d__Bacteria; p__Firmicutes; c__Bacilli; o__Bacillales; f__Bacillaceae; g__Bacillus	0.975741
f058b899421eee85596ce5140da23485	d__Bacteria; p__Firmicutes; c__Bacilli; o__Bacillales; f__Bacillaceae; g__uncultured; s__uncultured_bacterium	0.753145
0a44fd978265b8dc8034bf13210b8330	d__Bacteria; p__Firmicutes; c__Bacilli; o__Erysipelotrichales; f__Erysipelatoclostridiaceae; g__Erysipelatoclostridium; s__Erysipelatoclostridium_ramosum	0.775479
f40c6d3fa98c3164c106b2f84840f984	d__Bacteria	0.934355
8d6993629edf77b7661649d892dcc039	d__Bacteria; p__Campylobacterota; c__Campylobacteria; o__Campylobacterales; f__Campylobacteraceae; g__Campylobacter	1
0c88f56d4bb67f0b16d8b026b4efb7d5	d__Bacteria; p__Firmicutes; c__Clostridia; o__Clostridiales; f__Clostridiaceae; g__Clostridium_sensu_stricto_1	0.994805
8de8338878050406cfd078239c4279c4	d__Bacteria; p__Firmicutes; c__Bacilli; o__Erysipelotrichales; f__Erysipelotrichaceae; g__Erysipelothrix	0.999581
e0b5d2b76b80ac9a3fadb7f1f5907d3c	d__Bacteria; p__Firmicutes; c__Bacilli; o__Bacillales; f__Bacillaceae; g__Bacillus; s__Bacillus_lentus	0.735947
f18a588c94b7f03849fe07b3cf8c1c73	d__Bacteria; p__Firmicutes; c__Bacilli; o__Lactobacillales; f__Streptococcaceae; g__Streptococcus	1
00df9ffb29d2be771384308ebb5bc451	d__Bacteria; p__Proteobacteria; c__Gammaproteobacteria; o__Cardiobacteriales; f__Wohlfahrtiimonadaceae; g__Ignatzschineria; s__Ignatzschineria_larvae	0.8461
091019b1c8a5f95ad6414e32f80f96a1	d__Bacteria; p__Firmicutes; c__Bacilli; o__Staphylococcales; f__Staphylococcaceae; g__Jeotgalicoccus	0.999997
7d0781347d84df523b94efd7e8c3d722	d__Bacteria; p__Proteobacteria; c__Gammaproteobacteria; o__Enterobacterales; f__Yersiniaceae; g__Serratia	0.856784
5ab8ea2ac2698a850657203e8a917aca	d__Bacteria; p__Actinobacteriota; c__Actinobacteria; o__Propionibacteriales; f__Propionibacteriaceae; g__Luteococcus; s__Luteococcus_peritonei	0.91148
5cf51025900cf94507f6cf45c8c87dc7	d__Bacteria; p__Actinobacteriota; c__Actinobacteria; o__Micrococcales; f__Microbacteriaceae; g__Curtobacterium	0.819317
014b5e07eacd9bda45267e9b5187061c	d__Bacteria; p__Firmicutes; c__Bacilli; o__Staphylococcales; f__Staphylococcaceae; g__Jeotgalicoccus	0.999997
fae6edb0915cd62db63504966a5085b4	d__Bacteria; p__Firmicutes; c__Bacilli; o__Bacillales; f__Planococcaceae; g__Sporosarcina	0.99961
0b843919088150a308eabf5854930eef	d__Bacteria; p__Firmicutes; c__Bacilli; o__Lactobacillales; f__Carnobacteriaceae; g__Carnobacterium	0.999991
7359c56f735950fb27824b54d29546cf	d__Bacteria; p__Firmicutes; c__Clostridia; o__Peptostreptococcales-Tissierellales; f__Peptostreptococcaceae; g__Paeniclostridium	0.797544
d0e149206a27e72a065ceab334a8deec	d__Bacteria; p__Proteobacteria; c__Gammaproteobacteria; o__Burkholderiales	0.994375
896b1469fe1dd1be2064980a1bc0dd67	d__Bacteria; p__Bacteroidota; c__Bacteroidia; o__Flavobacteriales; f__Flavobacteriaceae; g__Myroides; s__bacterium_28W232	0.999958
800b2d644e5f38ea94e22d4009d7cf1b	d__Bacteria; p__Firmicutes; c__Bacilli; o__Bacillales; f__Bacillaceae; g__uncultured; s__uncultured_bacterium	0.988072
be30b2a7d9d11cd6a7cb6b4cb664ea2e	d__Bacteria; p__Cyanobacteria; c__Cyanobacteriia; o__Chloroplast; f__Chloroplast; g__Chloroplast	1
e92b2161e3cc2786dae6b0a92b19f49e	d__Bacteria; p__Proteobacteria; c__Gammaproteobacteria; o__Pseudomonadales; f__Moraxellaceae; g__Acinetobacter; s__Acinetobacter_guillouiae	0.790055
49f9e76592aa58e53e1e519de7b6e673	d__Bacteria; p__Deinococcota; c__Deinococci; o__Deinococcales; f__Deinococcaceae; g__Deinococcus; s__Deinococcus_proteolyticus	0.936487
6f7b84a1456c6103410756ce51134815	d__Bacteria; p__Bacteroidota; c__Bacteroidia; o__Flavobacteriales; f__Weeksellaceae; g__Bergeyella; s__Bergeyella_zoohelcum	0.999983
a912e6b369f99a559e27aa76f3ddf94d	d__Bacteria; p__Actinobacteriota; c__Actinobacteria; o__Micrococcales; f__Micrococcaceae	0.999999
24d750a83f757a321f0d0e021a8d02f6	Unassigned	0.370254
027b6412d7d328e992c125b03a49bcc5	d__Bacteria	0.79932
48a5c703e5469ded33e5b1f59fb6683a	d__Bacteria; p__Firmicutes; c__Clostridia; o__Clostridiales; f__Clostridiaceae; g__Clostridium_sensu_stricto_1	0.944952
271daa77099245b95613aa39ebe272bc	d__Bacteria; p__Firmicutes; c__Bacilli; o__Mycoplasmatales; f__Mycoplasmataceae; g__Ureaplasma; s__gut_metagenome	0.907381
078f065eefff35a26a137cf4e0cf7fde	d__Bacteria; p__Actinobacteriota; c__Actinobacteria; o__Propionibacteriales; f__Propionibacteriaceae; g__Luteococcus; s__Luteococcus_sanguinis	0.893538
5a1183e796da68389ee10b0bd3ae6190	d__Bacteria; p__Proteobacteria; c__Gammaproteobacteria; o__Enterobacterales; f__Pasteurellaceae	1
cbda1cfbb2f2059bd7da16503565ba86	d__Bacteria; p__Firmicutes; c__Bacilli; o__Bacillales; f__Planococcaceae; g__Savagea; s__Savagea_faecisuis	0.999993
e980313d50383404b9eae12e1d74a966	d__Bacteria; p__Firmicutes; c__Clostridia; o__Clostridiales; f__Clostridiaceae; g__Clostridium_sensu_stricto_1	0.993842
25cf1b6eb031b2f0a5feaa1992a0e2ed	d__Bacteria; p__Firmicutes; c__Bacilli; o__Lactobacillales; f__Vagococcaceae; g__Vagococcus	0.998963
f507d222a18b8e52252a9777722486d1	d__Bacteria; p__Bacteroidota; c__Bacteroidia; o__Flavobacteriales; f__Flavobacteriaceae; g__Capnocytophaga; s__uncultured_Capnocytophaga	0.976483
ccddd19f031a50352a773a7c17c55534	d__Bacteria; p__Proteobacteria; c__Gammaproteobacteria; o__Burkholderiales; f__Neisseriaceae; g__Alysiella	0.984186
d2ba941b5c2a2f2fcfcb640ffea46958	d__Bacteria; p__Firmicutes; c__Clostridia; o__Lachnospirales; f__Lachnospiraceae; g__Lachnoclostridium; s__unidentified	0.909156
8953e291645271847f77f04f98a648ae	d__Bacteria; p__Firmicutes; c__Bacilli; o__Staphylococcales; f__Staphylococcaceae; g__Jeotgalicoccus	0.999998
ade30c9e161a00a9cc4f76abdc2e4955	Unassigned	0.502731
2d14a3aec5336e0a23ae3550200ecacc	d__Bacteria; p__Firmicutes; c__Bacilli; o__Bacillales; f__Planococcaceae; g__Sporosarcina	0.998827
84ae7002b342165a04126614cf2f1a31	d__Bacteria; p__Proteobacteria; c__Gammaproteobacteria; o__Pseudomonadales; f__Moraxellaceae; g__Psychrobacter; s__Psychrobacter_faecalis	0.720439
e84d634c4deb9cdcad7d0a182cf22adb	d__Bacteria; p__Firmicutes; c__Clostridia; o__Peptostreptococcales-Tissierellales; f__Peptostreptococcaceae; g__Asaccharospora	0.83251
93be163315b6ef348830665acc142e23	d__Bacteria; p__Proteobacteria; c__Gammaproteobacteria; o__Enterobacterales; f__Morganellaceae; g__Providencia	0.999994
42707773350c7b586e95d625402e6897	d__Bacteria; p__Firmicutes; c__Bacilli; o__Bacillales; f__Bacillaceae; g__Bacillus	0.999999
e7bf304f64a3ffebc0129cd5318a178a	d__Bacteria; p__Proteobacteria; c__Gammaproteobacteria; o__Enterobacterales; f__Morganellaceae; g__Morganella	0.997205
3a5875ba81641712c544520acb71b6c8	d__Bacteria; p__Bacteroidota; c__Bacteroidia; o__Bacteroidales; f__Bacteroidaceae; g__Bacteroides; s__Bacteroides_vulgatus	0.980621
60fdb7639240c6f677b830f5d1a74251	d__Bacteria; p__Firmicutes; c__Clostridia; o__Peptostreptococcales-Tissierellales; f__Family_XI; g__Tissierella; s__uncultured_Firmicutes	0.752783
ad2aa797051aa0e36af38d856b1ca529	d__Bacteria; p__Firmicutes; c__Bacilli; o__Erysipelotrichales; f__Erysipelotrichaceae; g__Erysipelothrix; s__uncultured_bacterium	0.999904
5fd8da28679874807213a088c31f2938	d__Bacteria; p__Firmicutes; c__Clostridia; o__Peptostreptococcales-Tissierellales; f__Family_XI; g__Peptoniphilus; s__swine_effluent	0.993405
93530456163282946021448b290cf511	d__Bacteria; p__Actinobacteriota; c__Actinobacteria; o__Micrococcales; f__Micrococcaceae; g__Arthrobacter	0.967087
f1bc398facb7ac5d54acd15b651dcbda	d__Bacteria; p__Firmicutes; c__Bacilli; o__Bacillales; f__Bacillaceae; g__Bacillus; s__uncultured_organism	0.715036
66aa1f12f17fbf50e67b1f9c7fb84350	d__Bacteria; p__Actinobacteriota; c__Actinobacteria; o__Actinomycetales; f__Actinomycetaceae; g__Actinomyces; s__Schaalia_canis	0.990679
8b3aa689c5bc0e1b0abdbbe518da625e	Unassigned	0.392198
4644b4690019dca514f661e31509b6ac	d__Bacteria; p__Firmicutes; c__Bacilli; o__Bacillales; f__Bacillaceae; g__uncultured; s__uncultured_bacterium	0.999997
bc345375849114dc5ffcd4627c4dcd1a	d__Bacteria; p__Firmicutes; c__Bacilli; o__Bacillales; f__Bacillaceae; g__uncultured; s__uncultured_bacterium	0.976655
1df348e32b877b32f9bb6dbb28360ec7	d__Bacteria; p__Campylobacterota; c__Campylobacteria; o__Campylobacterales; f__Arcobacteraceae; g__Arcobacter; s__Arcobacter_sp.	0.714817
96fc694d800f5da0c7f6d9b0984f5f37	d__Bacteria; p__Firmicutes; c__Bacilli; o__Erysipelotrichales; f__Erysipelotrichaceae; g__Erysipelothrix	0.999768
bf7f59812b1cf9393a26ed469a975e09	d__Bacteria; p__Proteobacteria; c__Gammaproteobacteria; o__Burkholderiales; f__Neisseriaceae; g__Alysiella	0.984853
a74769c1a957c00b66b72152ff295e89	d__Bacteria; p__Firmicutes; c__Bacilli; o__Lactobacillales; f__Vagococcaceae; g__Vagococcus; s__Vagococcus_salmoninarum	0.744823
0b3c9b268f5fbe2324ea2a030ecd6005	d__Bacteria; p__Firmicutes; c__Bacilli; o__Bacillales; f__Bacillaceae; g__Bacillus; s__Bacillus_psychrosaccharolyticus	0.993999
77464900ff94ab061409c8dbdd509000	d__Bacteria; p__Firmicutes; c__Bacilli; o__Bacillales; f__Bacillaceae; g__Bacillus; s__Bacillus_psychrosaccharolyticus	0.992624
a0e4cfc2c618bb40a3cb120cc30b1c5c	d__Bacteria; p__Firmicutes; c__Bacilli; o__Lactobacillales; f__Streptococcaceae; g__Streptococcus	0.999905
05573c565789e9cd0f6e67c07f93c32b	d__Bacteria; p__Proteobacteria; c__Gammaproteobacteria; o__Pseudomonadales; f__Moraxellaceae; g__Psychrobacter; s__Psychrobacter_faecalis	0.756754
b5d0704218e9049ef5805f8382413115	d__Bacteria; p__Bacteroidota; c__Bacteroidia; o__Bacteroidales; f__Bacteroidaceae; g__Bacteroides	1
5bbf1a382fe1e3b9fe3080e0b195d363	d__Bacteria; p__Firmicutes; c__Bacilli; o__Lactobacillales; f__Vagococcaceae; g__Vagococcus	0.980545
172f0ce5bb2e7a28d73b7617534a2d2d	d__Bacteria; p__Firmicutes; c__Bacilli; o__Erysipelotrichales; f__Erysipelotrichaceae; g__Dielma; s__uncultured_bacterium	0.999975
b6c3db3d98ab28d3f72ca14586aa451d	d__Bacteria; p__Campylobacterota; c__Campylobacteria; o__Campylobacterales; f__Arcobacteraceae; g__Arcobacter; s__Arcobacter_sp.	0.719254
0979442a79707cdced0d1d2a7bd1b516	d__Bacteria; p__Actinobacteriota; c__Actinobacteria; o__Bifidobacteriales; f__Bifidobacteriaceae; g__Bifidobacterium; s__Bifidobacterium_longum	0.839165
1634a0c7a951941bf6cb034c897172d7	d__Bacteria; p__Bacteroidota; c__Bacteroidia; o__Flavobacteriales; f__Weeksellaceae; g__Bergeyella; s__Bergeyella_zoohelcum	0.999986
1efb9595130687239a0ab966e2b4db06	d__Bacteria; p__Proteobacteria; c__Gammaproteobacteria; o__Pseudomonadales; f__Moraxellaceae; g__Psychrobacter; s__Psychrobacter_maritimus	0.915696
70e06abbf5c1f8ffb3274e38980b4bc1	d__Bacteria; p__Proteobacteria; c__Gammaproteobacteria; o__Enterobacterales; f__Hafniaceae; g__Edwardsiella	0.999999
6b2a19845af4df86133640a358f4a5c3	d__Bacteria; p__Firmicutes; c__Bacilli; o__Mycoplasmatales; f__Mycoplasmataceae; g__Mycoplasma	1
d633a8cf8c5dc5ba764db165bb668861	d__Bacteria; p__Firmicutes; c__Bacilli; o__Lactobacillales; f__Streptococcaceae; g__Streptococcus; s__Streptococcus_dysgalactiae	0.996133
6578c473b18c3f2179776d4a10f70728	d__Bacteria; p__Proteobacteria; c__Gammaproteobacteria; o__Pseudomonadales; f__Pseudomonadaceae; g__Pseudomonas	0.999905
5034631d1fdb9ec23ea731019cf9c2eb	d__Bacteria; p__Bacteroidota; c__Bacteroidia; o__Sphingobacteriales; f__Sphingobacteriaceae; g__Pedobacter	0.970587
89e2325c264ca473057b99b0a3e05c98	d__Bacteria; p__Deinococcota; c__Deinococci; o__Deinococcales; f__Deinococcaceae; g__Deinococcus; s__Deinococcus_lacus	0.999847
09f32d26139e2c6a5e00c8fa6f8d61f1	d__Bacteria; p__Actinobacteriota; c__Actinobacteria; o__Micrococcales; f__Micrococcaceae; g__Arthrobacter	0.966541
c446c36d22a8c76533fdfc243ba5ac8e	d__Bacteria; p__Firmicutes; c__Bacilli; o__Bacillales; f__Bacillaceae; g__Bacillus; s__Bacillus_lentus	0.738181
5538a307bf39b6554aee38c671f4ec95	d__Bacteria; p__Actinobacteriota; c__Actinobacteria; o__Micrococcales; f__Intrasporangiaceae	0.984575
c8821cc96084e2758f2650164a9aa37d	d__Bacteria; p__Firmicutes; c__Clostridia; o__Clostridiales; f__Clostridiaceae; g__Clostridium_sensu_stricto_1	0.999993
dc03d952ac3a3651f805eb71706eaa92	d__Bacteria; p__Cyanobacteria; c__Cyanobacteriia; o__Chloroplast; f__Chloroplast; g__Chloroplast	1
2f95c5c75e4d305d11482d7972bf6bf9	d__Bacteria; p__Bacteroidota; c__Bacteroidia; o__Chitinophagales; f__Chitinophagaceae; g__uncultured	0.999998
d665645def09ba2614f2120f52a2dee7	d__Bacteria; p__Fusobacteriota; c__Fusobacteriia; o__Fusobacteriales; f__Fusobacteriaceae; g__Fusobacterium	0.999995
a556fdcd390d371ef4ccee9f3b95389a	d__Bacteria; p__Bacteroidota; c__Bacteroidia; o__Bacteroidales; f__Bacteroidaceae; g__Bacteroides; s__Bacteroides_sp.	0.999803
f7d26f7328f862563a83e65167510151	d__Bacteria; p__Proteobacteria; c__Gammaproteobacteria; o__Pseudomonadales; f__Moraxellaceae; g__Acinetobacter	0.946481
7d6628dd971c4f78987a00a74c7d240e	d__Bacteria; p__Campylobacterota; c__Campylobacteria; o__Campylobacterales; f__Helicobacteraceae; g__Helicobacter	1
4ad93e5ef758cef1147b45be9465c448	d__Bacteria; p__Bacteroidota; c__Bacteroidia; o__Sphingobacteriales; f__Sphingobacteriaceae; g__Sphingobacterium; s__Sphingobacterium_faecium	0.701105
cc88923d841526bed72c4e2678c8e2c8	d__Bacteria; p__Firmicutes; c__Bacilli; o__Lactobacillales; f__Vagococcaceae; g__Vagococcus	0.741243
765d3c8dc4d21f851a9ebd58736f6fd6	d__Bacteria; p__Firmicutes; c__Bacilli; o__Staphylococcales; f__Staphylococcaceae; g__Staphylococcus	0.99993
87fa629ab96b6b32de6937a19285ecbe	d__Bacteria; p__Firmicutes; c__Bacilli; o__Staphylococcales; f__Staphylococcaceae; g__Nosocomiicoccus	0.999999
ec3f113600439a338df23d3c24a8dac5	d__Bacteria; p__Actinobacteriota; c__Actinobacteria; o__Micrococcales; f__Micrococcaceae; g__Glutamicibacter	0.919514
fdf9d712c3dd33fa87b14f9710c6d6bf	d__Bacteria; p__Firmicutes; c__Bacilli; o__Bacillales; f__Bacillaceae; g__uncultured; s__uncultured_Virgibacillus	0.960243
b5f938857b1a3ed814b105f158f07c58	d__Bacteria; p__Actinobacteriota; c__Actinobacteria; o__Streptomycetales; f__Streptomycetaceae	0.999976
daa687f046e4b32e7e9aaf3bc62e565e	d__Bacteria; p__Actinobacteriota; c__Actinobacteria; o__Micrococcales; f__Intrasporangiaceae	0.984577
909faae32ba20934287207c429fc961f	d__Bacteria; p__Proteobacteria; c__Gammaproteobacteria; o__Pseudomonadales; f__Moraxellaceae; g__Moraxella; s__Moraxella_sp.	0.710002
8a5775745ddb978cc31ae6674512e6f3	d__Bacteria; p__Firmicutes; c__Clostridia; o__Lachnospirales; f__Lachnospiraceae; g__Cellulosilyticum; s__uncultured_bacterium	0.999745
4b454c89e9aee3c966d2e691d15a04f1	d__Bacteria; p__Firmicutes; c__Clostridia; o__Peptostreptococcales-Tissierellales; f__Family_XI; g__Tissierella	0.982202
9f12e6ca72e204f21011181849b157ef	d__Bacteria; p__Actinobacteriota; c__Actinobacteria; o__Micrococcales; f__Micrococcaceae; g__Kocuria; s__Kocuria_palustris	0.816523
20f8050041d7487910547eb00492eed9	d__Bacteria; p__Actinobacteriota; c__Actinobacteria; o__Micrococcales; f__Dermacoccaceae; g__Flexivirga; s__Flexivirga_alba	0.990315
875a166650d6b472c2bb80033cd33e96	d__Bacteria; p__Bacteroidota; c__Bacteroidia; o__Chitinophagales; f__Chitinophagaceae; g__Arachidicoccus; s__uncultured_bacterium	0.950917
9f97a5ee43c54417817ece0603190291	d__Bacteria; p__Campylobacterota; c__Campylobacteria; o__Campylobacterales; f__Campylobacteraceae; g__Campylobacter	1
a7a4abb7ae69a18dacdfd4440ff8a8bb	d__Bacteria; p__Actinobacteriota; c__Actinobacteria; o__Micrococcales; f__Micrococcaceae; g__Kocuria; s__Kocuria_palustris	0.822943
ac1d8e9c361b6d55601d67a303b011b5	d__Bacteria; p__Campylobacterota; c__Campylobacteria; o__Campylobacterales; f__Helicobacteraceae; g__Helicobacter	1
bfda0372e6c5bcdcb5c38c1a09ff45e6	d__Bacteria; p__Firmicutes; c__Bacilli; o__Mycoplasmatales; f__Mycoplasmataceae; g__Ureaplasma; s__gut_metagenome	0.928975
5e60391267b53d65a8a2d3aab8ed5ef7	d__Bacteria; p__Firmicutes; c__Clostridia; o__Peptostreptococcales-Tissierellales; f__Family_XI; g__Peptoniphilus; s__Peptoniphilus_indolicus	0.998925
878591aad190997fe05ca01870a9d887	d__Bacteria; p__Proteobacteria; c__Gammaproteobacteria; o__Pseudomonadales; f__Moraxellaceae; g__Psychrobacter; s__Psychrobacter_sanguinis	0.854553
81cfb482ad622d97741cc69a9b9da7da	d__Bacteria; p__Fusobacteriota; c__Fusobacteriia; o__Fusobacteriales; f__Fusobacteriaceae; g__Cetobacterium; s__uncultured_bacterium	0.990074
edecd5f25d65ca8778e79a19f626e7a4	d__Bacteria; p__Firmicutes; c__Bacilli; o__Mycoplasmatales; f__Mycoplasmataceae; g__Ureaplasma; s__gut_metagenome	0.917307
9230112c2ee1bf03141979cdc1273365	d__Bacteria; p__Proteobacteria; c__Gammaproteobacteria; o__Cardiobacteriales; f__Wohlfahrtiimonadaceae; g__Ignatzschineria; s__Ignatzschineria_sp.	0.959075
f66c70a695d1de6718325def6816dd2d	d__Bacteria; p__Firmicutes; c__Bacilli; o__Erysipelotrichales; f__Erysipelotrichaceae; g__Erysipelothrix; s__uncultured_bacterium	0.999823
89f1dc5a282f6dde561b8846a36f890d	d__Bacteria; p__Actinobacteriota; c__Actinobacteria; o__Corynebacteriales; f__Corynebacteriaceae; g__Corynebacterium	0.999998
40ad0129fe97ef45684ebfcbebad824e	d__Bacteria; p__Proteobacteria; c__Gammaproteobacteria; o__Pseudomonadales; f__Moraxellaceae; g__Acinetobacter	1
c0c9d62c174c1c2ad20841a7896a8289	d__Bacteria; p__Proteobacteria; c__Alphaproteobacteria; o__Rhizobiales; f__Beijerinckiaceae; g__Roseiarcus	0.999953
58b73f6fbf95aeab55da5d7221acfad7	d__Bacteria; p__Firmicutes; c__Clostridia; o__Lachnospirales; f__Lachnospiraceae; g__Epulopiscium; s__uncultured_bacterium	0.977018
03313092acf022b1f18a7971a795ac29	d__Bacteria; p__Actinobacteriota; c__Actinobacteria; o__Corynebacteriales; f__Corynebacteriaceae; g__Corynebacterium; s__Corynebacterium_urealyticum	0.999853
05fcd2d1ce86374d79e03ac1b1dc6a71	d__Bacteria; p__Firmicutes; c__Bacilli; o__Lactobacillales; f__Enterococcaceae; g__Enterococcus	0.924761
0dfac56b23509d8da9ad8847a55dbf99	d__Bacteria; p__Proteobacteria; c__Alphaproteobacteria; o__Rhizobiales; f__Beijerinckiaceae; g__Methylobacterium-Methylorubrum; s__Methylobacterium_cerastii	0.875981
22424932300b940022ee8a99417b83fa	d__Bacteria; p__Proteobacteria; c__Gammaproteobacteria; o__Burkholderiales; f__Comamonadaceae; g__Delftia	0.997725
65aa6fd7aba657b63d556347fb7a07e1	d__Bacteria; p__Actinobacteriota; c__Actinobacteria; o__Euzebyales; f__Euzebyaceae; g__uncultured; s__Actinobacteria_bacterium	1
1c8012223e1df76afb1ebf0c47a48c62	d__Bacteria; p__Proteobacteria; c__Gammaproteobacteria; o__Pseudomonadales; f__Moraxellaceae; g__Acinetobacter	1
f40719958b1ed21238cf91614f7f36a3	d__Bacteria; p__Firmicutes; c__Bacilli; o__Lactobacillales; f__Lactobacillaceae; g__Lactobacillus	0.997657
1f3db79de79f7f317b0e8cf4a4cb4156	d__Bacteria; p__Proteobacteria; c__Gammaproteobacteria; o__Pseudomonadales; f__Moraxellaceae; g__Psychrobacter	1
7857f6946b667b52701d0eb2044bd55e	d__Bacteria; p__Firmicutes; c__Clostridia; o__Clostridiales; f__Clostridiaceae; g__Clostridium_sensu_stricto_1	0.999969
a82772950635823940d0a15c1ba71df9	d__Bacteria; p__Actinobacteriota; c__Actinobacteria; o__Propionibacteriales; f__Nocardioidaceae	1
f7dc4ad758744e7a953c7b73c778fd8b	d__Bacteria; p__Bacteroidota; c__Bacteroidia; o__Sphingobacteriales; f__Sphingobacteriaceae; g__Pedobacter; s__Pedobacter_boryungensis	0.822797
fd6662c11694a212375e6b85ddc08547	d__Bacteria; p__Proteobacteria; c__Gammaproteobacteria; o__Enterobacterales; f__Pasteurellaceae; g__uncultured; s__uncultured_Pasteurellaceae	0.736764
dc589fde4654e61801457a02414a3a04	d__Bacteria; p__Bacteroidota; c__Bacteroidia; o__Flavobacteriales; f__Flavobacteriaceae; g__Capnocytophaga; s__uncultured_Capnocytophaga	0.978285
44138376e7a56f165a3e7940e8976bb0	d__Bacteria; p__Actinobacteriota; c__Actinobacteria; o__Corynebacteriales; f__Corynebacteriaceae; g__Corynebacterium; s__Corynebacterium_doosanense	0.986097
0f8c4da35be49200e219ea3507ac271e	d__Bacteria; p__Actinobacteriota; c__Coriobacteriia; o__Coriobacteriales; f__Atopobiaceae; g__Olsenella; s__uncultured_bacterium	0.716394
e49786655154d0e5b497c3a07239a1a8	d__Bacteria; p__Proteobacteria; c__Gammaproteobacteria; o__Enterobacterales; f__Pasteurellaceae; g__Actinobacillus; s__Actinobacillus_indolicus	0.96405
edd91c1da132ef0facbaa757dcb7f44d	d__Bacteria; p__Actinobacteriota; c__Actinobacteria; o__Pseudonocardiales; f__Pseudonocardiaceae; g__Crossiella; s__uncultured_actinobacterium	0.759751
a9a0f5097aa4c9438eb47c5b7ea6e64a	d__Bacteria; p__Proteobacteria; c__Gammaproteobacteria; o__Pseudomonadales; f__Pseudomonadaceae; g__Pseudomonas	0.999986
affa0d162bb55d5ec4b896a3ac5fe12c	d__Bacteria; p__Proteobacteria; c__Gammaproteobacteria; o__Burkholderiales; f__Oxalobacteraceae	0.999287
aa756748c777b6b414b3289d587ff6bd	d__Bacteria; p__Firmicutes; c__Bacilli; o__Staphylococcales; f__Staphylococcaceae; g__Staphylococcus; s__Staphylococcus_sciuri	0.731112
87067804c8c0cb4c092f2a5d8f6aea1b	d__Bacteria; p__Planctomycetota; c__Planctomycetes; o__Isosphaerales; f__Isosphaeraceae; g__Aquisphaera; s__uncultured_bacterium	0.794201
412528195690fc2f353d4364da6a8839	d__Bacteria; p__Bacteroidota; c__Bacteroidia; o__Flavobacteriales; f__Weeksellaceae; g__Bergeyella; s__Cloacibacterium_sp.	0.780804
d407b91cac63f76d43c3cd351886d8ff	d__Bacteria; p__Bacteroidota; c__Bacteroidia; o__Bacteroidales; f__Bacteroidaceae; g__Bacteroides; s__Bacteroides_fragilis	0.988655
b14aa9b9a57214b78cbb3c5613d867a4	d__Bacteria; p__Firmicutes; c__Clostridia; o__Clostridiales; f__Clostridiaceae; g__Clostridium_sensu_stricto_1; s__Clostridium_perfringens	0.797834
406bffac39ba85145caec763899beaf7	d__Bacteria; p__Actinobacteriota; c__Actinobacteria; o__Micrococcales; f__Micrococcaceae; g__Sinomonas; s__Corynebacterium_cyclohexanicum	0.765068
f0e64d9abca7358bdc02ee7663dcf786	d__Bacteria; p__Firmicutes; c__Bacilli; o__Bacillales; f__Bacillaceae; g__Bacillus	0.973422
0f9c03eb735b6d76c2e0b4f3bb87514d	d__Bacteria; p__Firmicutes; c__Bacilli; o__Erysipelotrichales; f__Erysipelotrichaceae; g__Dielma; s__uncultured_bacterium	0.999899
01e5b9190398580ccc953a5dcc148382	d__Bacteria; p__Proteobacteria; c__Gammaproteobacteria; o__Nitrosococcales; f__Nitrosococcaceae; g__Nitrosococcus	0.999944
a92a37891d0590a6d4f81559195c40ab	d__Bacteria; p__Firmicutes; c__Bacilli; o__Bacillales; f__Planococcaceae; g__Psychrobacillus	0.984195
1d742417c558899d435294fdddc32f8a	d__Bacteria; p__Firmicutes; c__Bacilli; o__Staphylococcales; f__Staphylococcaceae; g__Nosocomiicoccus; s__Nosocomiicoccus_ampullae	0.910535
b681dd49a96256f8a698cc2c1fa92027	d__Bacteria; p__Actinobacteriota; c__Actinobacteria; o__Propionibacteriales; f__Propionibacteriaceae; g__Cutibacterium	0.999999
0a7afb8f685ef4829ed29acc65a11f01	d__Bacteria; p__Firmicutes; c__Bacilli; o__Bacillales; f__Planococcaceae; g__Solibacillus	0.947883
c9f4e3e0fbb7ee17e648debca800a071	d__Bacteria; p__Proteobacteria; c__Gammaproteobacteria; o__Enterobacterales; f__Morganellaceae; g__Proteus	0.99445
a6fffb98cea945e4ccd9dfd7ed297a05	d__Bacteria; p__Firmicutes; c__Bacilli; o__Bacillales; f__Bacillaceae; g__uncultured; s__uncultured_Firmicutes	0.781026
2c097c74e8b49ad0dae75f641ba59465	d__Bacteria; p__Proteobacteria; c__Alphaproteobacteria; o__Rhizobiales; f__Xanthobacteraceae	1
68c4be890615eef528b523d21c4768f3	d__Bacteria; p__Proteobacteria; c__Gammaproteobacteria; o__Pseudomonadales; f__Moraxellaceae; g__Psychrobacter; s__Psychrobacter_faecalis	0.759309
eaa34071fb0f7a075f7d10937549d2a8	d__Bacteria; p__Campylobacterota; c__Campylobacteria; o__Campylobacterales; f__Campylobacteraceae; g__Campylobacter	1
1556855edb0eba4e7ff422882d6f24ce	d__Bacteria; p__Firmicutes; c__Bacilli; o__Bacillales; f__Bacillaceae; g__Bacillus	0.97645
fd4f12f9d52fe48268a16c60ca3747c7	d__Bacteria; p__Proteobacteria; c__Gammaproteobacteria; o__Enterobacterales; f__Pasteurellaceae	1
9aecfa3eee91b702a47ac193ba9da4b2	d__Bacteria; p__Bacteroidota; c__Bacteroidia; o__Sphingobacteriales; f__Sphingobacteriaceae; g__Sphingobacterium	0.997529
57025305d47a4601a751b3bfc5b5afde	d__Bacteria; p__Firmicutes; c__Bacilli; o__Erysipelotrichales; f__Erysipelotrichaceae; g__Dielma; s__uncultured_bacterium	0.999909
d9748ed45398d9c27e72563c07d2a33d	d__Bacteria; p__Firmicutes; c__Bacilli; o__Staphylococcales; f__Staphylococcaceae; g__Staphylococcus	0.999204
6eca324869da3880ac0d9f4eeef3152b	d__Bacteria; p__Proteobacteria; c__Alphaproteobacteria; o__Rhizobiales; f__Xanthobacteraceae	1
8febb873fc8add183641dcafd3ce01b9	d__Bacteria; p__Acidobacteriota; c__Acidobacteriae; o__Acidobacteriales; f__Acidobacteriaceae_(Subgroup_1); g__Granulicella	0.999894
c0e725840629272006568b70e6fa51ba	d__Bacteria; p__Bacteroidota; c__Bacteroidia; o__Flavobacteriales; f__Weeksellaceae; g__Bergeyella	0.973031
4c8d747c9bdff6f5486e1f212e4d9271	d__Bacteria; p__Proteobacteria; c__Gammaproteobacteria; o__Pseudomonadales; f__Moraxellaceae; g__Acinetobacter	0.82717
b89c0eab08124123c1d207bd849c8b97	d__Bacteria; p__Proteobacteria; c__Gammaproteobacteria; o__Enterobacterales; f__Aeromonadaceae; g__Aeromonas	0.962802
3a9a4230dad6b277a9fd99e23d849522	d__Bacteria; p__Firmicutes; c__Bacilli; o__Bacillales; f__Planococcaceae; g__Sporosarcina	0.999818
8b947e43fe8758f03d44754ce891d623	d__Bacteria; p__Actinobacteriota; c__Actinobacteria; o__Micrococcales	0.999997
d948a5cdd782c39426d7efe6f3387327	d__Bacteria; p__Firmicutes; c__Bacilli; o__Paenibacillales; f__Paenibacillaceae; g__Ammoniphilus; s__Ammoniphilus_oxalaticus	0.926068
0934cb6c443128a36463f9ca8814445a	d__Bacteria; p__Firmicutes; c__Bacilli; o__Mycoplasmatales; f__Mycoplasmataceae; g__Ureaplasma; s__gut_metagenome	0.880147
9502c028a3b7cf9ee54acf66663d1e0a	d__Bacteria; p__Deinococcota; c__Deinococci; o__Deinococcales; f__Deinococcaceae; g__Deinococcus	1
b5d3e6d053527a343e8db00b721426b3	d__Bacteria; p__Firmicutes; c__Bacilli; o__Lactobacillales; f__Vagococcaceae; g__Vagococcus; s__Vagococcus_salmoninarum	0.746512
b2fd6917d012d746a5faf82a5a4a6fea	d__Bacteria; p__Bacteroidota; c__Bacteroidia; o__Cytophagales; f__Cytophagaceae; g__Cytophaga; s__uncultured_bacterium	0.999526
a4b814a6f940c9875b638ff532918c74	d__Bacteria; p__Proteobacteria; c__Gammaproteobacteria; o__Enterobacterales; f__Pasteurellaceae; g__uncultured; s__uncultured_Pasteurellaceae	0.719421
2c7f4eb635cc3272bca8b8e153583482	d__Bacteria; p__Actinobacteriota; c__Actinobacteria; o__Propionibacteriales; f__Propionibacteriaceae; g__Luteococcus; s__Luteococcus_sanguinis	0.885601
ebfc834025de39d385bf9e5f5bf233ae	d__Bacteria; p__Firmicutes; c__Clostridia; o__Oscillospirales; f__Hungateiclostridiaceae; g__Acetivibrio; s__Hungateiclostridium_cellulolyticum	0.802471
19a55e24c372731d41d3af91a125f89f	d__Bacteria; p__Actinobacteriota; c__Actinobacteria; o__Micrococcales	0.999996
12bf5c551c953761c582c79d5b3d6422	d__Bacteria; p__Deinococcota; c__Deinococci; o__Deinococcales; f__Deinococcaceae; g__Deinococcus; s__Deinococcus_sp.	0.798214
99a84cc49fb8f5d1bea06bd52edd30d5	d__Bacteria; p__Bacteroidota; c__Bacteroidia; o__Bacteroidales; f__Tannerellaceae; g__Parabacteroides; s__Parabacteroides_distasonis	0.878211
3bfd080f1b211b6f3a0ec261c42c1184	d__Bacteria; p__Proteobacteria; c__Alphaproteobacteria; o__Rhizobiales; f__Rhizobiaceae	0.999969
4eb7630856b77b4d0b559c82a5bd092b	d__Bacteria; p__Bacteroidota; c__Bacteroidia; o__Flavobacteriales; f__Weeksellaceae; g__Chryseobacterium	0.999995
9ffa4baf3184acfa8de2b2cc342eac8a	d__Bacteria; p__Actinobacteriota; c__Actinobacteria; o__Micrococcales; f__Microbacteriaceae; g__Amnibacterium; s__uncultured_bacterium	0.741176
61ebe8a75c9d898fbd22b465f3f2b8e7	d__Bacteria; p__Fusobacteriota; c__Fusobacteriia; o__Fusobacteriales; f__Fusobacteriaceae; g__Fusobacterium	1
27117567c3c9a3b8c6c6b1f703e05984	d__Bacteria; p__Firmicutes; c__Clostridia; o__Clostridiales; f__Clostridiaceae; g__Clostridium_sensu_stricto_1	0.952832
d065e56ea359ba314a66a1d35d14098e	d__Bacteria; p__Firmicutes; c__Bacilli; o__Lactobacillales; f__Vagococcaceae; g__Vagococcus	0.998954
b29753cd5d4175e11e09d7987081e1a8	d__Bacteria; p__Bacteroidota; c__Bacteroidia; o__Flavobacteriales; f__Flavobacteriaceae; g__Ulvibacter; s__uncultured_bacterium	0.999791
e8c811ae5d54b04e81013ca2d2e1c8da	d__Bacteria; p__Firmicutes; c__Clostridia; o__Peptostreptococcales-Tissierellales; f__Peptostreptococcaceae; g__Asaccharospora	0.831577
45c1d8e00c9c2bf37a47418577f6ec81	d__Bacteria; p__Acidobacteriota; c__Acidobacteriae; o__Acidobacteriales; f__Acidobacteriaceae_(Subgroup_1); g__uncultured; s__uncultured_Acidobacterium	0.961039
e2fc177fb4465e464d10c8858ee2c48f	d__Bacteria; p__Proteobacteria; c__Gammaproteobacteria; o__Pseudomonadales; f__Moraxellaceae	1
e690940086cf49488af3332249412e39	d__Bacteria; p__Firmicutes; c__Clostridia; o__Peptostreptococcales-Tissierellales; f__Peptostreptococcaceae; g__Peptostreptococcus; s__Peptostreptococcus_sp.	0.951709
5f2d67193a50aee4e4bc5e5dd4aa4746	d__Bacteria; p__Actinobacteriota; c__Actinobacteria; o__Micrococcales; f__Brevibacteriaceae; g__Brevibacterium	1
4f6508f6bea8de87043b7bd8fd1ac0aa	d__Bacteria; p__Actinobacteriota; c__Actinobacteria; o__Micrococcales; f__Microbacteriaceae; g__Microbacterium	0.992688
f61dd9072daffe95fc738f6f361a1894	d__Bacteria; p__Proteobacteria; c__Gammaproteobacteria; o__Enterobacterales; f__Morganellaceae; g__Proteus	0.993187
8948c972462487a8b5834f6d0c364267	d__Bacteria; p__Firmicutes; c__Bacilli; o__Erysipelotrichales; f__Erysipelotrichaceae; g__Turicibacter	1
d5423bdcdd2ced6a4603f75abbb1b79a	d__Bacteria; p__Firmicutes; c__Bacilli; o__Lactobacillales; f__Streptococcaceae; g__Streptococcus; s__Streptococcus_didelphis	0.999645
99a0f847a6cfa7d3dc03c0fa25535e21	d__Bacteria; p__Proteobacteria; c__Gammaproteobacteria; o__Pseudomonadales; f__Moraxellaceae; g__Acinetobacter	1
b1b85c3db8177aefda65666c72c25799	d__Bacteria; p__Proteobacteria; c__Gammaproteobacteria; o__Pseudomonadales; f__Pseudomonadaceae; g__Pseudomonas	0.999996
bd1467a816b4ca3589f240ca8ee28bd3	d__Bacteria; p__Firmicutes; c__Bacilli; o__Bacillales; f__Planococcaceae; g__Psychrobacillus	0.925574
d3ab80155c3dd91f3648c8d40a386fb1	d__Bacteria; p__Fusobacteriota; c__Fusobacteriia; o__Fusobacteriales; f__Fusobacteriaceae; g__Fusobacterium; s__gut_metagenome	0.991415
8f15ad41a10453dc23ee0cd29b0d596b	d__Bacteria; p__Proteobacteria; c__Alphaproteobacteria; o__Rhizobiales; f__Beijerinckiaceae; g__1174-901-12; s__uncultured_Alphaproteobacteria	0.915902
3151d81d8c2a9d371653c67ab433fd9d	d__Bacteria; p__Proteobacteria; c__Gammaproteobacteria; o__Enterobacterales; f__Pasteurellaceae	0.999999
4744b970f09e8b649785177b33963611	d__Bacteria; p__Firmicutes; c__Clostridia; o__Peptostreptococcales-Tissierellales; f__Peptostreptococcaceae	1
fff1723f9e6338d547ae83ba13f88f6a	d__Bacteria; p__Actinobacteriota; c__Actinobacteria; o__Micrococcales; f__Micrococcaceae	0.999836
169b894376058571638672f09df76c5b	d__Bacteria; p__Firmicutes; c__Bacilli; o__Bacillales; f__Bacillaceae; g__Pseudogracilibacillus	0.870412
0b27b739c2962c6eead963bbfbf4af91	d__Bacteria; p__Firmicutes; c__Clostridia; o__Clostridiales; f__Clostridiaceae; g__Clostridium_sensu_stricto_1	0.910409
621e1cb695bdb88969b95948ed8a71fe	d__Bacteria; p__Actinobacteriota; c__Actinobacteria; o__Micrococcales; f__Dermacoccaceae; g__Dermacoccus	0.927473
98ed198111c10e06ee24ad54c2e00075	d__Bacteria; p__Bacteroidota; c__Bacteroidia; o__Bacteroidales; f__Bacteroidaceae; g__Bacteroides; s__Bacteroides_thetaiotaomicron	0.713162
c2d3c98f11a06ba68b11901f8a3a3b8b	d__Bacteria; p__Firmicutes; c__Bacilli; o__Mycoplasmatales; f__Mycoplasmataceae; g__Mycoplasma; s__Metamycoplasma_phocicerebrale	0.979681
124941123a3bfa2a98de8fd7c24ef336	d__Bacteria; p__Firmicutes; c__Bacilli; o__Erysipelotrichales; f__Erysipelatoclostridiaceae; g__Erysipelatoclostridium; s__Erysipelatoclostridium_ramosum	0.771792
83f1341b954206c436fa552f96ccc26a	d__Bacteria; p__Firmicutes; c__Bacilli; o__Bacillales; f__Planococcaceae; g__Sporosarcina	0.979053
a8126c83e4c535604c0ad163e435a382	d__Bacteria; p__Firmicutes; c__Bacilli; o__Bacillales; f__Planococcaceae; g__Sporosarcina	0.998188
4fafb76c4900661eee0e62c4747713bb	d__Bacteria; p__Actinobacteriota; c__Actinobacteria; o__Micrococcales; f__Microbacteriaceae; g__Leucobacter	0.934086
280221f861d78c2332261086a72b09df	d__Bacteria; p__Bacteroidota; c__Bacteroidia; o__Flavobacteriales; f__Flavobacteriaceae; g__Myroides; s__Myroides_profundi	0.866459
412c67340f39028f6d4cdc5493b418c9	d__Bacteria; p__Firmicutes; c__Bacilli; o__Bacillales; f__Bacillaceae; g__uncultured; s__uncultured_bacterium	0.953131
464fe266dfd7220ec3896c0ce98a3e31	d__Bacteria; p__Firmicutes; c__Clostridia; o__Peptostreptococcales-Tissierellales; f__Peptostreptococcaceae; g__Terrisporobacter	0.999505
e39d3fe68d4dca36e15e077429f9cf56	Unassigned	0.386449
a5f5adc29b7b95404c56f9f5648ee3d7	d__Bacteria; p__Fusobacteriota; c__Fusobacteriia; o__Fusobacteriales; f__Fusobacteriaceae; g__Fusobacterium	1
508da4ad2a29851f7ee24d8584ccd511	d__Bacteria; p__Firmicutes; c__Bacilli; o__Bacillales; f__Bacillaceae; g__Virgibacillus	0.996514
ad804759ce55f5181a2bbb78c87d5056	d__Bacteria; p__Firmicutes; c__Bacilli; o__Bacillales; f__Bacillaceae; g__Virgibacillus	0.719052
8ba45b74f0b5a01d7b4134cd6829ef42	d__Bacteria; p__Proteobacteria; c__Gammaproteobacteria; o__KF-JG30-C25; f__KF-JG30-C25; g__KF-JG30-C25; s__uncultured_bacterium	0.905842
0fe65bb55a7f2389f3dcf007996303c8	d__Bacteria; p__Firmicutes; c__Bacilli; o__Bacillales; f__Planococcaceae; g__Sporosarcina	0.99827
a391fb05728553b515b2382b770bb936	d__Bacteria; p__Actinobacteriota; c__Actinobacteria; o__Streptomycetales; f__Streptomycetaceae; g__Streptomyces	0.999665
d2fbb2236f436d39f26e3e2034b012d1	d__Bacteria; p__Verrucomicrobiota; c__Verrucomicrobiae; o__uncultured; f__uncultured; g__uncultured	0.999923
ea09c8ef20f315c81cf86b0bde07ea05	d__Bacteria; p__Firmicutes; c__Clostridia; o__Clostridiales; f__Clostridiaceae; g__Clostridium_sensu_stricto_1	0.999971
06fa9c8ffa53c578202f4234fe9761a4	d__Bacteria; p__Firmicutes; c__Bacilli; o__Lactobacillales; f__Streptococcaceae; g__Streptococcus	0.999909
cfbc9f77962f1edf29f35cf2fae8c175	d__Bacteria; p__Proteobacteria; c__Gammaproteobacteria; o__Pseudomonadales; f__Moraxellaceae; g__Psychrobacter; s__Psychrobacter_arenosus	0.996823
d0a28cb8db6471ef6777bcb3b3e035d7	d__Bacteria; p__Proteobacteria; c__Gammaproteobacteria; o__Enterobacterales; f__Morganellaceae; g__Morganella	0.990134
ea513183db7d054299e8bb5a743730e6	d__Bacteria; p__Proteobacteria; c__Gammaproteobacteria; o__Enterobacterales; f__Morganellaceae; g__Morganella	0.987532
545bc277ed631930a2754d54fc1ea3ac	d__Bacteria; p__Campylobacterota; c__Campylobacteria; o__Campylobacterales; f__Campylobacteraceae; g__Campylobacter	1
299ebfaacefb87b5c6511a27ff529f75	d__Bacteria; p__Firmicutes; c__Clostridia; o__Peptostreptococcales-Tissierellales; f__Family_XI; g__Helcococcus	0.9999
1433f004b31c326902ff75f9f29af975	d__Bacteria; p__Proteobacteria; c__Gammaproteobacteria; o__Enterobacterales; f__Enterobacteriaceae; g__Escherichia-Shigella	0.992822
5143702bba4bb1e7d381d3655c38793d	d__Bacteria; p__Firmicutes; c__Bacilli; o__Erysipelotrichales; f__Erysipelotrichaceae; g__Catenisphaera; s__uncultured_bacterium	0.965142
603134ea25d1932db4ab9a5ee3dfbdab	d__Bacteria; p__Proteobacteria; c__Gammaproteobacteria; o__Enterobacterales; f__Morganellaceae; g__Providencia; s__Providencia_sp.	0.805915
04fb09d1e677ba68d1d9b07d52b7f868	d__Bacteria; p__Verrucomicrobiota; c__Verrucomicrobiae; o__Verrucomicrobiales; f__Verrucomicrobiaceae; g__Prosthecobacter	0.999995
4c402099e865ce7896e087d28aa29325	d__Bacteria; p__Bacteroidota; c__Bacteroidia; o__Chitinophagales; f__Chitinophagaceae; g__uncultured; s__uncultured_bacterium	0.80163
360d4030472438426ee280cc0b1e9282	d__Bacteria; p__Firmicutes; c__Clostridia; o__Clostridiales; f__Clostridiaceae	1
befcf3e60f9cb8a2ba2848d166c99359	d__Bacteria; p__Firmicutes; c__Clostridia; o__Peptostreptococcales-Tissierellales; f__Peptostreptococcaceae; g__Terrisporobacter	0.999393
f0966a043afd037c42dbdbd41d4e3c02	d__Bacteria; p__Firmicutes; c__Clostridia; o__Lachnospirales; f__Lachnospiraceae; g__Epulopiscium; s__uncultured_organism	0.774758
d877517040a5089fc516edbe713a0e38	d__Bacteria; p__Proteobacteria; c__Gammaproteobacteria; o__Enterobacterales; f__Pasteurellaceae	1
ad96488aaa3f3508cdb90b5da9818acc	d__Bacteria; p__Proteobacteria; c__Gammaproteobacteria; o__Burkholderiales; f__Neisseriaceae; g__Alysiella	0.983601
f01b2544e5eebca9d442448464cb1476	d__Bacteria; p__Actinobacteriota; c__Actinobacteria; o__Streptomycetales; f__Streptomycetaceae; g__Streptomyces	0.999665
938130895074d0c7ca0eb00ed805f578	d__Bacteria; p__Actinobacteriota; c__Actinobacteria; o__Propionibacteriales; f__Propionibacteriaceae; g__Luteococcus; s__Luteococcus_peritonei	0.908811
ca82243784763dd85519c822a75f2117	d__Bacteria; p__Actinobacteriota; c__Actinobacteria; o__Micrococcales; f__Intrasporangiaceae	0.99686
40ed52c13ccf016fd2a55b7e0ddf943e	d__Bacteria; p__Proteobacteria; c__Alphaproteobacteria; o__Rhizobiales; f__Xanthobacteraceae; g__Pseudolabrys	0.822369
6643629add7f2b020be1962c4aa7e573	d__Bacteria; p__Firmicutes; c__Bacilli; o__Lactobacillales; f__Aerococcaceae; g__uncultured; s__Globicatella_sp.	0.999995
2d965c1e94d44ed649f10f8b089e9936	d__Bacteria; p__Firmicutes; c__Bacilli; o__Bacillales; f__Bacillaceae	0.999966
44716b0618f590bc64b3b704abe2923b	d__Bacteria; p__Actinobacteriota; c__Actinobacteria; o__Micrococcales; f__Dermacoccaceae; g__Dermacoccus	0.921684
dd55166e15888d8094026217dbc09ddf	d__Bacteria; p__Fusobacteriota; c__Fusobacteriia; o__Fusobacteriales; f__Fusobacteriaceae; g__Fusobacterium	1
518d51b711559fff42c2fd9635ae57ce	d__Bacteria; p__Firmicutes; c__Bacilli; o__Lactobacillales; f__Carnobacteriaceae; g__Carnobacterium	0.999991
746355ca985664f7e0fa49f737fa1eef	d__Bacteria; p__Actinobacteriota; c__Actinobacteria; o__Corynebacteriales; f__Corynebacteriaceae; g__Corynebacterium	0.998797
06708f299225fefb884de9ae90c54fb1	d__Bacteria; p__Deinococcota; c__Deinococci; o__Deinococcales; f__Deinococcaceae; g__Deinococcus; s__Deinococcus_sp.	0.740406
8b629ef580c68ad41c4d99053c280c1f	d__Bacteria; p__Bacteroidota; c__Bacteroidia; o__Chitinophagales; f__Chitinophagaceae; g__Ferruginibacter	0.999761
0eb0d95d32d1ba2f2e832c7e504db538	d__Bacteria; p__Actinobacteriota; c__Actinobacteria; o__Propionibacteriales; f__Propionibacteriaceae; g__Luteococcus; s__Luteococcus_peritonei	0.908901
6cc06bcfa183d0bd233906ebb789bb9c	d__Bacteria; p__Firmicutes; c__Bacilli; o__Erysipelotrichales; f__Erysipelotrichaceae; g__Erysipelothrix	0.999625
70842acdb9b85caa74e6606cbe283483	d__Bacteria; p__Firmicutes; c__Bacilli; o__Bacillales; f__Planococcaceae	0.847976
6505200ce14f96802f9c4f4eaa4e9d80	d__Bacteria; p__Firmicutes; c__Bacilli; o__Erysipelotrichales; f__Erysipelotrichaceae; g__Turicibacter	1
01005a70f36d5e07f7a74f1c43ebfc7a	d__Bacteria; p__Firmicutes; c__Clostridia; o__Lachnospirales; f__Lachnospiraceae; g__Cellulosilyticum; s__uncultured_bacterium	0.999698
245ff4aee36bc523fad0f95bb3222256	Unassigned	0.825454
537412aba223787da029e96fa4a9837b	d__Bacteria; p__Firmicutes; c__Bacilli; o__Bacillales; f__Bacillaceae; g__Bacillus	0.997459
bc9674a95b982dccd2874f80f7ddf365	d__Bacteria; p__Actinobacteriota; c__Actinobacteria; o__Pseudonocardiales; f__Pseudonocardiaceae; g__Crossiella	0.999162
3456740510ba79b466f491826fe9d760	d__Bacteria; p__Bacteroidota; c__Bacteroidia; o__Sphingobacteriales; f__Sphingobacteriaceae; g__Sphingobacterium	1
f872640b088886b995b32da692cc7cb1	d__Bacteria; p__Firmicutes; c__Bacilli; o__Erysipelotrichales; f__Erysipelotrichaceae; g__[Clostridium]_innocuum_group	0.999998
de4defd76e5eab14837239331862daa4	d__Bacteria; p__Firmicutes; c__Clostridia; o__Peptostreptococcales-Tissierellales; f__Family_XI; g__W5053; s__uncultured_Clostridia	0.91575
c209216dba6187e51ceec18a8b2828b4	d__Bacteria; p__Proteobacteria; c__Gammaproteobacteria; o__Enterobacterales; f__Enterobacteriaceae; g__Plesiomonas; s__uncultured_bacterium	0.775426
107cfc1014d2e2aa94290240eac552fb	d__Bacteria; p__Firmicutes; c__Clostridia; o__Lachnospirales; f__Lachnospiraceae; g__Johnsonella; s__Lachnospiraceae_bacterium	0.85111
28aed650cb80bd15c6c611d762ee95ce	d__Bacteria; p__Bacteroidota; c__Bacteroidia; o__Chitinophagales; f__Chitinophagaceae; g__uncultured	0.999947
d476030a27fccd3b708c1bc9d3fb6e24	d__Bacteria; p__Firmicutes; c__Clostridia; o__Oscillospirales; f__Ruminococcaceae; g__uncultured; s__uncultured_Ruminococcaceae	0.785144
3ea0097a6554de2ac3203e9413b4a2d5	d__Bacteria; p__Campylobacterota; c__Campylobacteria; o__Campylobacterales; f__Arcobacteraceae; g__Arcobacter; s__Arcobacter_sp.	0.723491
bb0b703113e81166723ea20a09ca3e4d	d__Bacteria; p__Firmicutes; c__Bacilli; o__Bacillales; f__Planococcaceae; g__Sporosarcina	0.9981
217be616ae3ac4a9695c71cd5d7c93ef	d__Bacteria; p__Actinobacteriota; c__Actinobacteria; o__Micrococcales; f__Dermatophilaceae; g__Mobilicoccus; s__Mobilicoccus_pelagius	0.720753
e07d827bb1ddde099afab67176ec52b2	d__Bacteria; p__Firmicutes; c__Clostridia; o__Lachnospirales; f__Lachnospiraceae; g__Epulopiscium; s__uncultured_organism	0.804222
9374e3ef889fa83c6eb7faaaaec5ee13	d__Bacteria; p__Proteobacteria; c__Gammaproteobacteria; o__Enterobacterales; f__Pasteurellaceae	1
88ba539fe7f33fd979c580de567900f6	d__Bacteria; p__Proteobacteria; c__Gammaproteobacteria; o__Enterobacterales; f__Morganellaceae; g__Morganella	0.988798
a81fc7d5ffe91f040389b57474da029f	d__Bacteria; p__Firmicutes; c__Bacilli; o__Bacillales; f__Bacillaceae; g__Geobacillus	0.999443
e6385c300979f2f43b7cadfb6bdbd564	d__Bacteria; p__Firmicutes; c__Bacilli; o__Bacillales; f__Planococcaceae; g__Sporosarcina	0.997229
79e3e5b2915e6d278e694876b40ef2b8	d__Bacteria; p__Firmicutes; c__Bacilli; o__Bacillales; f__Bacillaceae; g__uncultured; s__uncultured_Firmicutes	0.986451
00b2a1f6daa28a392a59bb8e23ab972e	d__Bacteria; p__Actinobacteriota; c__Thermoleophilia; o__Solirubrobacterales; f__67-14; g__67-14; s__metagenome	0.953706
9751c2814f45897d419c818f20ef215d	d__Bacteria; p__Firmicutes; c__Clostridia; o__Lachnospirales; f__Lachnospiraceae; g__Blautia	0.998787
46fbc1cab487b9b8eb87f103521e7a42	d__Bacteria; p__Firmicutes; c__Bacilli; o__Erysipelotrichales; f__Erysipelotrichaceae; g__Turicibacter	1
a224cf13259d85d61bfc064d31a77726	d__Bacteria; p__Firmicutes; c__Clostridia; o__Clostridiales; f__Clostridiaceae; g__Clostridium_sensu_stricto_1	0.969104
d580582c4079c75f0c865d3cb8af951e	d__Bacteria; p__Campylobacterota; c__Campylobacteria; o__Campylobacterales; f__Helicobacteraceae; g__Helicobacter	1
318d29ef30ca734dd566a5678b2244a7	d__Bacteria; p__Bacteroidota; c__Bacteroidia; o__Chitinophagales; f__Chitinophagaceae; g__Edaphobaculum; s__uncultured_bacterium	0.931356
8fc9c423eaaa77c6f826714a50d894e0	d__Bacteria; p__Proteobacteria; c__Alphaproteobacteria; o__Rhizobiales; f__Rhizobiaceae	0.999939
895cb03324ea035cfe9040af98b6a4de	d__Bacteria; p__Firmicutes; c__Clostridia; o__Oscillospirales; f__Hungateiclostridiaceae; g__Acetivibrio; s__Hungateiclostridium_cellulolyticum	0.820134
fb1aedc5a68642b43b4293ba74e9677c	d__Bacteria; p__Firmicutes; c__Clostridia; o__Peptostreptococcales-Tissierellales; f__Peptostreptococcaceae; g__Intestinibacter	0.828436
b525c4eb3e18e6035fa833c2489fb047	d__Bacteria; p__Proteobacteria; c__Gammaproteobacteria; o__Burkholderiales; f__Neisseriaceae; g__Neisseria; s__Neisseria_sp.	0.931924
cd73c33b2866c26e25c20408da3e001d	d__Bacteria; p__Fusobacteriota; c__Fusobacteriia; o__Fusobacteriales; f__Fusobacteriaceae; g__Fusobacterium; s__Fusobacterium_sp.	0.789604
f55d9e76b4a6601c07095b3e26386c79	d__Bacteria; p__Bacteroidota; c__Bacteroidia; o__Flavobacteriales; f__Crocinitomicaceae; g__Fluviicola	0.999999
3db4f0923db7b9f38dc749e7cf4ce34c	d__Bacteria; p__Actinobacteriota; c__Actinobacteria; o__Micrococcales; f__Microbacteriaceae	0.997847
e84f91debe786482cd8f684d19e53cda	d__Bacteria; p__Bacteroidota; c__Bacteroidia; o__Flavobacteriales; f__Weeksellaceae	0.999979
dd271da0dee58c71811ba68ee0ecaff9	d__Bacteria; p__Proteobacteria; c__Alphaproteobacteria; o__Sphingomonadales; f__Sphingomonadaceae; g__Sphingomonas	0.999992
3bac23e855dcb99eb0cf4e3426e95824	d__Bacteria; p__Patescibacteria; c__Gracilibacteria; o__JGI_0000069-P22; f__JGI_0000069-P22; g__JGI_0000069-P22; s__Gracilibacteria_bacterium	0.997925
196a824f006640f4fafb10734bf22cf2	d__Bacteria; p__Bacteroidota; c__Bacteroidia; o__Bacteroidales; f__Porphyromonadaceae; g__Falsiporphyromonas; s__Falsiporphyromonas_endometrii	1
77baf55ad8bc8c2aefa9cc965efe4736	d__Bacteria; p__Firmicutes; c__Bacilli; o__Staphylococcales; f__Staphylococcaceae; g__Staphylococcus	0.999783
e6060785b21088b676a1ef88ff886b50	d__Bacteria; p__Bacteroidota; c__Bacteroidia; o__Bacteroidales; f__Porphyromonadaceae; g__Porphyromonas; s__Porphyromonas_sp.	0.811802
84673d86b53d6d07b5d675ff23aae923	d__Bacteria; p__Bacteroidota; c__Bacteroidia; o__Flavobacteriales; f__Flavobacteriaceae; g__Capnocytophaga; s__uncultured_Capnocytophaga	0.984394
7cac04956e88c7635650b907867bc013	d__Bacteria; p__Firmicutes; c__Clostridia; o__Oscillospirales; f__Hungateiclostridiaceae; g__Acetivibrio; s__Hungateiclostridium_cellulolyticum	0.820126
d367e00510dbab10545130fae775a3b6	d__Bacteria; p__Firmicutes; c__Bacilli; o__Bacillales; f__Planococcaceae	0.794607
b72493575157468b3089631f42d46888	d__Bacteria; p__Actinobacteriota; c__Actinobacteria; o__Frankiales; f__Nakamurellaceae; g__Nakamurella	0.999976
c9068cfc789d5f68d36cab4b7c8ad485	Unassigned	0.804405
29604ac3454c0fce780e7553c6083dc7	d__Bacteria; p__Actinobacteriota; c__Actinobacteria; o__Corynebacteriales; f__Corynebacteriaceae; g__Corynebacterium; s__Corynebacterium_confusum	0.974493
30956df264263f776e1ddfd4a1455ac9	d__Bacteria; p__Firmicutes; c__Bacilli; o__Erysipelotrichales; f__Erysipelotrichaceae; g__Erysipelothrix; s__Erysipelothrix_rhusiopathiae	0.974528
3381d6f106a269e2901d06cae168e043	d__Bacteria; p__Actinobacteriota; c__Actinobacteria; o__Micrococcales; f__Dermatophilaceae; g__Mobilicoccus	0.92205
8d8afe5d308eddd75aaa03fdfb4815f7	d__Bacteria; p__Firmicutes; c__Bacilli; o__Erysipelotrichales; f__Erysipelatoclostridiaceae; g__Erysipelotrichaceae_UCG-002; s__uncultured_Erysipelotrichaceae	1
bde466cd458bd5b883e83673fab6e017	d__Bacteria; p__Actinobacteriota; c__Actinobacteria; o__Micrococcales; f__Microbacteriaceae; g__Leucobacter	0.992436
c348cae8c8724460cf31f2ec38b08641	d__Bacteria; p__Deinococcota; c__Deinococci; o__Deinococcales; f__Trueperaceae; g__Truepera; s__uncultured_Deinococci	0.999906
409641e00ad09f7b7adfd3da51fbcbe7	d__Bacteria; p__Firmicutes; c__Clostridia; o__Peptostreptococcales-Tissierellales; f__Family_XI	0.999998
f39d5e7871c8831ae20800f6556bead2	d__Bacteria; p__Firmicutes; c__Bacilli; o__Bacillales; f__Bacillaceae; g__Bacillus	0.999999
2c5e38effae9d7980f21b3e2039f41ae	d__Bacteria; p__Proteobacteria; c__Gammaproteobacteria; o__Enterobacterales; f__Pasteurellaceae	0.999998
f80dccd87bf5422d128fbd348d58183c	d__Bacteria; p__Proteobacteria; c__Gammaproteobacteria; o__Pseudomonadales; f__Moraxellaceae; g__Psychrobacter; s__Psychrobacter_arenosus	0.996976
a3d591266dc6c67e40191217d8f4d0f8	d__Bacteria; p__Firmicutes; c__Clostridia; o__Peptostreptococcales-Tissierellales; f__Family_XI; g__Helcococcus; s__Helcococcus_ovis	0.976042
690e1f5d75dea83d3a1839092821d76b	d__Bacteria; p__Proteobacteria; c__Gammaproteobacteria; o__Burkholderiales; f__Aquaspirillaceae; g__Aquaspirillum; s__Aquaspirillum_sp.	1
7d619c1c33d07d2b8146279fcd4a1916	d__Bacteria; p__Proteobacteria; c__Gammaproteobacteria; o__Methylococcales; f__Methylomonadaceae; g__Crenothrix; s__uncultured_bacterium	0.876066
d606d0942edb40931331ba71c32d2464	d__Bacteria; p__Firmicutes; c__Bacilli; o__Bacillales; f__Bacillaceae; g__Virgibacillus	0.770583
77478af060e57ae1f3ebaddc31fd0fd9	d__Bacteria; p__Firmicutes; c__Bacilli; o__Lactobacillales; f__Lactobacillaceae; g__Limosilactobacillus	0.789618
2c6f228dd84138c0dcaa493b48eacaaf	d__Bacteria; p__Firmicutes; c__Bacilli; o__Lactobacillales; f__Vagococcaceae; g__Vagococcus	0.964404
40d9d4c5bd2aa23c788e073a6f0dfbbd	d__Bacteria; p__Proteobacteria; c__Gammaproteobacteria; o__Xanthomonadales; f__Xanthomonadaceae; g__Stenotrophomonas; s__Stenotrophomonas_rhizophila	0.807005
1d2ad2a61496eebdfa771b1073783010	d__Bacteria; p__Bacteroidota; c__Bacteroidia; o__Bacteroidales; f__Porphyromonadaceae; g__Porphyromonas; s__Porphyromonas_sp.	0.880418
5b1ef7608b4d23f046bbdc4ed2f01d79	d__Bacteria; p__Firmicutes; c__Bacilli; o__Bacillales; f__Bacillaceae	0.999992
02a684ced1ce5810050e2d5c7433ab7e	d__Bacteria; p__Actinobacteriota; c__Actinobacteria; o__Propionibacteriales; f__Nocardioidaceae	1
e7ec6baaf8e4219e6a09342e27f24910	d__Bacteria; p__Proteobacteria; c__Gammaproteobacteria; o__Enterobacterales; f__Hafniaceae; g__Hafnia-Obesumbacterium	0.99574
d2ee7d7abff57592c4f2a57abd1dafab	d__Bacteria; p__Firmicutes; c__Bacilli; o__Lactobacillales; f__Enterococcaceae; g__Enterococcus; s__Enterococcus_alcedinis	0.948255
921265172e72d0f80f5442d07f481c05	d__Bacteria; p__Actinobacteriota; c__Actinobacteria; o__Micrococcales; f__Promicromonosporaceae; g__Myceligenerans	0.994899
bb01ca18ea652e1c6fe1b6bf9c158ed1	d__Bacteria; p__Proteobacteria; c__Gammaproteobacteria; o__Pseudomonadales; f__Moraxellaceae; g__Acinetobacter	0.999995
fc44facfe34ad5bdef708be0e3a83bb3	d__Bacteria; p__Bacteroidota; c__Bacteroidia; o__Flavobacteriales; f__Weeksellaceae; g__Bergeyella; s__Bergeyella_zoohelcum	0.999979
8c0d7457d3dbdc70c40f22df511cd1c4	d__Bacteria; p__Firmicutes; c__Bacilli; o__Erysipelotrichales; f__Erysipelotrichaceae; g__Erysipelothrix; s__Erysipelothrix_rhusiopathiae	0.970654
30c542bbce371a178bae2557e9edbecd	d__Bacteria; p__Firmicutes; c__Bacilli; o__Lactobacillales; f__Enterococcaceae; g__Enterococcus	0.989761
e4a969003505ac47ebe7fbeed999c5aa	d__Bacteria; p__Actinobacteriota; c__Actinobacteria; o__Micrococcales; f__Microbacteriaceae; g__Microbacterium	0.890021
b489365fba251efbc8ad24640d469caa	d__Bacteria; p__Fusobacteriota; c__Fusobacteriia; o__Fusobacteriales; f__Fusobacteriaceae; g__Fusobacterium	1
9de36b0b91d6ef9abb46e4d55be01a0f	d__Bacteria; p__Actinobacteriota; c__Actinobacteria; o__Micrococcales	0.999996
fc9fd7dcab11c0cd63b622b988fa698c	d__Bacteria; p__Firmicutes; c__Clostridia; o__Clostridiales; f__Clostridiaceae; g__Clostridium_sensu_stricto_11; s__Clostridium_amazonense	0.999952
bdb4b7e6dff67f39f95373a6bd381dc9	d__Bacteria; p__Fusobacteriota; c__Fusobacteriia; o__Fusobacteriales; f__Fusobacteriaceae; g__Cetobacterium	0.999996
dde7c2e5a94efb215bfd83140cf90991	d__Bacteria; p__Proteobacteria; c__Gammaproteobacteria; o__Enterobacterales; f__Pasteurellaceae	1
efc2a8c6e217e24b1deba11ea60ddf15	d__Bacteria; p__Actinobacteriota; c__Actinobacteria; o__Micrococcales; f__Micrococcaceae; g__Arthrobacter; s__Arthrobacter_alpinus	0.811052
841888bc0e877dc974f0312d1c027590	d__Bacteria; p__Firmicutes; c__Bacilli; o__Bacillales; f__Bacillaceae; g__Virgibacillus	0.755004
d81cd4f20693856c00aab7ceaed3e4c0	d__Bacteria; p__Proteobacteria; c__Alphaproteobacteria; o__Rhizobiales; f__Rhizobiaceae	0.99997
f40a586391318ef44a907f3ee5a69c60	d__Bacteria; p__Bacteroidota; c__Bacteroidia; o__Flavobacteriales; f__Flavobacteriaceae; g__Myroides; s__Myroides_profundi	0.892669
52821b3cef9fedef8e4b79971d955dcc	d__Bacteria; p__Cyanobacteria; c__Cyanobacteriia; o__Chloroplast; f__Chloroplast; g__Chloroplast; s__uncultured_Chlorella	0.855972
1b0b828b7cb712b083994f717e9e6487	d__Bacteria; p__Myxococcota; c__Polyangia; o__Polyangiales; f__Polyangiaceae; g__Pajaroellobacter	0.987798
3225bbeba0ae7d1e2736bc8ef0718cab	d__Bacteria; p__Actinobacteriota; c__Actinobacteria; o__Micrococcales; f__Dermacoccaceae; g__Flexivirga; s__Flexivirga_alba	0.99031
194eec1e925e07b3d87f473ba0ef4269	d__Bacteria; p__Firmicutes; c__Clostridia; o__Lachnospirales; f__Lachnospiraceae; g__Catonella; s__Catonella_sp.	0.871485
a285381dfaec9e665315cb1079afd5af	d__Bacteria; p__Actinobacteriota; c__Actinobacteria; o__Pseudonocardiales; f__Pseudonocardiaceae; g__Saccharopolyspora	0.963791
418e4db9b79b1334f38beb4456deed4f	d__Bacteria; p__Bacteroidota; c__Bacteroidia; o__Flavobacteriales; f__Weeksellaceae; g__Chryseobacterium	0.899538
6dfcdcdf6b07db196cc0bfb1fb39adfa	d__Bacteria; p__Proteobacteria; c__Alphaproteobacteria; o__Sphingomonadales; f__Sphingomonadaceae; g__Sphingomonas	0.930646
f708ef619f47af63944a00c5a6c571c5	d__Bacteria; p__Verrucomicrobiota; c__Verrucomicrobiae; o__Verrucomicrobiales; f__Rubritaleaceae; g__Luteolibacter	1
349f093095e5be8d18581da26c2b061c	d__Bacteria; p__Proteobacteria; c__Gammaproteobacteria; o__Pseudomonadales; f__Halomonadaceae; g__Salinicola	0.999723
f811badbd52024189abdf82676a70f41	d__Bacteria; p__Firmicutes; c__Bacilli; o__Bacillales; f__Bacillaceae; g__Bacillus; s__uncultured_organism	0.709197
d0e87ab638c0480999430a0bee2c340e	d__Bacteria; p__Firmicutes; c__Clostridia; o__Clostridiales; f__Clostridiaceae; g__Clostridium_sensu_stricto_1	0.967591
c3e359e23f57b45f3c4a70aa9ff3e0d1	d__Bacteria; p__Proteobacteria; c__Alphaproteobacteria; o__Rhizobiales; f__Rhizobiaceae	0.996956
ccd902dafd7694ee79ab7b959068b1a3	d__Bacteria; p__Patescibacteria; c__Saccharimonadia; o__Saccharimonadales; f__LWQ8; g__LWQ8; s__uncultured_bacterium	0.711542
d1aa250704014c05c872ace850e41dc0	d__Bacteria; p__Firmicutes; c__Bacilli; o__Bacillales; f__Bacillaceae; g__Virgibacillus	0.999628
921637fc2ad002218ee88aae3ee54a1b	d__Bacteria; p__Firmicutes; c__Clostridia; o__Clostridiales; f__Clostridiaceae; g__Clostridium_sensu_stricto_2	0.999967
1551e7e223f86f863968fde0c63e9e7a	d__Bacteria; p__Proteobacteria; c__Gammaproteobacteria; o__Enterobacterales; f__Pasteurellaceae; g__Actinobacillus; s__Actinobacillus_indolicus	0.963855
ea450df4b07981d5891339315c712707	d__Bacteria; p__Proteobacteria; c__Gammaproteobacteria; o__Enterobacterales; f__Pasteurellaceae; g__Actinobacillus; s__Actinobacillus_indolicus	0.92563
fd34548d499ea22496902ee1d279492a	d__Bacteria; p__Actinobacteriota; c__Actinobacteria; o__Corynebacteriales; f__Corynebacteriales_Incertae_Sedis; g__Tomitella	0.998504
bfe8b6fa3c117b448550fb2bc4d16f34	d__Bacteria; p__Proteobacteria; c__Gammaproteobacteria; o__Pseudomonadales; f__Pseudomonadaceae; g__Pseudomonas	0.999573
38b70ff8d6e560d9481b1bb5692e4755	d__Bacteria; p__Proteobacteria; c__Gammaproteobacteria; o__Pseudomonadales; f__Moraxellaceae; g__Acinetobacter	0.72899
934f811fcc60f7925efe8590294c800a	d__Bacteria; p__Firmicutes; c__Bacilli; o__Bacillales; f__Bacillaceae; g__uncultured	0.969943
6a3a4d4e02032724871a382d4eeba86f	d__Bacteria; p__Proteobacteria; c__Gammaproteobacteria; o__Enterobacterales; f__Hafniaceae; g__Hafnia-Obesumbacterium	0.997648
c85d1326fbae672aad83e9622770c1bf	d__Bacteria; p__Firmicutes; c__Clostridia; o__Peptostreptococcales-Tissierellales; f__Family_XI; g__Peptoniphilus; s__Peptoniphilus_methioninivorax	0.999962
55537aa68742de46624afa42204dcb33	d__Bacteria; p__Firmicutes; c__Bacilli; o__Erysipelotrichales; f__Erysipelatoclostridiaceae; g__Erysipelotrichaceae_UCG-003	1
78147d6c62c6c67267fd14e0055ff2db	d__Bacteria; p__Proteobacteria; c__Gammaproteobacteria; o__Enterobacterales; f__Enterobacteriaceae; g__Plesiomonas	0.991756
f3f3c7c9a6bf14f01a063aff98506854	d__Bacteria; p__Firmicutes; c__Bacilli; o__Bacillales; f__Planococcaceae; g__Sporosarcina	0.999227
dc238ff16b5ed940eb41ce6ad7de20b3	d__Bacteria; p__Proteobacteria; c__Gammaproteobacteria; o__Enterobacterales; f__Pasteurellaceae; g__Frederiksenia; s__uncultured_bacterium	0.989895
23ce693d8dfd963e867a8d6c8bc81aff	d__Bacteria; p__Firmicutes; c__Bacilli; o__Paenibacillales; f__Paenibacillaceae; g__Paenibacillus	0.999421
d60c8dbee3e8311361132819dbe1a710	d__Bacteria; p__Proteobacteria; c__Gammaproteobacteria; o__Pseudomonadales; f__Moraxellaceae; g__Acinetobacter	1
cb1cd91f00805f52abfe7ea1262768c0	d__Bacteria; p__Proteobacteria; c__Gammaproteobacteria; o__Pseudomonadales; f__Moraxellaceae; g__Acinetobacter	1
774a2d8cb560537332f205d005f08957	d__Bacteria; p__Firmicutes; c__Bacilli; o__Staphylococcales; f__Gemellaceae; g__Gemella; s__uncultured_bacterium	0.71596
1e4aed24b2b28169f125702c16cf78c9	d__Bacteria; p__Proteobacteria; c__Gammaproteobacteria; o__Enterobacterales; f__Morganellaceae; g__Morganella	0.983109
53ab4f994638bdaa11bcc8d0fc7d0f87	d__Bacteria; p__Bacteroidota; c__Bacteroidia; o__Flavobacteriales; f__Weeksellaceae; g__Bergeyella; s__Bergeyella_zoohelcum	0.99998
fbc2342415b5cf35b04460d54c485275	d__Bacteria; p__Proteobacteria; c__Gammaproteobacteria; o__Burkholderiales; f__Sutterellaceae; g__Sutterella	1
33ee66c4927bd8818d146ca1872e9898	d__Bacteria; p__Acidobacteriota; c__Acidobacteriae; o__Bryobacterales; f__Bryobacteraceae; g__Bryobacter; s__Acidobacteriaceae_bacterium	0.957004
30ae474b00f3f4f54dd2fd1bdcb650ae	d__Bacteria; p__Firmicutes; c__Bacilli; o__Bacillales; f__Planococcaceae; g__Sporosarcina	0.950275
cff7aef807cb4b75a0c17019477df9ac	d__Bacteria; p__Proteobacteria; c__Gammaproteobacteria; o__Xanthomonadales; f__Xanthomonadaceae; g__Stenotrophomonas	0.99999
0191554a60e2718a87ad4fabae043e38	d__Bacteria; p__Firmicutes; c__Clostridia; o__Clostridiales; f__Clostridiaceae; g__Clostridium_sensu_stricto_1	0.902333
9ecdb66305bb3cc04799a71bce55c566	d__Bacteria; p__Actinobacteriota; c__Actinobacteria; o__Corynebacteriales; f__Corynebacteriaceae; g__Corynebacterium; s__Corynebacterium_suicordis	0.999427
ad785034cd5a3447af635b7fbd20a12e	d__Bacteria; p__Actinobacteriota; c__Actinobacteria; o__Corynebacteriales; f__Corynebacteriaceae; g__Corynebacterium; s__Corynebacterium_doosanense	0.987793
cc2f840d99640e046f1d70c30cdb3b0f	d__Bacteria; p__Firmicutes; c__Bacilli; o__Bacillales; f__Planococcaceae; g__Sporosarcina	0.998587
8906d37d8ed60b3cafe75210ec63ac48	d__Bacteria; p__Firmicutes; c__Negativicutes; o__Veillonellales-Selenomonadales; f__Sporomusaceae; g__Sporomusa	0.99944
978aded177a65707464d35a809d0fd39	Unassigned	0.631106
1612363aae4c4e6aaa4e4c611e7a0f99	d__Bacteria; p__Proteobacteria; c__Alphaproteobacteria; o__Acetobacterales; f__Acetobacteraceae; g__uncultured	0.983372
04652e838acf5ea69546ea8cecd253e5	d__Bacteria; p__Firmicutes; c__Clostridia; o__Peptostreptococcales-Tissierellales; f__Peptostreptococcaceae; g__Terrisporobacter	0.999625
99dff41e95d0dcce98e106783d40d1fe	d__Bacteria; p__Firmicutes; c__Bacilli; o__Erysipelotrichales; f__Erysipelatoclostridiaceae; g__Erysipelatoclostridium; s__Erysipelatoclostridium_ramosum	0.770575
18a063f6dd792d8192b5920dca796ce4	d__Bacteria; p__Firmicutes; c__Bacilli; o__Bacillales; f__Planococcaceae	1
81c4081d64c68646f0675edd4e65a977	d__Bacteria; p__Firmicutes; c__Bacilli; o__Bacillales; f__Bacillaceae; g__uncultured; s__uncultured_bacterium	0.9042
85a2fc1b7c2ebffda42680711314fcfd	d__Bacteria; p__Actinobacteriota; c__Actinobacteria; o__Corynebacteriales; f__Corynebacteriaceae; g__Corynebacterium	0.998579
078fd43789b5c65ee73097bb87ad8a5b	d__Bacteria; p__Firmicutes; c__Clostridia; o__Peptostreptococcales-Tissierellales; f__Peptostreptococcaceae; g__Romboutsia	0.980275
24e6698a38fbc9fbbe0ed217be82ec99	d__Bacteria; p__Proteobacteria; c__Gammaproteobacteria; o__Burkholderiales; f__Aquaspirillaceae; g__Aquaspirillum; s__Aquaspirillum_sp.	1
6c68ec84bd43d98f5806801d67277e20	d__Bacteria; p__Firmicutes; c__Bacilli; o__Lactobacillales; f__Streptococcaceae; g__Streptococcus; s__Streptococcus_ovis	0.990473
2356a18d172267813ade7d49f5fa8783	d__Bacteria; p__Firmicutes; c__Bacilli; o__Staphylococcales; f__Staphylococcaceae; g__Staphylococcus	0.999755
eae22058ab8caf18e45055783795d50f	d__Bacteria; p__Bacteroidota; c__Bacteroidia; o__Bacteroidales; f__Porphyromonadaceae; g__Porphyromonas; s__Porphyromonas_sp.	0.99998
0d4e6c900b03f34b584a7fdee1efacf6	d__Bacteria; p__Fusobacteriota; c__Fusobacteriia; o__Fusobacteriales; f__Fusobacteriaceae; g__Cetobacterium; s__uncultured_bacterium	0.938191
9d7dfa52468f42c4c7379e4c5e8e631c	d__Bacteria; p__Firmicutes; c__Bacilli; o__Bacillales; f__Bacillaceae; g__Virgibacillus	0.995357
cc32e5c196079d8259e349a743e49088	d__Bacteria; p__Firmicutes; c__Clostridia; o__Peptostreptococcales-Tissierellales; f__Peptostreptococcaceae; g__Peptostreptococcus	1
37809b9d43404d5756cd5573358ddcfe	d__Bacteria; p__Firmicutes; c__Bacilli; o__Lactobacillales; f__Carnobacteriaceae; g__Carnobacterium; s__Carnobacterium_funditum	0.875532
c173822f4d718355112e579f42b5681c	d__Bacteria; p__Firmicutes; c__Bacilli; o__Lactobacillales; f__Lactobacillaceae; g__Leuconostoc	0.999999
5aeed150fde872099ae36b069162a6ac	d__Bacteria; p__Firmicutes; c__Clostridia; o__Peptostreptococcales-Tissierellales; f__Peptostreptococcaceae; g__Terrisporobacter	0.999721
3c6fffd2739bd7797819f1899e809d60	d__Bacteria; p__Bacteroidota; c__Bacteroidia; o__Bacteroidales; f__Bacteroidaceae; g__Bacteroides; s__Bacteroides_vulgatus	0.97917
30283c138fb617cc19646c3db457c958	d__Bacteria; p__Proteobacteria; c__Gammaproteobacteria; o__Pseudomonadales; f__Moraxellaceae; g__Moraxella	0.999905
e0f832f85a679ec7ddd4f4aa7c3152c5	d__Bacteria; p__Firmicutes; c__Bacilli; o__Lactobacillales; f__Aerococcaceae; g__uncultured; s__Globicatella_sp.	0.999995
c81d094230385579ca80346be00497b2	d__Bacteria; p__Proteobacteria; c__Gammaproteobacteria; o__Enterobacterales; f__Pasteurellaceae; g__Haemophilus; s__Pasteurellaceae_bacterium	0.896911
2a48669e07229c71eb1d292a3dee23fa	d__Bacteria; p__Proteobacteria; c__Gammaproteobacteria; o__Enterobacterales; f__Enterobacteriaceae	0.998065
96e92ea81ff556034a9091776d662237	d__Bacteria; p__Bacteroidota; c__Bacteroidia; o__Sphingobacteriales; f__Sphingobacteriaceae; g__Sphingobacterium; s__Sphingobacterium_faecium	0.845415
339e3effa46b77d2f61ec5e07bbb639d	d__Bacteria; p__Actinobacteriota; c__Actinobacteria; o__Micrococcales; f__Microbacteriaceae	0.999944
40c6652c0d228749eae393eaca69a836	d__Bacteria; p__Proteobacteria; c__Alphaproteobacteria; o__Elsterales; f__uncultured; g__uncultured; s__uncultured_bacterium	0.841303
80de5e9950cf4ca78e96cb168f42520c	d__Bacteria; p__Bacteroidota; c__Bacteroidia; o__Chitinophagales; f__Chitinophagaceae; g__Arachidicoccus; s__uncultured_bacterium	0.976149
5da034a02fc37d318f71c83f95b8abf8	d__Bacteria; p__Proteobacteria; c__Alphaproteobacteria; o__Sphingomonadales; f__Sphingomonadaceae; g__Sphingomonas	0.999991
2ef9e40b61bb1b7fded649670bbbcfef	d__Bacteria; p__Firmicutes; c__Bacilli; o__Mycoplasmatales; f__Mycoplasmataceae; g__Mycoplasma	1
0bd92e0c436b2c4c02d96db07243793b	d__Bacteria; p__Firmicutes; c__Bacilli; o__Mycoplasmatales; f__Mycoplasmataceae; g__Candidatus_Bacilloplasma; s__uncultured_bacterium	0.74841
d61b2d94c6129ba160abf46e89c518f8	d__Bacteria; p__Proteobacteria; c__Gammaproteobacteria; o__Pseudomonadales; f__Moraxellaceae; g__Acinetobacter; s__Acinetobacter_rudis	0.998863
6ccd9a6f880551fe015a8a6e988025ba	d__Bacteria; p__Firmicutes; c__Bacilli; o__Erysipelotrichales; f__Erysipelotrichaceae; g__Dielma; s__uncultured_bacterium	0.999918
d39ee9c24fd4fe020bb9d5fcd3249566	d__Bacteria; p__Firmicutes; c__Bacilli; o__Lactobacillales; f__Streptococcaceae; g__Streptococcus	0.999993
ec1deb910bb7efd0d6a2eefc54033058	d__Bacteria; p__Firmicutes; c__Bacilli; o__Bacillales; f__Bacillaceae; g__uncultured; s__uncultured_bacterium	0.738264
df2bbfdb91a6d0685559eeaed0aaec56	d__Bacteria; p__Campylobacterota; c__Campylobacteria; o__Campylobacterales; f__Arcobacteraceae; g__Arcobacter; s__Arcobacter_sp.	0.722251
891c0c164bffd4cfb322eaf0acf70ed7	d__Bacteria; p__Firmicutes; c__Clostridia; o__Clostridiales; f__Clostridiaceae; g__Clostridium_sensu_stricto_1	0.979939
1325053cc9ddc21860a1f3d6796dcd2e	d__Bacteria; p__Firmicutes; c__Bacilli; o__Paenibacillales; f__Paenibacillaceae; g__Ammoniphilus; s__Ammoniphilus_oxalaticus	0.926644
a69fd4e9a9f291077b829188e134fc7b	d__Bacteria; p__Actinobacteriota; c__Thermoleophilia; o__Solirubrobacterales; f__Solirubrobacteraceae; g__Conexibacter	0.982351
badd114a2c7c2cec55759ddcc64fd22c	d__Bacteria; p__Proteobacteria; c__Gammaproteobacteria; o__Enterobacterales; f__Pasteurellaceae; g__uncultured; s__uncultured_Pasteurellaceae	0.701374
291cd69da92ebb4a618cacb5a8a86bd5	d__Bacteria; p__Firmicutes; c__Clostridia; o__Clostridiales; f__Clostridiaceae; g__Clostridium_sensu_stricto_1	0.953155
e4623b75373d0db2d9c55b29ccfc2abf	d__Bacteria; p__Firmicutes; c__Clostridia; o__Clostridiales; f__Clostridiaceae; g__Clostridium_sensu_stricto_2	0.999952
a09cfa21ab88aecaaa03ea9712554906	d__Bacteria; p__Bacteroidota; c__Bacteroidia; o__Sphingobacteriales; f__Sphingobacteriaceae; g__Pedobacter	0.802003
9ca8556a0719b960a9e31993baf4c0d1	d__Bacteria; p__Bacteroidota; c__Bacteroidia; o__Chitinophagales; f__Chitinophagaceae; g__uncultured	0.999919
98237eab9297f049816e40ffcb7a994f	d__Bacteria; p__Actinobacteriota; c__Actinobacteria; o__Micrococcales; f__Microbacteriaceae; g__Curtobacterium	0.808973
da50246a8943f02196d647631e696269	d__Bacteria; p__Proteobacteria; c__Alphaproteobacteria; o__Rhizobiales; f__Beijerinckiaceae; g__Roseiarcus; s__uncultured_bacterium	0.793361
66f64d621d188c1bf20d774edf8104f8	Unassigned	0.342127
1ab72c04da9f6746c9f49fb0f6eec268	d__Bacteria; p__Proteobacteria; c__Alphaproteobacteria; o__Acetobacterales; f__Acetobacteraceae; g__uncultured; s__uncultured_eubacterium	0.717005
ec7dcbd98c7548fd69027d8d1c38477d	d__Bacteria; p__Bacteroidota; c__Bacteroidia; o__Bacteroidales; f__Barnesiellaceae; g__uncultured; s__uncultured_bacterium	0.999977
9c605bf6b17ab5fd7fa89e35140fd66c	d__Bacteria; p__Firmicutes; c__Clostridia; o__Clostridiales; f__Clostridiaceae; g__Clostridium_sensu_stricto_1	0.946878
41681566e0ecc5770d3a9560c1a83f64	d__Bacteria; p__Proteobacteria; c__Gammaproteobacteria; o__Enterobacterales; f__Pasteurellaceae; g__Pasteurella; s__Pasteurella_multocida	0.717795
d5b742646d99566b077eb8d0bff91623	d__Bacteria; p__Proteobacteria; c__Gammaproteobacteria; o__Enterobacterales; f__Pasteurellaceae; g__uncultured; s__uncultured_bacterium	0.953463
e5963f6a18d723b32798eb5932cab788	d__Bacteria; p__Proteobacteria; c__Alphaproteobacteria; o__Rhizobiales; f__Xanthobacteraceae	1
ba9ed87e1ac5d90a10124bfe7d18ac6b	d__Bacteria; p__Proteobacteria; c__Gammaproteobacteria; o__Enterobacterales; f__Yersiniaceae; g__Serratia	0.97581
ea566b2b08e610e8e349a2e1d28fc7f1	d__Bacteria; p__Campylobacterota; c__Campylobacteria; o__Campylobacterales; f__Helicobacteraceae; g__Helicobacter	0.999934
003d2fd67cf7e81081f0523d132a3508	d__Bacteria; p__Actinobacteriota; c__Actinobacteria; o__Streptomycetales; f__Streptomycetaceae; g__Streptomyces	0.972067
60e5fc86a9bab7c0059d68855e27ea73	d__Bacteria; p__Firmicutes; c__Clostridia; o__Peptostreptococcales-Tissierellales; f__Family_XI; g__Tissierella	0.999208
8b1dda8e5cc5bc669efb960a72095eab	d__Bacteria; p__Proteobacteria; c__Gammaproteobacteria; o__Pseudomonadales; f__Moraxellaceae; g__Acinetobacter	1
2d95383cc597a7d9319612d8f49299ab	d__Bacteria; p__Actinobacteriota; c__Actinobacteria; o__Corynebacteriales; f__Corynebacteriaceae; g__Corynebacterium; s__Corynebacterium_doosanense	0.986427
d38f127e3406e0a5e8d402bbd7fd8f85	d__Bacteria; p__Proteobacteria; c__Gammaproteobacteria; o__Burkholderiales; f__Burkholderiaceae; g__Lautropia; s__Lautropia_sp.	0.999065
a7d9ee00d1fc92e7ab11dd4e9355ab92	d__Bacteria; p__Bacteroidota; c__Bacteroidia; o__Sphingobacteriales; f__Sphingobacteriaceae; g__Sphingobacterium; s__Sphingobacterium_faecium	0.709397
29742a4b5944a633632879e1483d4116	d__Bacteria; p__Firmicutes; c__Clostridia; o__Lachnospirales; f__Lachnospiraceae; g__Acetitomaculum; s__uncultured_Lachnospiraceae	0.997218
8e5edd676fcf3b9a8cd2de30d868e4a8	d__Bacteria; p__Firmicutes; c__Bacilli; o__Bacillales; f__Bacillaceae; g__Bacillus	0.999868
0eefe39a1d1d0ea7e6344c38a9f7b6fd	d__Bacteria; p__Proteobacteria; c__Alphaproteobacteria; o__Acetobacterales; f__Acetobacteraceae; g__uncultured; s__uncultured_eubacterium	0.703348
924c136671b69c46bad9d84ae5194947	d__Bacteria; p__Bacteroidota; c__Bacteroidia; o__Sphingobacteriales; f__Sphingobacteriaceae; g__Pedobacter; s__uncultured_Sphingobacteriia	0.999942
0cd4e06d252dc42f4f79b46036b53e7f	d__Bacteria; p__Firmicutes; c__Clostridia; o__Clostridiales; f__Clostridiaceae; g__Clostridium_sensu_stricto_1	0.994954
d9b08eddba96dc835875d2693b6d5216	d__Bacteria; p__Chloroflexi; c__Ktedonobacteria; o__Ktedonobacterales; f__Ktedonobacteraceae; g__uncultured; s__uncultured_Ktedobacteria	0.957945
dee59f464fc949482a4ffea3f72f3230	d__Bacteria; p__Actinobacteriota; c__Actinobacteria; o__Actinomycetales; f__Actinomycetaceae; g__Trueperella; s__Trueperella_sp.	0.899292
2dda33d035604d1d9838a74b3341f3d6	d__Bacteria; p__Campylobacterota; c__Campylobacteria; o__Campylobacterales; f__Helicobacteraceae; g__Helicobacter	0.999921
b5cd6bcb0ec3027281eecaf126632557	Unassigned	0.555945
b008a0d7d99d6d70b47707a614dd434c	Unassigned	0.362505
ad580d98d9959d4f8440f6f1d0e1b5d4	d__Bacteria; p__Actinobacteriota; c__Actinobacteria; o__Micrococcales; f__Dermabacteraceae; g__Brachybacterium; s__Brachybacterium_tyrofermentans	0.9435
d73d9cefe41619890f7a6b550479311b	d__Bacteria; p__Bacteroidota; c__Bacteroidia; o__Sphingobacteriales; f__Sphingobacteriaceae; g__Sphingobacterium; s__Sphingobacterium_psychroaquaticum	0.985847
61adf30aa95f6d7bf43f13357612c9e4	d__Bacteria; p__Firmicutes; c__Clostridia; o__Peptostreptococcales-Tissierellales; f__Family_XI; g__Peptoniphilus; s__swine_effluent	0.993405
f1c2d6e90961ade165d675acadcf5108	d__Bacteria; p__Firmicutes; c__Bacilli; o__Lactobacillales; f__Streptococcaceae; g__Streptococcus	1
b5d498195e4e845035938720a8f8c840	d__Bacteria; p__Bacteroidota; c__Bacteroidia; o__Flavobacteriales; f__Flavobacteriaceae; g__Flavobacterium	1
0923092956bd0345e8b69d97fedb8fa9	d__Bacteria; p__Firmicutes; c__Bacilli; o__Staphylococcales; f__Gemellaceae; g__Gemella; s__uncultured_bacterium	0.8377
592ec3cd4b01b5ad5ebdb51d446a9f56	d__Bacteria; p__Firmicutes; c__Bacilli; o__Lactobacillales; f__Lactobacillaceae; g__Ligilactobacillus	1
08825b310a78e040cae11d7e0e8c0cbf	d__Bacteria; p__Bacteroidota; c__Bacteroidia; o__Bacteroidales; f__Paludibacteraceae; g__F0058; s__uncultured_bacterium	0.741043
9ab3bb17169e4c32e297e7dce85589eb	d__Bacteria; p__Campylobacterota; c__Campylobacteria; o__Campylobacterales; f__Helicobacteraceae; g__Helicobacter	1
2a20b0b54f4fd75795946706cd7db222	d__Bacteria; p__Proteobacteria; c__Gammaproteobacteria; o__Enterobacterales; f__Aeromonadaceae; g__Aeromonas	0.99888
62919714ee57df62d8a02377d9c654df	d__Bacteria; p__Verrucomicrobiota; c__Chlamydiae; o__Chlamydiales; f__Parachlamydiaceae; g__Neochlamydia; s__metagenome	0.765346
8dccfab3982d3ee0dda055ca1e25c950	d__Bacteria; p__Bacteroidota; c__Bacteroidia; o__Sphingobacteriales; f__Sphingobacteriaceae; g__Pedobacter	0.999979
a48ad6e857d3600776d0afa967b509eb	d__Bacteria; p__Proteobacteria; c__Gammaproteobacteria; o__Pseudomonadales; f__Moraxellaceae; g__Psychrobacter	1
99cbceb3255320f20390561695e0a984	d__Bacteria; p__Firmicutes; c__Clostridia; o__Clostridiales; f__Clostridiaceae	1
0c0eee585fe3959434fbfe79bc7cc031	d__Bacteria; p__Firmicutes; c__Clostridia; o__Peptostreptococcales-Tissierellales; f__Peptostreptococcaceae; g__Terrisporobacter	0.999786
53245a513648af09643e4e57ecb0e26e	Unassigned	0.36264
f5cfdc2bd5a7e4f73871eddaf88edc41	d__Bacteria; p__Firmicutes; c__Bacilli; o__Erysipelotrichales; f__Erysipelotrichaceae; g__Erysipelothrix	0.999754
c5bddabbb4ab775d72fd01b14e119995	d__Bacteria; p__Firmicutes; c__Clostridia; o__Lachnospirales; f__Lachnospiraceae; g__Oribacterium; s__uncultured_Lachnospiraceae	0.999651
8ef799b276c8645d751afdf9473d846f	d__Bacteria; p__Actinobacteriota; c__Actinobacteria; o__Propionibacteriales; f__Nocardioidaceae; g__Nocardioides	0.999646
22f59d4a1fb91460550fa1bc5a731910	d__Bacteria; p__Proteobacteria; c__Gammaproteobacteria; o__Xanthomonadales; f__Rhodanobacteraceae; g__Chujaibacter	1
e8f350d60ee7dc4915391eb5873fc4e1	d__Bacteria; p__Proteobacteria; c__Gammaproteobacteria; o__Xanthomonadales; f__Rhodanobacteraceae; g__Rhodanobacter	0.994424
4f34f21f2e2ea1cbedb94941b53db8b7	d__Bacteria; p__Chloroflexi; c__AD3; o__AD3; f__AD3; g__AD3	0.999999
dc2335e79b37c4e64027f737589edd67	d__Bacteria; p__Proteobacteria; c__Alphaproteobacteria; o__Rhizobiales; f__Beijerinckiaceae; g__Methylobacterium-Methylorubrum	1
007cc1a128cf8d07fbb170d35cf80f49	d__Bacteria; p__Proteobacteria; c__Gammaproteobacteria; o__Enterobacterales; f__Pasteurellaceae; g__uncultured; s__uncultured_bacterium	0.952177
f4db04b2813218c7efa48024ce23325d	d__Bacteria; p__Firmicutes; c__Bacilli; o__Lactobacillales; f__Streptococcaceae; g__Streptococcus; s__Streptococcus_didelphis	0.999645
71629a9359c305946ed0a06733a43fdc	d__Bacteria; p__Firmicutes; c__Clostridia; o__Clostridiales; f__Clostridiaceae; g__Clostridium_sensu_stricto_13	0.999975
3edfd173fbf6ac511bfc2a4e3c5a351a	d__Bacteria; p__Firmicutes; c__Clostridia; o__Lachnospirales; f__Lachnospiraceae	0.999996
66bf41ffc46368c8f14bf6b4abde4688	d__Bacteria; p__Firmicutes; c__Bacilli; o__Lactobacillales; f__Lactobacillaceae; g__Leuconostoc	0.999999
b010a0d0a79b9f291f94740f84ee4b30	d__Bacteria; p__Firmicutes; c__Bacilli; o__Lactobacillales; f__Streptococcaceae; g__Lactococcus; s__Lactococcus_garvieae	0.83184
d4201dd5bb3531aaed0fb6687820975d	d__Bacteria; p__Bacteroidota; c__Bacteroidia; o__Bacteroidales; f__Porphyromonadaceae; g__Porphyromonas; s__Porphyromonas_macacae	1
b9f52ab2d9e8f213fbb0404872c77c14	d__Bacteria; p__Actinobacteriota; c__Actinobacteria; o__Streptomycetales; f__Streptomycetaceae; g__Streptomyces	0.999817
277a5bec5ff6754fe38976364b7eb325	d__Bacteria; p__Firmicutes; c__Clostridia; o__Peptostreptococcales-Tissierellales; f__Family_XI; g__Tissierella	0.998551
0111ddc0c7662dd691399cebd7aa1758	d__Bacteria; p__Proteobacteria; c__Gammaproteobacteria; o__Pseudomonadales; f__Pseudomonadaceae; g__Pseudomonas	0.99999
394a29569596ab4ed2f667e7ae5fe26b	d__Bacteria; p__Proteobacteria; c__Alphaproteobacteria; o__Sphingomonadales; f__Sphingomonadaceae; g__Sphingomonas	0.936636
f2d1ad16eeb15d41c34176b9b5fe54db	d__Bacteria; p__Actinobacteriota; c__Actinobacteria; o__Micrococcales; f__Microbacteriaceae; g__Leucobacter	0.829451
2cee312011bfe610d0e29aeb17da886f	d__Bacteria; p__Proteobacteria; c__Alphaproteobacteria; o__Rhizobiales; f__Methyloligellaceae; g__uncultured	0.999767
0a0a489c068bad5dfa1ac11c2e1d8c61	d__Bacteria; p__Firmicutes; c__Clostridia; o__Clostridiales; f__Clostridiaceae; g__Clostridium_sensu_stricto_1; s__Clostridium_perfringens	0.858449
1c6cef801a77efc50405aa4ef2a47e82	d__Bacteria; p__Firmicutes; c__Bacilli; o__Bacillales; f__Planococcaceae; g__Sporosarcina	0.999392
3a6dbfb4dace0c75ec44b8aee3604fdd	d__Bacteria; p__Proteobacteria; c__Alphaproteobacteria; o__Rhizobiales; f__Devosiaceae; g__Devosia	0.823426
eac45bfa80602cb050467d8e9609dc8f	d__Bacteria; p__Bacteroidota; c__Bacteroidia; o__Chitinophagales; f__Chitinophagaceae; g__Ferruginibacter	0.943959
e4720b93a294a8ac30c386178a298c60	d__Bacteria; p__Firmicutes; c__Clostridia; o__Clostridiales; f__Clostridiaceae; g__Hathewaya; s__Clostridiaceae_bacterium	0.914049
338af4e6d82cc3be6768621a82efc012	d__Bacteria; p__Firmicutes; c__Clostridia; o__Lachnospirales; f__Lachnospiraceae; g__[Ruminococcus]_gauvreauii_group	0.995469
3053dc0299e48b8762b188cb6c7cc1a2	d__Bacteria; p__Proteobacteria; c__Gammaproteobacteria; o__Burkholderiales	0.992645
991be35e0069600abaebfd61246c3182	d__Bacteria; p__Bacteroidota; c__Bacteroidia; o__Bacteroidales; f__Bacteroidaceae; g__Bacteroides; s__Bacteroides_vulgatus	0.942862
ffa6d60d32ca83744377bc65c9f34c86	d__Bacteria; p__Firmicutes; c__Clostridia; o__Clostridiales; f__Clostridiaceae; g__Clostridium_sensu_stricto_13	0.999994
6909936e3a1fcd471ce1f5e513e40f40	d__Bacteria; p__Proteobacteria; c__Gammaproteobacteria; o__Enterobacterales; f__Aeromonadaceae; g__Aeromonas	0.96955
18b69b359f174346a93b708eb35ad4b4	d__Bacteria; p__Firmicutes; c__Bacilli; o__Bacillales; f__Bacillaceae; g__Bacillus	0.998251
1f744378764fdb45d6c30f9319a356f0	d__Bacteria; p__Firmicutes; c__Bacilli; o__Bacillales; f__Planococcaceae; g__Sporosarcina	0.998991
ea2c6c5fd8e004b80e9079dc753c3062	d__Bacteria; p__Proteobacteria; c__Gammaproteobacteria; o__Xanthomonadales; f__Rhodanobacteraceae; g__Dokdonella	0.999998
9190055f1619874b32a9fb66b4a94484	d__Bacteria; p__Firmicutes; c__Clostridia; o__Lachnospirales; f__Lachnospiraceae; g__Dorea	0.943149
dbd7b1fe0c8d81b0b06c4d42783c5c10	d__Bacteria; p__Bacteroidota; c__Bacteroidia; o__Bacteroidales; f__Porphyromonadaceae; g__Porphyromonas; s__Porphyromonas_loveana	1
34798a205568a6d8964ee812122a23da	d__Bacteria; p__Proteobacteria; c__Gammaproteobacteria; o__Pseudomonadales; f__Moraxellaceae; g__Acinetobacter; s__Acinetobacter_sp.	0.765148
df1bd6db7d2d6a455a81dc648d2b8960	d__Bacteria; p__Firmicutes; c__Bacilli; o__Bacillales; f__Bacillaceae; g__uncultured; s__uncultured_Virgibacillus	0.960568
a711391f68fd0b84b571e34dec632c45	d__Bacteria; p__Firmicutes; c__Bacilli; o__Bacillales; f__Bacillaceae; g__Bacillus	0.999997
a92fefa324a18248e8cf9a07b8034c57	d__Bacteria; p__Firmicutes; c__Clostridia; o__Peptostreptococcales-Tissierellales; f__Peptostreptococcaceae; g__Romboutsia	0.98263
d5b9c3848bbe5948f93140303f0ea14b	d__Bacteria; p__Proteobacteria; c__Gammaproteobacteria; o__Enterobacterales; f__Hafniaceae; g__Edwardsiella	0.999999
943f6c410a0323d5039eb31bf235b372	d__Bacteria; p__Proteobacteria; c__Gammaproteobacteria; o__Pseudomonadales; f__Moraxellaceae; g__Acinetobacter	1
81a3e55683141001d15b71cc39c3d7ce	d__Bacteria; p__Firmicutes; c__Clostridia; o__Clostridiales; f__Clostridiaceae; g__Clostridium_sensu_stricto_1; s__Clostridium_perfringens	0.867333
df522ef7fe1ea51cf72e0aae218d6b8e	d__Bacteria; p__Firmicutes; c__Clostridia; o__Clostridiales; f__Clostridiaceae; g__Clostridium_sensu_stricto_2	0.999975
476954b5c54d7ece95c54e267fc85920	d__Bacteria; p__Firmicutes; c__Bacilli; o__Staphylococcales; f__Staphylococcaceae; g__Staphylococcus	0.99939
5bf4438c7b7161dc779ddac5b3a7dcd5	d__Bacteria; p__Firmicutes; c__Bacilli; o__Paenibacillales; f__Paenibacillaceae; g__Ammoniphilus; s__Ammoniphilus_oxalaticus	0.928583
aba827b43440370fecab01ad907faef0	d__Bacteria; p__Actinobacteriota; c__Actinobacteria; o__Micrococcales; f__Micrococcaceae; g__Kocuria	0.998503
b42e7fda794adb758cbee081f7290286	d__Bacteria; p__Actinobacteriota; c__Actinobacteria; o__Micrococcales; f__Micrococcaceae; g__Kocuria	0.998704
5d3308a4db947028ae70fd0ee39c8c94	d__Bacteria; p__Verrucomicrobiota; c__Verrucomicrobiae; o__Chthoniobacterales; f__Chthoniobacteraceae; g__LD29; s__uncultured_Xiphinematobacteriaceae	0.999816
ad1b015e14b4cfd6cc1f501e02c7bf00	d__Bacteria; p__Proteobacteria; c__Gammaproteobacteria; o__Burkholderiales; f__Neisseriaceae; g__Conchiformibius	0.81438
e482e1b7ae07acce83c553d2f18c4c1d	d__Bacteria; p__Actinobacteriota; c__Actinobacteria; o__Micrococcales; f__Microbacteriaceae	0.99999
f973468fa8cc3fdb79d802f3712ebaa0	d__Bacteria; p__Actinobacteriota; c__Actinobacteria; o__Micrococcales; f__Dermabacteraceae; g__Brachybacterium	0.999902
6ac586ff043d9c904df14c07087340dd	d__Bacteria; p__Proteobacteria; c__Gammaproteobacteria; o__Pseudomonadales; f__Pseudomonadaceae; g__Pseudomonas	0.999671
1570b2bad6530aa5be669c7d4af73c1e	d__Bacteria; p__Bacteroidota; c__Bacteroidia; o__Sphingobacteriales; f__Sphingobacteriaceae; g__Pedobacter; s__Pedobacter_westerhofensis	0.912462
99af26f2e8ed2b4b9501d79603804182	d__Bacteria; p__Bacteroidota; c__Bacteroidia; o__Flavobacteriales; f__Flavobacteriaceae; g__Flavobacterium	0.962259
0e52bcce3cf19190eba7728986d2eda3	d__Bacteria; p__Proteobacteria; c__Gammaproteobacteria; o__Burkholderiales; f__Comamonadaceae	0.999999
f5a341a06c76d2fce0da09ce91d1da4a	d__Bacteria; p__Proteobacteria; c__Gammaproteobacteria; o__Xanthomonadales; f__Rhodanobacteraceae; g__Rhodanobacter	0.990119
daa92218a1441770042d80cce4f18b18	d__Bacteria; p__Verrucomicrobiota; c__Verrucomicrobiae; o__Pedosphaerales; f__Pedosphaeraceae; g__Pedosphaeraceae; s__bacterium_enrichment	0.999274
bd7b1cd82de045a389dc645aa9e7a546	d__Bacteria; p__Proteobacteria; c__Alphaproteobacteria; o__Rhizobiales; f__Beijerinckiaceae; g__Methylobacterium-Methylorubrum	1
5080803108ecdebe662dff87d573ad13	d__Bacteria; p__Firmicutes; c__Bacilli; o__Lactobacillales; f__Lactobacillaceae; g__Latilactobacillus	0.999784
2480977edaaba45d44382fd1a1a128f6	d__Bacteria; p__Proteobacteria; c__Gammaproteobacteria; o__Enterobacterales; f__Shewanellaceae; g__Shewanella; s__Shewanella_baltica	0.951112
e7ab4158fa104b04c070033236a0e589	d__Bacteria; p__Bacteroidota; c__Bacteroidia; o__Chitinophagales; f__Chitinophagaceae; g__uncultured	0.999899
5c83f8f3d1d609d931bb810baedb2e9f	d__Bacteria; p__Firmicutes; c__Clostridia; o__Lachnospirales; f__Lachnospiraceae; g__Blautia	0.995697
94f2d927c6d3ae57423c56f69e29180c	d__Bacteria; p__Bacteroidota; c__Bacteroidia; o__Flavobacteriales; f__Flavobacteriaceae; g__Myroides; s__Myroides_phaeus	0.955302
403f4110e98a591ee77b6a77b76157bd	d__Bacteria; p__Actinobacteriota; c__Actinobacteria; o__Micrococcales; f__Intrasporangiaceae	0.986053
ddce2480d94a81608fae67e468560260	d__Bacteria; p__Deinococcota; c__Deinococci; o__Deinococcales; f__Deinococcaceae; g__Deinococcus	1
812c91b733e6636c84f106de23b84ff3	d__Bacteria; p__Firmicutes; c__Bacilli; o__Bacillales; f__Bacillaceae; g__Pseudogracilibacillus; s__uncultured_bacterium	0.904935
be393d7b5df847883e0de8c9953a9df4	d__Bacteria; p__Proteobacteria; c__Gammaproteobacteria; o__Burkholderiales; f__Burkholderiaceae; g__Burkholderia-Caballeronia-Paraburkholderia	0.987018
a3330c25288d3cd59cc85a730a3823a2	d__Bacteria; p__Firmicutes; c__Bacilli; o__Bacillales; f__Planococcaceae; g__Sporosarcina	0.984689
b576791a8b2167a0dd221818f79e0544	d__Bacteria; p__Firmicutes; c__Clostridia; o__Peptostreptococcales-Tissierellales; f__Peptostreptococcaceae; g__Peptostreptococcus; s__Peptostreptococcus_sp.	0.946911
a6cef35d33de3d805cd423cb383a61f8	d__Bacteria; p__Proteobacteria; c__Alphaproteobacteria; o__Rhizobiales; f__Beijerinckiaceae; g__Methylobacterium-Methylorubrum	1
b156e092cf4849e23bdff080db16cf00	d__Bacteria; p__Firmicutes; c__Bacilli; o__Bacillales; f__Planococcaceae; g__Sporosarcina	0.992529
1337bb7655cda3f7fcae4f9eba8c0828	d__Bacteria; p__Firmicutes; c__Clostridia; o__Peptostreptococcales-Tissierellales; f__Family_XI; g__W5053; s__uncultured_Clostridia	0.927013
f5984cec18cc232f67d3c96338c28182	d__Bacteria; p__Proteobacteria; c__Gammaproteobacteria; o__Enterobacterales; f__Pasteurellaceae	1
b603c8bc02f5490184f984efd986d13a	d__Bacteria; p__Firmicutes; c__Clostridia; o__Peptostreptococcales-Tissierellales; f__Family_XI; g__Tissierella; s__uncultured_bacterium	0.916199
37c6bc8349206c6b91e72863ca5246f4	d__Bacteria; p__Firmicutes; c__Bacilli; o__Staphylococcales; f__Staphylococcaceae; g__Staphylococcus	0.997581
43d54c200936d5ae4b1e3c416b0f75cc	d__Bacteria; p__Firmicutes; c__Bacilli; o__Bacillales; f__Bacillaceae; g__uncultured; s__uncultured_bacterium	0.70686
5553c9eee0c157a56cea62cd729c1ee8	d__Bacteria; p__Proteobacteria; c__Gammaproteobacteria; o__Enterobacterales; f__Pasteurellaceae; g__Mannheimia; s__Mannheimia_varigena	0.973075
a414b895cd11aef24ca32c75efc3faa8	d__Bacteria; p__Firmicutes; c__Clostridia; o__Clostridiales; f__Clostridiaceae; g__Clostridium_sensu_stricto_1	0.999966
1d99e3952d24386f6fd556cf631f21c0	d__Bacteria; p__Bacteroidota; c__Bacteroidia; o__Bacteroidales; f__Porphyromonadaceae; g__Porphyromonas; s__Porphyromonas_sp.	0.86948
3321ab9fa9b52f092f113da00090e275	d__Bacteria; p__Firmicutes; c__Bacilli; o__Staphylococcales; f__Staphylococcaceae; g__Salinicoccus; s__Salinicoccus_halitifaciens	0.920811
591f603f7858805556d3c55158540d5e	d__Bacteria; p__Proteobacteria; c__Alphaproteobacteria; o__Rhizobiales; f__Beijerinckiaceae; g__Methylobacterium-Methylorubrum	1
72ce3e8190931d6e3709315db5f5d329	d__Bacteria; p__Planctomycetota; c__Phycisphaerae; o__Tepidisphaerales; f__WD2101_soil_group; g__WD2101_soil_group; s__Planctomycetales_bacterium	0.82262
f3558adae7e35304afbf3c65fa8fc149	d__Bacteria; p__Firmicutes; c__Clostridia; o__Clostridiales; f__Clostridiaceae; g__Clostridium_sensu_stricto_2	0.999972
0b442892b70675006fe9620f46186e12	d__Bacteria; p__Actinobacteriota; c__Thermoleophilia; o__Solirubrobacterales; f__67-14; g__67-14; s__metagenome	0.713686
1aa88b0bf141e58ae35d5deb71de645b	d__Bacteria; p__Firmicutes; c__Bacilli; o__Staphylococcales; f__Staphylococcaceae; g__Jeotgalicoccus	0.999996
af1211060d7224a3cc192a054df9bf68	d__Bacteria; p__Firmicutes; c__Bacilli; o__Bacillales; f__Bacillaceae; g__Bacillus	0.997452
dda791fa3c43f0b5b6facbe515898de2	d__Bacteria; p__Proteobacteria; c__Gammaproteobacteria; o__Pseudomonadales; f__Moraxellaceae; g__Psychrobacter	1
610abc12996148a1e506432a04092cea	d__Bacteria; p__Firmicutes; c__Bacilli; o__Staphylococcales; f__Staphylococcaceae; g__Staphylococcus	0.999826
14edf3299e9bebe9d302b31e915b8ef0	d__Bacteria; p__Proteobacteria; c__Gammaproteobacteria; o__Burkholderiales; f__Neisseriaceae; g__Vitreoscilla; s__Neisseria_sp.	0.777066
426f2d873f1c63c92e4c0ca0b7452558	d__Bacteria; p__Firmicutes; c__Bacilli; o__Bacillales; f__Bacillaceae; g__uncultured; s__uncultured_bacterium	0.816654
cfa51b98b818f59cbf5967973429858e	d__Bacteria; p__Bacteroidota; c__Bacteroidia; o__Bacteroidales; f__Bacteroidaceae; g__Bacteroides; s__Bacteroides_ovatus	0.716294
f61e295200c03d926463217a6bad9f28	d__Bacteria; p__Bacteroidota; c__Bacteroidia; o__Chitinophagales; f__Chitinophagaceae; g__uncultured	0.999812
353725b564bdb238dd3259aded146a74	d__Bacteria; p__Firmicutes; c__Bacilli; o__Bacillales; f__Planococcaceae; g__Sporosarcina	0.990364
7bbcfa25a375d1bbc507e6e4a3a65faf	d__Bacteria; p__Verrucomicrobiota; c__Verrucomicrobiae; o__Chthoniobacterales; f__Terrimicrobiaceae; g__FukuN18_freshwater_group; s__uncultured_Verrucomicrobia	0.891383
7ec94ed03b748309066e29c483104f7b	d__Bacteria; p__Proteobacteria; c__Gammaproteobacteria; o__Burkholderiales; f__Oxalobacteraceae	0.999775
721267c5c598f4cd5c4f48a52c4ab81a	d__Bacteria; p__Actinobacteriota; c__Actinobacteria; o__Micrococcales; f__Microbacteriaceae	0.99995
fb96f7389304eff97a89d6b865285ca4	d__Bacteria; p__Chloroflexi; c__Ktedonobacteria; o__Ktedonobacterales; f__Ktedonobacteraceae; g__1959-1; s__uncultured_bacterium	0.999977
50f6ceb9dd804c11cde41edd8947865e	d__Bacteria; p__Proteobacteria; c__Gammaproteobacteria; o__Burkholderiales; f__Oxalobacteraceae; g__Massilia	0.97455
041bc5eea0627dc03249f551c1639084	d__Bacteria; p__Proteobacteria; c__Alphaproteobacteria; o__Rhizobiales; f__Xanthobacteraceae	1
209230cfc037f3477db1e613ffb6e8f9	d__Bacteria; p__Proteobacteria; c__Gammaproteobacteria; o__Enterobacterales; f__Morganellaceae; g__Morganella	0.964463
b7ded1d14d336c02d1c0121bbc526532	d__Bacteria; p__Firmicutes; c__Bacilli; o__Staphylococcales; f__Staphylococcaceae; g__Macrococcus	0.999966
c3cba0a70749b7aa358c520100b7b186	Unassigned	0.355392
6c5160f310848423a6496515c2af42fd	d__Bacteria; p__Acidobacteriota; c__Acidobacteriae; o__Acidobacteriales; f__uncultured; g__uncultured	0.999988
f5576d8505d6c357bf904edac951de76	d__Bacteria; p__Actinobacteriota; c__Thermoleophilia; o__Gaiellales; f__uncultured; g__uncultured	0.991799
9f75e815faac347bd1f590ea36e46125	d__Bacteria; p__Proteobacteria; c__Alphaproteobacteria; o__Elsterales; f__uncultured; g__uncultured; s__uncultured_bacterium	0.704989
521b2c9faa1d1ff48970dbf99485b27d	d__Bacteria; p__Cyanobacteria; c__Cyanobacteriia; o__Chloroplast; f__Chloroplast; g__Chloroplast	1
a4c4b7deb55d8e290261df3e001f2018	d__Bacteria; p__Bacteroidota; c__Bacteroidia; o__Sphingobacteriales; f__Sphingobacteriaceae; g__Sphingobacterium; s__Sphingobacterium_faecium	0.70116
4266cbe1df9daaeb50d0a124f37f008a	d__Bacteria; p__Firmicutes; c__Bacilli; o__Lactobacillales; f__Streptococcaceae; g__Streptococcus	0.999892
0156020d56343609cf5129a779541d76	d__Bacteria; p__Cyanobacteria; c__Cyanobacteriia; o__Chloroplast; f__Chloroplast; g__Chloroplast	0.999999
8f8c161685469f7d43cbae6ce35f3810	d__Bacteria; p__Firmicutes; c__Clostridia; o__Peptostreptococcales-Tissierellales; f__Family_XI; g__Helcococcus	0.999906
a95e142028350245b22fca3ddc641a0c	d__Bacteria	0.82228
d236fe249074c8f64bdcbd422143d3fa	d__Bacteria; p__Proteobacteria; c__Gammaproteobacteria; o__Burkholderiales; f__Neisseriaceae; g__Vitreoscilla; s__uncultured_bacterium	0.822367
a94a817112377b0261fbc3a8c97defcc	d__Bacteria; p__Firmicutes; c__Clostridia; o__Peptostreptococcales-Tissierellales; f__Family_XI	0.999987
09e14d2f38c4ef58e8f8d1f4a2c2a6e8	d__Bacteria; p__Gemmatimonadota; c__Longimicrobia; o__Longimicrobiales; f__Longimicrobiaceae; g__Longimicrobiaceae; s__uncultured_bacterium	0.889804
7df9b97a26930c849963961e2be59cc4	d__Bacteria; p__Proteobacteria; c__Alphaproteobacteria; o__Sphingomonadales; f__Sphingomonadaceae; g__Sphingomonas	0.995429
b72ff0bc08f2d7765bc411a25b4c5004	d__Bacteria; p__Bacteroidota; c__Bacteroidia; o__Chitinophagales; f__uncultured; g__uncultured; s__uncultured_delta	0.993641
e0f0bcb0ac4f87bc010288d781e567da	d__Bacteria; p__Proteobacteria; c__Gammaproteobacteria; o__Pseudomonadales; f__Pseudomonadaceae; g__Pseudomonas	0.99996
e1ff87cd27da272820df4a685dd49f9c	d__Bacteria; p__Firmicutes; c__Bacilli; o__Paenibacillales; f__Paenibacillaceae; g__Paenibacillus	0.999999
eda7832e40664dfdab4e2888a7ad4b44	d__Bacteria; p__Cyanobacteria; c__Cyanobacteriia; o__Chloroplast; f__Chloroplast; g__Chloroplast	1
def2ed7889f23893246a9385b666e654	d__Bacteria; p__Firmicutes; c__Clostridia; o__Oscillospirales; f__Hungateiclostridiaceae; g__Acetivibrio; s__Hungateiclostridium_cellulolyticum	0.802448
fd3c2ef7d736e856734896f9dddeaf3a	d__Bacteria; p__Bacteroidota; c__Bacteroidia; o__Bacteroidales; f__Bacteroidaceae; g__Bacteroides; s__Bacteroides_sp.	0.999884
884b66be4347ae85920d71990d3be1a0	d__Bacteria; p__Firmicutes; c__Bacilli; o__Bacillales; f__Bacillaceae	0.999999
8287c200896b2295a71bc3132ec134d7	d__Bacteria; p__Firmicutes; c__Bacilli; o__Paenibacillales; f__Paenibacillaceae; g__uncultured; s__bacterium_enrichment	0.999977
adc9bbe4e700566bd9bca8ff22550770	d__Bacteria; p__Actinobacteriota; c__Actinobacteria; o__Micrococcales; f__Micrococcaceae; g__Arthrobacter; s__Arthrobacter_psychrochitiniphilus	0.76195
c7f292b885eddae48cad78c8624b6ab0	d__Bacteria; p__Proteobacteria; c__Gammaproteobacteria; o__Pseudomonadales; f__Pseudomonadaceae; g__Pseudomonas	0.999673
dcae0542f24fb15b5b87dd2fffeba98e	d__Bacteria; p__Deinococcota; c__Deinococci; o__Deinococcales; f__Deinococcaceae; g__Deinococcus; s__Deinococcus_lacus	0.999256
ea52cffc7b00131d90b2485d24e19687	d__Bacteria; p__Proteobacteria; c__Alphaproteobacteria; o__Rhizobiales; f__Beijerinckiaceae; g__Rhodoblastus; s__uncultured_bacterium	0.872407
7850b968331291f97a8223881d8eeac4	d__Bacteria; p__Firmicutes; c__Bacilli; o__Bacillales; f__Planococcaceae; g__Psychrobacillus	0.979896
e3131b3066477d1a2e0055349a9b00eb	d__Bacteria; p__Actinobacteriota; c__Actinobacteria; o__Bifidobacteriales; f__Bifidobacteriaceae; g__Bifidobacterium	1
a25ab08e92867c21afe928e72fe1ab54	d__Bacteria; p__Firmicutes; c__Clostridia; o__Oscillospirales; f__Ruminococcaceae; g__Subdoligranulum	0.999913
2e1a5f82d958a59be202565e79c35ef2	d__Bacteria; p__Deinococcota; c__Deinococci; o__Deinococcales; f__Trueperaceae; g__Truepera; s__uncultured_Deinococci	0.99992
4f72f94d720391db4cb9e0cf7aa97667	d__Bacteria; p__Proteobacteria; c__Gammaproteobacteria; o__Xanthomonadales; f__Rhodanobacteraceae	0.885735
8cd1bdd3c5c47b262b689f04e947e156	d__Bacteria; p__Actinobacteriota; c__Thermoleophilia; o__Solirubrobacterales; f__Solirubrobacteraceae; g__uncultured; s__soil_metagenome	0.844699
fa4ec4be80894cd09c6c002a0d7ebca1	d__Bacteria; p__Actinobacteriota; c__Actinobacteria; o__Streptomycetales; f__Streptomycetaceae	0.999983
0da481388b71b00d744096c183912ad9	d__Bacteria; p__Bacteroidota; c__Bacteroidia; o__Sphingobacteriales; f__Sphingobacteriaceae; g__Pedobacter; s__Pedobacter_panaciterrae	0.950664
2de18c7ba4e0adc2710b013c96dc9c4b	d__Bacteria; p__Firmicutes; c__Clostridia; o__Clostridiales; f__Clostridiaceae; g__Clostridium_sensu_stricto_1; s__uncultured_Eubacterium	0.989563
672281716736d4dff9eb50e0966674a0	d__Bacteria; p__Firmicutes; c__Clostridia; o__Peptostreptococcales-Tissierellales; f__Peptostreptococcaceae; g__uncultured; s__Eubacterium	0.990574
394b8e46f16d3597904cb772910dd628	d__Bacteria; p__Bacteroidota; c__Bacteroidia; o__Bacteroidales; f__Porphyromonadaceae; g__Porphyromonas; s__Porphyromonas_macacae	1
b56fa3e5cc312beb890841f724c4c895	d__Bacteria; p__Proteobacteria; c__Gammaproteobacteria; o__Enterobacterales; f__Morganellaceae; g__Morganella	0.988054
955a7674db5e3865b5e9e37d1215a7f1	d__Bacteria; p__Firmicutes; c__Clostridia; o__Lachnospirales; f__Lachnospiraceae; g__Tyzzerella; s__Tyzzerella_sp.	0.757922
d54ddb6d55903f430046416ef02642b9	d__Bacteria; p__Firmicutes; c__Bacilli; o__Lactobacillales	1
b1c2df917f86b368399fa1a7d13d7b5a	d__Bacteria; p__Proteobacteria; c__Gammaproteobacteria; o__Pseudomonadales; f__Pseudomonadaceae; g__Pseudomonas	0.999991
5e1e1cd5e586c60178ba3d71283eb148	d__Bacteria; p__Proteobacteria; c__Alphaproteobacteria; o__Acetobacterales; f__Acetobacteraceae; g__uncultured	0.960479
43529130ad500bb11bc40f6cd6c2fba4	d__Bacteria; p__Acidobacteriota; c__Acidobacteriae; o__Acidobacteriales; f__Acidobacteriaceae_(Subgroup_1); g__Bryocella; s__uncultured_bacterium	0.986044
d994fd8033dae83382f9241da043b005	d__Bacteria; p__Firmicutes; c__Clostridia; o__Clostridiales; f__Clostridiaceae; g__Clostridium_sensu_stricto_1	0.953527
e42a5d4ed027e31ce5c0dd004b906701	d__Bacteria; p__Firmicutes; c__Bacilli; o__Lactobacillales; f__Lactobacillaceae; g__Latilactobacillus	0.999916
fffe865c12fdaac0c7fef89a24696582	d__Bacteria; p__Firmicutes; c__Bacilli; o__Staphylococcales; f__Staphylococcaceae; g__Macrococcus	0.999993
a69eb0992c0bbc2fc59d178b699592bb	d__Bacteria; p__Firmicutes; c__Bacilli; o__Staphylococcales; f__Staphylococcaceae; g__Macrococcus	0.999959
255ecce769a261f2f6e34a9bc2b87f4e	d__Bacteria; p__Cyanobacteria; c__Cyanobacteriia; o__Cyanobacteriales; f__Nostocaceae; g__Aphanizomenon_NIES81; s__Anabaena_sp.	0.741226
6eba3ef27db13ee2c91f82b57d0a2cf1	d__Bacteria; p__Bacteroidota; c__Bacteroidia; o__Bacteroidetes_VC2.1_Bac22; f__Bacteroidetes_VC2.1_Bac22; g__Bacteroidetes_VC2.1_Bac22; s__uncultured_prokaryote	0.965109
ca0195fc38b1260e835cac4f59737e9d	d__Bacteria; p__Firmicutes; c__Negativicutes; o__Veillonellales-Selenomonadales; f__Selenomonadaceae; g__Megamonas; s__uncultured_organism	0.79242
c50eba5b01f873ef2ce9f657fd5acf7b	d__Bacteria; p__Firmicutes; c__Bacilli; o__Bacillales; f__Planococcaceae	1
8a0bb935db1c38d7f2071b2b29a7f428	d__Bacteria; p__Proteobacteria; c__Gammaproteobacteria; o__Legionellales; f__Legionellaceae; g__Legionella	1
e8e607c02b0b9e051c86e34fd38e7d8c	d__Bacteria; p__Firmicutes; c__Bacilli; o__Staphylococcales; f__Gemellaceae; g__Gemella; s__uncultured_bacterium	0.847329
64a340075226e501c4a8e582f4b5a657	d__Bacteria; p__Proteobacteria; c__Gammaproteobacteria; o__Pseudomonadales; f__Moraxellaceae; g__Acinetobacter	0.999995
2739357d40581d8c05837311f2575887	d__Bacteria; p__Bacteroidota; c__Bacteroidia; o__Bacteroidales; f__Tannerellaceae; g__Tannerella; s__Tannerella_forsythia	0.986865
4d77418609c223690715bf2578ae3d1a	d__Bacteria; p__Firmicutes; c__Clostridia; o__Peptostreptococcales-Tissierellales; f__Family_XI; g__Parvimonas	1
8fafb45efa6f10c6869cabee14e628c3	Unassigned	0.59716
1389b882b1e91d79384aa3c238625c2b	d__Bacteria; p__Bacteroidota; c__Bacteroidia; o__Cytophagales; f__Spirosomaceae; g__Emticicia; s__Emticicia_aquatica	0.995328
6e802b675fec7d3328f7395ada4c4df8	d__Bacteria; p__Proteobacteria; c__Gammaproteobacteria; o__Pseudomonadales; f__Pseudomonadaceae; g__Pseudomonas	0.999348
1748f61908ee7c252ffff5f4605fdf68	d__Bacteria; p__Proteobacteria; c__Gammaproteobacteria; o__Pseudomonadales; f__Moraxellaceae; g__Acinetobacter	1
4fbe0593c6caeb1a046f9d57c00ce0b7	d__Bacteria; p__Proteobacteria; c__Gammaproteobacteria; o__Cardiobacteriales; f__Wohlfahrtiimonadaceae; g__Ignatzschineria; s__Ignatzschineria_indica	0.936053
78bced983e59cf11012d8fe8a12d3025	d__Bacteria; p__Actinobacteriota; c__Actinobacteria; o__Micrococcales; f__Microbacteriaceae	0.999831
ee94a5872563ca269e63bf0aba5d0c17	d__Bacteria; p__Firmicutes; c__Bacilli; o__Bacillales; f__Bacillaceae; g__Bacillus	0.998751
b8440b914c64506bba72d712e54ec08b	d__Bacteria; p__Bacteroidota; c__Bacteroidia; o__Chitinophagales; f__Chitinophagaceae; g__Edaphobaculum	0.999099
7b530948bcc188a7fb31098e4990590a	d__Bacteria; p__Firmicutes; c__Clostridia; o__Peptostreptococcales-Tissierellales; f__Family_XI; g__Tissierella	0.965841
cacfd5b33a5034168bc144eaac2418fe	d__Bacteria; p__Actinobacteriota; c__Actinobacteria; o__Streptomycetales; f__Streptomycetaceae; g__Streptomyces	0.983669
e7eab8b03972dc27d4dc09ee6c079f05	d__Bacteria; p__Bacteroidota; c__Bacteroidia; o__Flavobacteriales; f__Weeksellaceae	0.999994
652d60d2cb1726b322489b8767dc6c8f	d__Bacteria; p__Proteobacteria; c__Alphaproteobacteria; o__Sphingomonadales; f__Sphingomonadaceae; g__Sphingomonas	0.841733
22e5e0bee1e3447afc175724b28a0bac	d__Bacteria; p__Bacteroidota; c__Bacteroidia; o__Chitinophagales; f__Chitinophagaceae; g__uncultured	0.999999
2491daa910eff067868f4d250e8d8bf1	d__Bacteria; p__Firmicutes; c__Bacilli; o__Bacillales; f__Bacillaceae; g__Bacillus	0.984281
7293bed907e883b73ef1ddf85ad3f87d	d__Bacteria; p__Cyanobacteria; c__Cyanobacteriia; o__Chloroplast; f__Chloroplast; g__Chloroplast; s__uncultured_bacterium	0.884666
bb3c1dd246d9cfb40480eb8e477d7814	d__Bacteria; p__Actinobacteriota; c__Actinobacteria; o__Corynebacteriales; f__Corynebacteriaceae; g__Corynebacterium	0.999989
6d3232c5c04f8fe9275a554376cdbff6	d__Bacteria; p__Firmicutes; c__Clostridia; o__Peptostreptococcales-Tissierellales; f__Peptostreptococcaceae; g__Romboutsia	0.969637
7de19cb57404b7b3889c607346108546	d__Bacteria; p__Firmicutes; c__Bacilli; o__Bacillales; f__Planococcaceae; g__Sporosarcina; s__Lysinibacillus_sphaericus	0.837711
e9b117cb5dd09b6b6367447a509cfd0b	d__Bacteria; p__Proteobacteria; c__Gammaproteobacteria; o__Enterobacterales; f__Enterobacteriaceae	0.997573
7c43ab4469c05b3019c6165e1edcf591	d__Bacteria; p__Proteobacteria; c__Gammaproteobacteria; o__Enterobacterales; f__Pasteurellaceae	1
343ba4b05175ae29609843972cd7233e	d__Bacteria; p__Firmicutes; c__Bacilli; o__Bacillales; f__Bacillaceae; g__Bacillus	0.997794
c47ab42b83452769e71efd0e68101e2b	d__Bacteria; p__Firmicutes; c__Bacilli; o__Bacillales; f__Planococcaceae	0.950594
8d6c628f48d3d1963204c2053da9735a	d__Bacteria; p__Proteobacteria; c__Alphaproteobacteria; o__Rhodobacterales; f__Rhodobacteraceae	1
26573519674151891287848f175e6034	d__Bacteria; p__Proteobacteria; c__Gammaproteobacteria; o__Burkholderiales; f__Comamonadaceae	1
4ec3f606bfa729711da828890700a03f	d__Bacteria; p__Firmicutes; c__Clostridia; o__Lachnospirales; f__Lachnospiraceae; g__[Ruminococcus]_torques_group	0.999269
2b0425046df6ef74097d384add7519bc	d__Bacteria; p__Firmicutes; c__Clostridia; o__Peptostreptococcales-Tissierellales; f__Peptostreptococcaceae; g__Intestinibacter	0.931544
956c21db70420c73f2dadaad216b1249	d__Bacteria; p__Proteobacteria; c__Gammaproteobacteria; o__Enterobacterales; f__Pasteurellaceae; g__Haemophilus; s__Pasteurellaceae_bacterium	0.897131
0bacf8627427784d31c9c73cdee1dc47	d__Bacteria; p__Proteobacteria; c__Gammaproteobacteria; o__Enterobacterales; f__Pasteurellaceae	1
4188b9fae99efa2049907b2bb00d5732	d__Bacteria; p__Firmicutes; c__Bacilli; o__Mycoplasmatales; f__Mycoplasmataceae; g__Ureaplasma; s__gut_metagenome	0.895635
4dd98dab9eebef27c5d60507f4c232d1	d__Bacteria; p__Firmicutes; c__Clostridia; o__Peptostreptococcales-Tissierellales; f__Family_XI; g__Tissierella; s__uncultured_bacterium	0.995463
d8e62ae2fd2842cce8b83df1eb9ef6d6	d__Bacteria; p__Actinobacteriota; c__Actinobacteria; o__Micrococcales; f__Intrasporangiaceae	0.992788
1ba09e1f8f37489c1a1643fa64d95b94	d__Bacteria; p__Actinobacteriota; c__Actinobacteria; o__Micrococcales; f__Microbacteriaceae; g__Curtobacterium	0.816737
523675026769d6ff2a58629efb087d3e	d__Bacteria; p__Actinobacteriota; c__Actinobacteria; o__Propionibacteriales; f__Nocardioidaceae; g__Aeromicrobium	0.99973
6d92ee549c24fdb82adc6b2aa9703ded	d__Bacteria; p__Firmicutes; c__Bacilli; o__Lactobacillales	1
c5edc32229f54b13f980ddf7a2364298	d__Bacteria; p__Firmicutes; c__Bacilli; o__Bacillales; f__Bacillaceae; g__uncultured	0.991783
d79b2c40977570511bdc41db2e2df760	d__Bacteria; p__Firmicutes; c__Clostridia; o__Peptococcales; f__Peptococcaceae; g__Peptococcus; s__Peptococcus_sp.	0.996895
3874ae299c9f5fc54a54d377209bebef	d__Bacteria; p__Cyanobacteria; c__Cyanobacteriia; o__Chloroplast; f__Chloroplast; g__Chloroplast	1
1358d66af3ae3bd81cbbfba2a6db3803	d__Bacteria; p__Proteobacteria; c__Alphaproteobacteria; o__Rhizobiales; f__Rhizobiales_Incertae_Sedis; g__uncultured; s__metagenome	0.902469
2552b352519bd06a6d72d1c796e0459d	d__Bacteria; p__Firmicutes; c__Bacilli; o__Bacillales; f__Bacillaceae; g__Bacillus; s__uncultured_organism	0.725715
f765b6473b265254c03111807f209a39	d__Bacteria; p__Verrucomicrobiota; c__Verrucomicrobiae; o__Chthoniobacterales; f__Xiphinematobacteraceae; g__Candidatus_Xiphinematobacter; s__uncultured_bacterium	0.903684
187d7f2e57f17bf6ed1c471231ed0052	d__Bacteria; p__Firmicutes; c__Clostridia; o__Oscillospirales; f__Butyricicoccaceae; g__Butyricicoccus; s__Butyricicoccus_pullicaecorum	0.999745
fb59a20f2b60dfefe60ee8722746d0ab	d__Bacteria; p__Bacteroidota; c__Bacteroidia; o__Bacteroidales; f__Porphyromonadaceae; g__Porphyromonas; s__Porphyromonas_macacae	1
b00dfcb5595610fa12f2676c5f8f1877	d__Bacteria; p__Proteobacteria; c__Gammaproteobacteria; o__Pseudomonadales; f__Pseudomonadaceae; g__Pseudomonas	0.999992
baf89290b20276c83b5d4ed91182d5d0	d__Bacteria; p__Firmicutes; c__Bacilli; o__Mycoplasmatales; f__Mycoplasmataceae; g__Candidatus_Bacilloplasma; s__uncultured_bacterium	0.820222
92656186020d0a77510fcee1bff13eb8	d__Bacteria; p__Bacteroidota; c__Bacteroidia; o__Flavobacteriales; f__Weeksellaceae	0.999976
0399f18fe9e325c0919aed577c1f0191	d__Bacteria; p__Bacteroidota; c__Bacteroidia; o__Bacteroidales; f__Bacteroidaceae; g__Bacteroides	1
67b285d9c721dd3f5e115a0a4d166098	d__Bacteria; p__Actinobacteriota; c__Actinobacteria; o__Propionibacteriales; f__Nocardioidaceae; g__Nocardioides	0.996756
ebae881f814824b4e8119dc9d5f74396	d__Bacteria; p__Firmicutes; c__Clostridia; o__Clostridiales; f__Clostridiaceae; g__Clostridium_sensu_stricto_1	0.947101
198443a69542b4d093ff841e1f6b914b	d__Bacteria; p__Cyanobacteria; c__Cyanobacteriia; o__Chloroplast; f__Chloroplast; g__Chloroplast; s__Oscillatoriales_cyanobacterium	0.797647
3c801ffd144d0bc3f7c167dd8f24cc37	d__Bacteria; p__Bacteroidota; c__Bacteroidia; o__Chitinophagales; f__Chitinophagaceae; g__Taibaiella	1
cd5a1cc0f213e02bd1362848de4140aa	d__Bacteria; p__Firmicutes; c__Bacilli; o__Erysipelotrichales; f__Erysipelotrichaceae; g__Erysipelothrix; s__uncultured_bacterium	0.999865
f5b2973cb286a0c5a51a4ffd86b42b0b	d__Bacteria; p__Actinobacteriota; c__Actinobacteria; o__Micrococcales; f__Micrococcaceae; g__Pseudarthrobacter	0.799871
7112ee8e291344416ae4120e65bfe99c	d__Bacteria; p__Firmicutes; c__Clostridia; o__Clostridiales; f__Clostridiaceae; g__Clostridium_sensu_stricto_1; s__Clostridium_perfringens	0.715877
69452ae7004bc3dafe2f5458279accd3	d__Bacteria; p__Cyanobacteria; c__Cyanobacteriia; o__Chloroplast; f__Chloroplast; g__Chloroplast	1
112d0e401b821ecbc5a1613be4062f16	d__Bacteria; p__Firmicutes; c__Bacilli; o__Bacillales; f__Planococcaceae; g__Sporosarcina; s__Bacillus_sp.	0.888196
f7534ed8c721208c5a3f42fac99b9732	d__Bacteria; p__Firmicutes; c__Bacilli; o__Lactobacillales; f__Vagococcaceae; g__Vagococcus; s__Vagococcus_salmoninarum	0.774466
80c3b589f99eaeda7e8ecd1aca923ee6	d__Bacteria; p__Bacteroidota; c__Bacteroidia; o__Flavobacteriales; f__Weeksellaceae; g__Chryseobacterium	1
9a2ccc990dceadeadddeb47222de54e4	d__Bacteria; p__Firmicutes; c__Clostridia; o__Clostridiales; f__Clostridiaceae; g__Clostridium_sensu_stricto_1; s__Clostridium_saccharobutylicum	0.949793
19458ea25e9486fac11b5417695eddfe	d__Bacteria; p__Firmicutes; c__Clostridia; o__Clostridiales; f__Clostridiaceae; g__Clostridium_sensu_stricto_1	0.985388
dbbe2cbf6d78fe4d78af675684f61952	d__Bacteria; p__Proteobacteria; c__Gammaproteobacteria; o__Pseudomonadales; f__Moraxellaceae; g__Psychrobacter	1
4ef03be36c37301f6ba9f3fc6f1f1ac5	d__Bacteria; p__Firmicutes; c__Clostridia; o__Clostridiales; f__Clostridiaceae; g__Clostridium_sensu_stricto_1; s__Clostridium_colicanis	0.960184
961c3b5c1b7904076db3f83aa3047b21	d__Bacteria; p__Actinobacteriota; c__Actinobacteria; o__Streptomycetales; f__Streptomycetaceae; g__Streptomyces	0.999054
b7b6edaeb564b65aed146372550a5d6a	d__Bacteria; p__Proteobacteria; c__Gammaproteobacteria; o__Enterobacterales; f__Pasteurellaceae; g__Pasteurella; s__Rodentibacter_pneumotropicus	0.956178
b879a846b4094dabe9b9f149c1ecd754	d__Bacteria; p__Actinobacteriota; c__Actinobacteria; o__Corynebacteriales; f__Corynebacteriaceae; g__Corynebacterium	0.998641
b27133b550efc212809a8ba8816c118f	d__Bacteria; p__Firmicutes; c__Bacilli; o__Alicyclobacillales; f__Alicyclobacillaceae; g__Tumebacillus	1
5c79852ecf375bda6c4cda9421b205df	d__Bacteria; p__Firmicutes; c__Bacilli; o__Bacillales; f__Planococcaceae; g__Sporosarcina	0.999329
5beef4c4838f3404b1ec9f06ffb29323	d__Bacteria; p__Desulfobacterota; c__Desulfobacteria; o__Desulfobacterales; f__Desulfosarcinaceae; g__Sva0081_sediment_group; s__uncultured_bacterium	0.916179
fdc6a265e7fc0d43a8f32f01cbbec827	d__Bacteria; p__Proteobacteria; c__Gammaproteobacteria; o__Burkholderiales; f__Alcaligenaceae; g__Advenella	0.99996
46acd22544ba400f344d6c70a77fcbc7	d__Bacteria; p__Bacteroidota; c__Bacteroidia; o__Sphingobacteriales; f__Sphingobacteriaceae; g__Pedobacter	0.790371
7eb16bcb6045959c48327afc6825e59a	d__Bacteria; p__Actinobacteriota; c__Actinobacteria; o__Micrococcales; f__Micrococcaceae; g__Rothia; s__Rothia_nasimurium	0.812909
12870bfa8d436412abbe5d43099a61a3	d__Bacteria; p__Chloroflexi; c__Chloroflexia; o__Thermomicrobiales; f__JG30-KF-CM45; g__JG30-KF-CM45; s__uncultured_bacterium	0.998309
40c2fc67439c18ab5410feff506c4870	d__Bacteria; p__Firmicutes; c__Bacilli; o__Staphylococcales; f__Staphylococcaceae; g__Staphylococcus	0.999343
d6a392c65688ca7645e60ab45fc32a48	d__Bacteria; p__Firmicutes; c__Bacilli; o__Lactobacillales; f__Vagococcaceae; g__Vagococcus	0.950037
a35ec7ad7aae7c26b226fde6829884c6	d__Bacteria; p__Firmicutes; c__Clostridia; o__Clostridiales; f__Clostridiaceae; g__Clostridium_sensu_stricto_1	0.956837
92fb61e8be4731ef00f664f5dcff93be	d__Bacteria; p__Proteobacteria; c__Gammaproteobacteria; o__Enterobacterales; f__Yersiniaceae; g__Serratia	0.972392
515268cd98e0f02f6a652f553a015929	d__Bacteria; p__Bacteroidota; c__Bacteroidia; o__Chitinophagales; f__Chitinophagaceae; g__uncultured; s__uncultured_bacterium	0.851674
d5e17e50b7f4a109b9c4eef56de4b5bc	d__Bacteria; p__Firmicutes; c__Clostridia; o__Clostridiales; f__Clostridiaceae; g__Clostridium_sensu_stricto_1	0.993569
97bf1134a5dc1aa9af0ceea3d16d60b9	d__Bacteria; p__Firmicutes; c__Bacilli; o__Staphylococcales; f__Gemellaceae; g__Gemella	0.999968
5cae873fcf8439e68184c9a1e6835a0e	d__Bacteria; p__Actinobacteriota; c__Actinobacteria; o__Micrococcales; f__Microbacteriaceae	0.999968
cb1c7d383316837bf9d55641c5cd92af	d__Bacteria; p__Firmicutes; c__Bacilli; o__Lactobacillales; f__Enterococcaceae; g__Enterococcus; s__Enterococcus_aquimarinus	0.793376
6187737db90f4b861640818331c63c83	d__Bacteria; p__Proteobacteria; c__Gammaproteobacteria; o__Pseudomonadales; f__Moraxellaceae; g__Acinetobacter	1
631478c9350c71d3acd29a1cd78c1092	d__Bacteria; p__Bacteroidota; c__Bacteroidia; o__Chitinophagales; f__Chitinophagaceae; g__uncultured; s__uncultured_Ferruginibacter	0.99546
cf7fbfefa3c45093b2e1c2c4b0825973	d__Bacteria; p__Bacteroidota; c__Bacteroidia; o__Bacteroidales; f__Dysgonomonadaceae; g__Dysgonomonas	0.99992
bf6157293be4a27fbc7f1467df121f7f	d__Bacteria; p__Firmicutes; c__Clostridia; o__Peptostreptococcales-Tissierellales; f__Family_XI; g__Helcococcus; s__uncultured_bacterium	0.809152
8a2388e549c6b8234829164ddc64a71e	d__Bacteria; p__Firmicutes; c__Bacilli; o__Bacillales; f__Planococcaceae; g__Sporosarcina	0.998891
5b241c54f7c62c137c5fba7ab529c186	d__Bacteria; p__Verrucomicrobiota; c__Verrucomicrobiae; o__Chthoniobacterales; f__Chthoniobacteraceae; g__LD29; s__uncultured_bacterium	0.979176
74bea071faee26a08506e3beb768365c	d__Bacteria; p__Actinobacteriota; c__Actinobacteria; o__Propionibacteriales; f__Nocardioidaceae; g__Nocardioides	0.999872
ef78a48ec24f79a71623a7333cedb1ea	d__Bacteria; p__Firmicutes; c__Bacilli; o__Erysipelotrichales; f__Erysipelotrichaceae; g__Erysipelothrix	0.999751
c0fd3a00cbacd0ec203ac7404dae4bd7	d__Bacteria; p__Firmicutes; c__Clostridia; o__Peptostreptococcales-Tissierellales; f__Family_XI; g__Gallicola; s__uncultured_bacterium	0.999255
571174b8c5adb19f725d670e5a4b556c	d__Bacteria; p__Actinobacteriota; c__Actinobacteria; o__Micrococcales; f__Bogoriellaceae	0.711727
4dde597d4043d351484d8282a879a851	d__Bacteria; p__Proteobacteria; c__Gammaproteobacteria; o__Pseudomonadales; f__Pseudomonadaceae; g__Oblitimonas; s__Oblitimonas_alkaliphila	0.964693
c1170e29dd952b437ea608578e4998c3	d__Bacteria; p__Firmicutes; c__Clostridia; o__Peptostreptococcales-Tissierellales; f__Peptostreptococcaceae; g__uncultured; s__Eubacterium	0.990574
6babecb67d1a87d0f5c617caaaeb2dec	d__Bacteria; p__Actinobacteriota; c__Actinobacteria; o__Micrococcales; f__Dermacoccaceae; g__Flexivirga; s__Flexivirga_alba	0.864606
b8097329f6fccd0a5bdaebf90c553879	d__Bacteria; p__Patescibacteria; c__Saccharimonadia; o__Saccharimonadales	1
624a773d02162247fad7b8d694423871	d__Bacteria; p__Bacteroidota; c__Bacteroidia; o__Flavobacteriales; f__Weeksellaceae	0.999993
ab155b02f897112312e9bb773a64d20d	d__Bacteria; p__Firmicutes; c__Clostridia; o__Clostridiales; f__Clostridiaceae; g__Clostridium_sensu_stricto_1	0.977655
ccad5ece4d6ddf474a40979d5e0d354b	d__Bacteria; p__Firmicutes; c__Clostridia; o__Clostridiales; f__Clostridiaceae; g__Clostridium_sensu_stricto_1	0.992901
b2699421e8f266d742bd5fd8891fc3fd	d__Bacteria; p__Firmicutes; c__Clostridia; o__Peptostreptococcales-Tissierellales; f__Peptostreptococcaceae; g__Intestinibacter	0.820659
d1233ed77d79363b6736b91c06ba2233	d__Bacteria; p__Firmicutes; c__Bacilli; o__Erysipelotrichales; f__Erysipelotrichaceae; g__Turicibacter; s__Turicibacter_sanguinis	0.753974
cee896d410998cced59b0b4335cdd482	d__Bacteria; p__Proteobacteria; c__Gammaproteobacteria; o__Enterobacterales; f__Shewanellaceae; g__Shewanella; s__Shewanella_baltica	0.903039
1f812a9f2dfccaab4e9f7e67419d7263	d__Bacteria; p__Firmicutes; c__Clostridia; o__Peptostreptococcales-Tissierellales; f__Family_XI; g__Tissierella	0.852761
ede2b06f642c61d61400cbb820146e28	d__Bacteria; p__Proteobacteria; c__Gammaproteobacteria; o__Pseudomonadales; f__Moraxellaceae; g__Acinetobacter	1
470483fcd87fa7c91c1c68166cfb760d	d__Bacteria; p__Fusobacteriota; c__Fusobacteriia; o__Fusobacteriales; f__Fusobacteriaceae; g__Fusobacterium; s__gut_metagenome	0.984076
6a964db9b889b90945a1e0f0a7673599	d__Bacteria; p__Proteobacteria; c__Gammaproteobacteria; o__Burkholderiales; f__Comamonadaceae	0.999999
dea5e37f0692fa0f07a67722d845bd8b	d__Bacteria; p__Firmicutes; c__Bacilli; o__Bacillales; f__Bacillaceae; g__Bacillus	0.999778
0a98a2241f11b10b002c87e6359171a1	d__Bacteria; p__Proteobacteria; c__Alphaproteobacteria; o__Rhizobiales; f__Rhizobiaceae	0.999992
2f657b433fe9f696556b695469528fd0	d__Bacteria; p__Fusobacteriota; c__Fusobacteriia; o__Fusobacteriales; f__Fusobacteriaceae; g__Fusobacterium; s__gut_metagenome	0.998261
f5cfe931b6d0cc450d32cfaf1d9c632a	d__Bacteria; p__Proteobacteria; c__Gammaproteobacteria; o__Burkholderiales; f__Neisseriaceae; g__Alysiella	0.996445
5ef9583d6c9517d571b82bde4436b1a8	d__Bacteria; p__Cyanobacteria; c__Cyanobacteriia; o__Chloroplast; f__Chloroplast; g__Chloroplast; s__Ettlia_pseudoalveolaris	1
06190515bcbb6fd1bc36c8cdaaa79fde	d__Bacteria; p__Proteobacteria; c__Alphaproteobacteria; o__Rhizobiales; f__Beijerinckiaceae; g__Roseiarcus	0.999914
5cd060719647cd8bfde95d8b19c99d41	d__Bacteria; p__Firmicutes; c__Bacilli; o__Bacillales; f__Planococcaceae; g__Savagea	0.990771
b5a1ad95bb4b8b368841dfdad88ccda6	d__Bacteria; p__Bacteroidota; c__Bacteroidia; o__Bacteroidales; f__Porphyromonadaceae; g__Porphyromonas; s__Porphyromonas_gulae	0.979348
61eb7fe291c8192377cb4557c2ed597b	d__Bacteria; p__Proteobacteria; c__Gammaproteobacteria; o__Enterobacterales; f__Enterobacteriaceae	0.970828
3055dc53ae1f361454112b2e1e7bc385	d__Bacteria; p__Firmicutes; c__Bacilli; o__Lactobacillales; f__Streptococcaceae; g__Lactococcus; s__uncultured_Streptococcus	0.731836
0b4cce660937af08f21d5bf4414555f5	d__Bacteria; p__Bacteroidota; c__Bacteroidia; o__Bacteroidales; f__Bacteroidaceae; g__Bacteroides; s__Bacteroides_fragilis	0.928099
26284f32ae109d6d8cf3a79657f19d21	d__Bacteria; p__Desulfobacterota; c__Desulfovibrionia; o__Desulfovibrionales; f__Desulfovibrionaceae; g__uncultured; s__uncultured_bacterium	0.818649
9177dca514ea7a2d39a8f7cde9742d33	d__Bacteria; p__Firmicutes; c__Bacilli; o__Lactobacillales; f__Enterococcaceae; g__Enterococcus	0.998507
4cb976b9f4b4a74f7371e55f8f5a37a3	d__Bacteria; p__Firmicutes; c__Bacilli; o__Bacillales; f__Bacillaceae; g__Virgibacillus; s__uncultured_bacterium	0.895583
1520f041c700165f9ac1b36e82ac05fc	d__Bacteria; p__Firmicutes; c__Bacilli; o__Bacillales; f__Bacillaceae; g__uncultured	0.965015
0af28e8221efcccdc7b6d91bbcf5dcb3	d__Bacteria; p__Firmicutes; c__Clostridia; o__Lachnospirales; f__Lachnospiraceae; g__Cellulosilyticum; s__uncultured_bacterium	0.9996
707b7a74b084739058bb57001edb74d0	d__Bacteria; p__Proteobacteria; c__Gammaproteobacteria; o__Enterobacterales; f__Pasteurellaceae	0.999999
2b2873590f67bc5fe4afdabbd5e4582a	d__Bacteria; p__Firmicutes; c__Bacilli; o__Erysipelotrichales; f__Erysipelotrichaceae; g__Dielma; s__uncultured_bacterium	0.999963
accd1fb0284b60292a47c3e14d2bbf7a	d__Bacteria; p__Proteobacteria; c__Gammaproteobacteria; o__Xanthomonadales; f__Rhodanobacteraceae; g__Dokdonella	0.999993
571956c52ecdfb6dbe1951d1f60002fc	d__Bacteria; p__Actinobacteriota; c__Actinobacteria; o__Micrococcales; f__Micrococcaceae; g__Glutamicibacter	0.959006
b13061ee7633b1787d6a5526fc9e42c9	d__Bacteria; p__Planctomycetota; c__Phycisphaerae; o__Tepidisphaerales; f__CPla-3_termite_group; g__CPla-3_termite_group; s__metagenome	0.912794
bf610ea196049f2eeb620a84c165f038	d__Bacteria; p__Firmicutes; c__Bacilli; o__Bacillales; f__Bacillaceae; g__Pseudogracilibacillus	0.960177
239fb6635c26a0df4fb74d7b94431688	d__Bacteria; p__Firmicutes; c__Bacilli; o__Bacillales; f__Bacillaceae; g__Virgibacillus	0.834332
a22abbc31217c2d7d0113c2efe8c2737	d__Bacteria; p__Proteobacteria; c__Gammaproteobacteria; o__Burkholderiales; f__Comamonadaceae; g__uncultured; s__Ideonella_sp.	0.744931
ddce6116a015d0899dd942ec4cf1e89c	d__Bacteria; p__Actinobacteriota; c__Thermoleophilia; o__Solirubrobacterales; f__67-14; g__67-14; s__metagenome	0.86193
96a005ba2ba24747c2eda5392b3e3005	d__Bacteria; p__Proteobacteria; c__Gammaproteobacteria; o__Pseudomonadales; f__Moraxellaceae; g__Psychrobacter	1
7e6caa096cdcd423eefbad91e8619be9	d__Bacteria; p__Firmicutes; c__Clostridia; o__Clostridiales; f__Clostridiaceae; g__Clostridium_sensu_stricto_1	0.994299
70fe2e0aa89a1c73d8fefcfddae8c070	d__Bacteria; p__Firmicutes; c__Clostridia; o__Clostridiales; f__Clostridiaceae; g__Clostridium_sensu_stricto_1	0.999972
9623c14523c256368b1907a4a5a396be	d__Bacteria; p__Firmicutes; c__Negativicutes; o__Veillonellales-Selenomonadales; f__Veillonellaceae; g__Veillonella	0.974384
5482b6f21e1e771ee5b57f4b1cbf8ed1	d__Bacteria; p__Actinobacteriota; c__Actinobacteria; o__Micrococcales; f__Microbacteriaceae	0.999965
4fe81ddb62f70af771f5037f2f447d98	d__Bacteria; p__Firmicutes; c__Clostridia; o__Peptococcales; f__Peptococcaceae; g__Peptococcus; s__Peptococcus_sp.	0.997288
c5f240a4313739e1aad0fbb99f9820cf	d__Bacteria; p__Firmicutes; c__Clostridia; o__Peptostreptococcales-Tissierellales; f__Peptostreptococcaceae; g__Peptostreptococcus; s__uncultured_bacterium	0.816214
4535fecc96b8d8a263cbda933754b7e6	d__Bacteria; p__Verrucomicrobiota; c__Verrucomicrobiae; o__Pedosphaerales; f__Pedosphaeraceae; g__Pedosphaeraceae; s__bacterium_enrichment	0.837213
c6abc00d39dc89bcbb815f55bd985d2a	d__Bacteria; p__Actinobacteriota; c__Actinobacteria; o__Micrococcales; f__Micrococcaceae	0.999998
a9fe0175680294503ba2e4c8848d314c	d__Bacteria; p__Actinobacteriota; c__Actinobacteria; o__Frankiales; f__Geodermatophilaceae; g__Blastococcus	0.998477
26628aab3bfb6454943a95df8b94f5dc	d__Bacteria; p__Verrucomicrobiota; c__Verrucomicrobiae; o__Chthoniobacterales; f__Xiphinematobacteraceae; g__Candidatus_Xiphinematobacter	1
60fab2fd2adb470ee9abe7769e98c7ba	d__Bacteria; p__Actinobacteriota; c__Actinobacteria; o__Micrococcales; f__Dermacoccaceae	0.814252
e7018a3abafe69770ed8df780942a953	d__Bacteria; p__Firmicutes; c__Bacilli; o__Erysipelotrichales; f__Erysipelotrichaceae; g__Dielma; s__uncultured_bacterium	0.999933
d7ef4c36e9ff96797548ed53232b44d6	d__Bacteria; p__Bacteroidota; c__Bacteroidia; o__Chitinophagales; f__Chitinophagaceae; g__Sediminibacterium	0.726537
919b9598e00b158e5fc88593d9cb9177	d__Bacteria; p__Proteobacteria; c__Gammaproteobacteria; o__Burkholderiales; f__Alcaligenaceae; g__Pusillimonas	0.804336
54fc9b1153560d3f06756d7a0b1576c4	d__Bacteria; p__Bacteroidota; c__Bacteroidia; o__Sphingobacteriales; f__Sphingobacteriaceae; g__uncultured; s__bacterium_enrichment	0.901164
07438054e20888ffb15148dc534030b4	d__Bacteria; p__Proteobacteria; c__Gammaproteobacteria; o__Xanthomonadales; f__Rhodanobacteraceae; g__Luteibacter; s__metagenome	0.988536
ca1c6144448a377737fdb0e31b5f2d87	d__Bacteria; p__Verrucomicrobiota; c__Verrucomicrobiae; o__Chthoniobacterales; f__Chthoniobacteraceae; g__Candidatus_Udaeobacter	0.999995
23325e4f9dcb94b911edb26d1a82330c	d__Bacteria; p__Bacteroidota; c__Bacteroidia; o__Flavobacteriales; f__Flavobacteriaceae; g__Flavobacterium	0.999932
e60505d3c67b280d70e424294d683a30	d__Bacteria; p__Firmicutes; c__Bacilli; o__Lactobacillales; f__Streptococcaceae; g__Streptococcus; s__Streptococcus_entericus	0.994963
3aa70ae017cdc4714d9ce8e5d3a2432f	d__Bacteria; p__Actinobacteriota; c__Actinobacteria; o__Micrococcales; f__Brevibacteriaceae; g__Brevibacterium	1
7515f97afdb6ccbfcb06669473cc0205	d__Bacteria	0.811444
a41371f5cb700d699e120c36ec94d083	d__Bacteria; p__Actinobacteriota; c__Actinobacteria; o__Streptomycetales; f__Streptomycetaceae; g__Streptomyces	0.999885
02f1c317afc7dc53b972fea60c5e311d	d__Bacteria; p__Firmicutes; c__Bacilli; o__Lactobacillales; f__Lactobacillaceae; g__Leuconostoc	0.999999
1337137cb83307eb467db78db67333e1	d__Bacteria; p__Firmicutes; c__Bacilli; o__Bacillales; f__Bacillaceae; g__Bacillus	0.999775
7104431906546641222ada836213eedc	d__Bacteria; p__Proteobacteria; c__Gammaproteobacteria; o__Pseudomonadales; f__Pseudomonadaceae; g__Pseudomonas	0.999902
85582ed3ae394d3a4b3c6c2d0f2cd2fc	d__Bacteria; p__Fusobacteriota; c__Fusobacteriia; o__Fusobacteriales; f__Fusobacteriaceae; g__Cetobacterium; s__uncultured_bacterium	0.937119
32d2cd15311a0fa286b449f2483322e1	d__Bacteria; p__Actinobacteriota; c__Actinobacteria; o__Corynebacteriales; f__Nocardiaceae; g__Rhodococcus	0.801019
adef16f7f6770a5fd436abbf68ac25d0	d__Bacteria; p__Deinococcota; c__Deinococci; o__Deinococcales; f__Deinococcaceae; g__Deinococcus; s__Deinococcus_sp.	0.7644
1ce3ad73c27680f57c621be59704ff7c	d__Bacteria; p__Bacteroidota; c__Bacteroidia; o__Bacteroidales; f__Bacteroidaceae; g__Bacteroides	1
db56cf8f029d3abda7ee73ae409d42ed	d__Bacteria; p__Firmicutes; c__Clostridia; o__Peptostreptococcales-Tissierellales; f__Family_XI; g__Tissierella; s__uncultured_bacterium	0.92687
11797f8a3efc5b3e3cc03f62aaa5bdba	d__Bacteria; p__Proteobacteria; c__Gammaproteobacteria; o__Burkholderiales; f__Neisseriaceae; g__Alysiella	0.965992
afc70655108da3275e3fce34f8dc4dff	d__Bacteria; p__Verrucomicrobiota; c__Verrucomicrobiae; o__uncultured; f__uncultured; g__uncultured; s__uncultured_Opitutae	0.872678
f246e19c2de3f5aa953ab9676dc8def3	d__Bacteria; p__Firmicutes; c__Clostridia; o__Peptostreptococcales-Tissierellales; f__Peptostreptococcaceae; g__Terrisporobacter; s__Terrisporobacter_glycolicus	0.726021
a7692a19da4a7869b0b8e35a91f22d85	d__Bacteria; p__Actinobacteriota; c__Actinobacteria; o__Micrococcales; f__Micrococcaceae	0.995452
ef90c2c94d1d2e2cc1570231795d13c6	d__Bacteria; p__Bacteroidota; c__Bacteroidia; o__Flavobacteriales; f__Flavobacteriaceae; g__Myroides; s__Myroides_phaeus	0.810655
17f3c0bb56260fa67af1fe54072b4270	d__Bacteria; p__Bacteroidota; c__Bacteroidia; o__Sphingobacteriales; f__Sphingobacteriaceae; g__Pedobacter; s__uncultured_Sphingobacteriia	0.999938
02486d95240c37597a4d7593149753d2	d__Bacteria; p__Proteobacteria; c__Gammaproteobacteria; o__Enterobacterales; f__Enterobacteriaceae; g__Escherichia-Shigella	0.99484
1914c467b162fe4f33b7b05232516ebb	d__Bacteria; p__Proteobacteria; c__Gammaproteobacteria; o__Cardiobacteriales; f__Wohlfahrtiimonadaceae; g__Ignatzschineria; s__Ignatzschineria_sp.	0.981879
e2acab52cbfc248efbee2e90a2c186dc	d__Bacteria; p__Actinobacteriota; c__Actinobacteria; o__Micrococcales; f__Dermacoccaceae; g__Dermacoccus	0.83059
1f14d3ca964d53bd7b87559360d154cd	d__Bacteria; p__Firmicutes; c__Bacilli; o__Thermoactinomycetales; f__Thermoactinomycetaceae; g__Thermoactinomyces; s__Thermoactinomyces_daqus	0.798908
53f50081322f16547b28f2fe11bdf5d6	d__Bacteria; p__Proteobacteria; c__Gammaproteobacteria; o__Enterobacterales; f__Morganellaceae; g__Proteus	0.999424
8bf3cbfcde5e205595789eb56b27307f	d__Bacteria; p__Proteobacteria; c__Gammaproteobacteria; o__Cardiobacteriales; f__Wohlfahrtiimonadaceae; g__Ignatzschineria; s__Ignatzschineria_ureiclastica	0.749661
4ec8f1e776409c3a8517923b2a3cde26	d__Bacteria; p__Firmicutes; c__Bacilli; o__Bacillales; f__Bacillaceae; g__Bacillus	0.996062
1a341ec61cf775da9926662c5904e6a8	d__Bacteria; p__Actinobacteriota; c__Actinobacteria; o__Propionibacteriales; f__Nocardioidaceae; g__Nocardioides	0.999745
fd7d89f85f33cd42a2b13671ef583767	d__Bacteria; p__Proteobacteria; c__Gammaproteobacteria; o__Pseudomonadales; f__Moraxellaceae; g__Moraxella; s__Moraxella_sp.	0.903188
a5043db1f10e94b3f5ef538675b59b13	d__Bacteria; p__Fusobacteriota; c__Fusobacteriia; o__Fusobacteriales; f__Fusobacteriaceae; g__Cetobacterium; s__uncultured_bacterium	0.957071
77cd413f760ed7197944577cdbb598bb	d__Bacteria; p__Firmicutes; c__Clostridia; o__Peptococcales; f__Peptococcaceae; g__Peptococcus; s__Peptococcus_sp.	0.997502
a3446645a94ef50eb85acb54247a281d	d__Bacteria; p__Firmicutes; c__Bacilli; o__Bacillales; f__Planococcaceae; g__Sporosarcina	0.983897
a314e44929bee076487a5181f9d19f4d	d__Bacteria; p__Firmicutes; c__Bacilli; o__Staphylococcales; f__Staphylococcaceae; g__Staphylococcus; s__Staphylococcus_simulans	0.928508
37b22b94ed6d81a7e6c4b8299ed89346	d__Bacteria; p__Firmicutes; c__Bacilli; o__Lactobacillales; f__Lactobacillaceae; g__Limosilactobacillus	0.999818
bfa145647971de9cf1e6c5ac6cf34a67	d__Bacteria; p__Bacteroidota; c__Bacteroidia; o__Cytophagales; f__Spirosomaceae; g__Dyadobacter	1
bad7fdeae0aad88ef82922b2ab9c9339	d__Bacteria; p__Proteobacteria; c__Gammaproteobacteria; o__Burkholderiales; f__Oxalobacteraceae; g__Massilia	0.999975
26d765322d32370e972c3c2efad6fcc4	d__Bacteria; p__Firmicutes; c__Bacilli; o__Staphylococcales; f__Staphylococcaceae; g__Nosocomiicoccus; s__Nosocomiicoccus_ampullae	0.911254
6c078271c915b71838533a87e442ac96	d__Bacteria; p__Proteobacteria; c__Gammaproteobacteria; o__Pseudomonadales; f__Moraxellaceae; g__Moraxella; s__Moraxella_sp.	0.842767
5120ddfb5989a062db54cb70ac1a09e8	d__Bacteria; p__Bacteroidota; c__Bacteroidia; o__Flavobacteriales; f__Flavobacteriaceae; g__Flavobacterium; s__Flavobacterium_kingsejongi	0.993705
e6091a81ed36f7f06bc890399f1d77cc	d__Bacteria; p__Proteobacteria; c__Gammaproteobacteria; o__Enterobacterales; f__Morganellaceae; g__Buchnera	1
36429597e2ee03d49dda2e0f70c80665	d__Bacteria; p__Firmicutes; c__Bacilli; o__Bacillales; f__Planococcaceae; g__Kurthia	0.995608
43be26aabe3c56ee21addcf1815322c7	d__Bacteria; p__Firmicutes; c__Bacilli; o__Erysipelotrichales; f__Erysipelotrichaceae; g__Erysipelothrix	0.999987
b665a3b1d25ee39f8869fa06c5a75824	d__Bacteria; p__Proteobacteria; c__Alphaproteobacteria; o__Rhizobiales; f__Xanthobacteraceae; g__Pseudolabrys	0.991338
d588d8dbd9bcd81f2885f918a5036ef6	d__Bacteria; p__Proteobacteria; c__Gammaproteobacteria; o__Xanthomonadales; f__Xanthomonadaceae; g__Stenotrophomonas; s__Stenotrophomonas_rhizophila	0.825641
a46a622095cf12cc6a250653396852a5	d__Bacteria; p__Actinobacteriota; c__Actinobacteria; o__Propionibacteriales; f__Nocardioidaceae; g__Nocardioides	0.999713
994d40ada6d09c46fcf2d981fd6f29e2	d__Bacteria; p__Actinobacteriota; c__Actinobacteria; o__Micrococcales; f__Microbacteriaceae; g__Amnibacterium; s__uncultured_bacterium	0.737281
bf6699c39e7a12cd2946b30695d9faa0	d__Bacteria; p__Firmicutes; c__Bacilli; o__Lactobacillales; f__Lactobacillaceae	0.998548
6d876dffc87361089db0815c987166fe	d__Bacteria; p__Firmicutes; c__Bacilli; o__Staphylococcales; f__Staphylococcaceae; g__Macrococcus	0.999969
7846bf94f6a105b6f92d63d9a5813f24	d__Bacteria; p__Firmicutes; c__Bacilli; o__Staphylococcales; f__Staphylococcaceae; g__Jeotgalicoccus	0.999997
fbe9c3f6aa8b10b56bed3a3a47fd9538	d__Bacteria; p__Firmicutes; c__Clostridia; o__Peptostreptococcales-Tissierellales; f__Peptostreptococcaceae; g__Peptostreptococcus; s__uncultured_bacterium	0.935362
c80e51eb493f5e56b66bbfdf06fa5023	d__Bacteria; p__Firmicutes; c__Bacilli; o__Bacillales; f__Bacillaceae; g__Pseudogracilibacillus; s__uncultured_Virgibacillus	0.84759
4c1e3b1ca4e91e34e19e3eae859c5e1d	d__Bacteria; p__Firmicutes; c__Clostridia; o__Peptostreptococcales-Tissierellales; f__Peptostreptococcales-Tissierellales	0.757396
18f438a90643caed7b4fb8c2d5958345	d__Bacteria; p__Cyanobacteria; c__Cyanobacteriia; o__Chloroplast; f__Chloroplast; g__Chloroplast; s__Closteriopsis_acicularis	0.704697
15a9043bc039c9334aeaa5064f6f8f4f	d__Bacteria; p__Bacteroidota; c__Bacteroidia; o__Bacteroidales; f__Bacteroidaceae; g__Bacteroides; s__Bacteroides_uniformis	0.724185
4571bd08a947c3f96357daaacb3a0677	d__Bacteria; p__Bacteroidota; c__Bacteroidia; o__Chitinophagales; f__Chitinophagaceae; g__Taibaiella; s__uncultured_Sphingobacteriia	0.999553
5004753709418fa8b7802d6c7194423e	d__Bacteria; p__Actinobacteriota; c__Actinobacteria; o__Propionibacteriales; f__Nocardioidaceae; g__Nocardioides; s__Marmoricola_sp.	0.848455
2ff86d69d81ad2b29f5377d9e019692f	d__Bacteria; p__Firmicutes; c__Bacilli; o__Lactobacillales; f__Vagococcaceae; g__Vagococcus	0.977105
e2ceddc0ac32ea162af9184f7443344c	d__Bacteria; p__Actinobacteriota; c__Actinobacteria; o__Micrococcales; f__Dermatophilaceae; g__Mobilicoccus; s__Mobilicoccus_pelagius	0.729364
59520379b0f84e166df12136410914d0	d__Bacteria; p__Firmicutes; c__Clostridia; o__Clostridiales; f__Clostridiaceae; g__Clostridium_sensu_stricto_1	0.967369
4df9e926a4f919ad9ca1fcf6de4c4496	d__Bacteria; p__Acidobacteriota; c__Acidobacteriae; o__Acidobacteriales; f__Acidobacteriaceae_(Subgroup_1); g__Acidipila-Silvibacterium	0.991869
c38bae4d9c706532efbcd865e985e5f6	d__Bacteria; p__Firmicutes; c__Bacilli; o__Bacillales; f__Planococcaceae; g__Sporosarcina	0.997686
b86e8574a44bec271a24a1d9ba2cdc2d	d__Bacteria; p__Actinobacteriota; c__Actinobacteria; o__Frankiales; f__Acidothermaceae; g__Acidothermus	0.999957
8f6f64c4f96f7c711ab4a084ca11ce45	d__Bacteria; p__Proteobacteria; c__Alphaproteobacteria; o__Sphingomonadales; f__Sphingomonadaceae; g__Sphingomonas	0.999707
4812aceb977b09e9de8937ac9e911f32	d__Bacteria; p__Proteobacteria; c__Gammaproteobacteria; o__Pseudomonadales; f__Moraxellaceae; g__Psychrobacter	1
8341bed83bd248831c93fe5a6bb63697	d__Bacteria; p__Bacteroidota; c__Bacteroidia; o__Flavobacteriales; f__Flavobacteriaceae; g__Myroides; s__Myroides_odoratus	0.997388
99faaad8c2e7319f06640f2aebb9fa14	d__Bacteria; p__Firmicutes; c__Bacilli; o__Erysipelotrichales; f__Erysipelotrichaceae; g__Dielma; s__uncultured_bacterium	0.999963
7b0e07bc33b4c5c4474314c54c3b2d12	d__Bacteria; p__Proteobacteria; c__Alphaproteobacteria; o__Rhizobiales; f__Xanthobacteraceae; g__Pseudolabrys; s__uncultured_forest	0.724646
326eab69862565a04479e6b4ce2f459d	d__Bacteria; p__Bacteroidota; c__Bacteroidia; o__Cytophagales; f__Spirosomaceae; g__Emticicia; s__uncultured_bacterium	0.960096
16eb9055ea3584be8b81c20bca7339dc	d__Bacteria; p__Bacteroidota; c__Bacteroidia; o__Chitinophagales; f__Chitinophagaceae; g__Edaphobaculum	0.984333
3150120664562c6bcc5772c55b2f8c18	d__Bacteria; p__Actinobacteriota; c__Actinobacteria; o__Micrococcales; f__Dermacoccaceae; g__Flexivirga	0.932699
a74f3502007c771c8ecc1ce8db565600	d__Bacteria; p__Actinobacteriota; c__Thermoleophilia; o__Solirubrobacterales; f__67-14; g__67-14	0.999898
3ddc575394dbbb087ec92b768d476f5a	d__Bacteria; p__Firmicutes; c__Clostridia; o__Lachnospirales; f__Lachnospiraceae; g__Agathobacter	0.976817
f0da9a2d7d67bd399fca676f0c03eef1	d__Bacteria; p__Firmicutes; c__Bacilli; o__Lactobacillales; f__Vagococcaceae; g__Vagococcus	0.996357
962208bd3a0b5d135379a0fedae0dcf8	d__Bacteria; p__Bacteroidota; c__Bacteroidia; o__Bacteroidales; f__Bacteroidaceae; g__Bacteroides	0.999988
56d0b946634098ac5ef127efd3dafc66	d__Bacteria; p__Bacteroidota; c__Bacteroidia; o__Flavobacteriales; f__Flavobacteriaceae; g__Myroides	1
385f621e006c4b6a6855446fb5dac071	d__Bacteria; p__Firmicutes; c__Clostridia; o__Peptostreptococcales-Tissierellales; f__Family_XI	0.999985
b921e44a3908f8b7cda6fd02a047c7bc	d__Bacteria; p__Firmicutes; c__Negativicutes; o__Veillonellales-Selenomonadales; f__Sporomusaceae; g__Sporomusa; s__Sporomusa_acidovorans	0.747168
9afea961aef0010c8ee9fda7a0f0f686	d__Bacteria; p__Actinobacteriota; c__Actinobacteria; o__Micrococcales; f__Micrococcaceae	0.999999
d4b31fbbe300bd5e356ffc7ea0481a26	d__Bacteria; p__Firmicutes; c__Bacilli; o__Bacillales; f__Bacillaceae; g__Bacillus	0.99875
b34690b3425fc09f13d1f16fc6d48f36	d__Bacteria; p__Bacteroidota; c__Bacteroidia; o__Flavobacteriales; f__Flavobacteriaceae; g__Myroides; s__uncultured_bacterium	0.999773
231475b4c7fb9979849bead5116cd9c8	d__Bacteria; p__Actinobacteriota; c__Actinobacteria; o__Micrococcales; f__Microbacteriaceae	0.999997
5ccd7cae3605583a46dd506f664f86bf	d__Bacteria; p__Proteobacteria; c__Alphaproteobacteria; o__Sphingomonadales; f__Sphingomonadaceae; g__Novosphingobium; s__Novosphingobium_sp.	0.739633
a14c7552e86e1924871197b274521b2a	d__Bacteria; p__Proteobacteria; c__Gammaproteobacteria; o__Burkholderiales; f__Oxalobacteraceae	0.99999
75c442d973ae88ce4583d00c02aa39f1	d__Bacteria; p__Firmicutes; c__Clostridia; o__Clostridiales; f__Clostridiaceae; g__Clostridium_sensu_stricto_1; s__Clostridium_moniliforme	0.946803
6395ae494131163c1243f0431c82d185	d__Bacteria; p__Bacteroidota; c__Bacteroidia; o__Flavobacteriales; f__Flavobacteriaceae; g__Tenacibaculum	0.998771
aa62a5a2c82bcb3ca6f4df30a6966fb5	d__Bacteria; p__Actinobacteriota; c__Actinobacteria; o__Micrococcales; f__Microbacteriaceae; g__Leucobacter	0.987914
099a179928172f5ab08e9caf9577bdd5	d__Bacteria; p__Cyanobacteria; c__Cyanobacteriia; o__Chloroplast; f__Chloroplast; g__Chloroplast	1
d560008e3e59821cc6a0811f314a8749	d__Bacteria; p__Proteobacteria; c__Gammaproteobacteria; o__Xanthomonadales; f__Xanthomonadaceae; g__Stenotrophomonas	0.999991
6535b9e592588c9e78983f6095c0500a	d__Bacteria; p__Actinobacteriota; c__Actinobacteria; o__Pseudonocardiales; f__Pseudonocardiaceae; g__Saccharopolyspora	0.95754
336f5a151a2c83f17d93807997a96b97	Unassigned	0.346572
55f2917f325685145390ea40ee9ad850	d__Bacteria; p__Firmicutes; c__Clostridia; o__Peptostreptococcales-Tissierellales; f__Family_XI; g__Peptoniphilus; s__swine_effluent	0.976065
7b2d48edf93bcfa016dab50aace768e9	d__Bacteria; p__Firmicutes; c__Bacilli; o__Bacillales; f__Planococcaceae; g__Sporosarcina	0.977678
17c2e20310c7cbbc6c24afa7fda932dd	d__Bacteria; p__Firmicutes; c__Bacilli; o__Bacillales; f__Planococcaceae; g__Domibacillus	0.99992
df8925134af2222555621e63ca4a1a0f	d__Bacteria; p__Proteobacteria; c__Gammaproteobacteria; o__Pseudomonadales; f__Moraxellaceae; g__Psychrobacter; s__Psychrobacter_arenosus	0.996573
23d660add6ee85fd1ec196ae86b4f05e	d__Bacteria; p__Firmicutes; c__Clostridia; o__Clostridiales; f__Clostridiaceae; g__Clostridium_sensu_stricto_1; s__Clostridium_perfringens	0.826128
b070075baa8eda812dbb2010cd53355d	d__Bacteria; p__Actinobacteriota; c__Thermoleophilia; o__Solirubrobacterales; f__67-14; g__67-14; s__uncultured_Rubrobacteraceae	0.745097
9f6a6a3e81d572df2e5c196026bed8c8	d__Bacteria; p__Proteobacteria; c__Alphaproteobacteria; o__Rhizobiales; f__Rhizobiaceae; g__Mesorhizobium	0.990564
d994b88c3786652dbd22c322012fe1bb	d__Bacteria; p__Firmicutes; c__Clostridia; o__Clostridiales; f__Clostridiaceae; g__Clostridium_sensu_stricto_1; s__Clostridium_perfringens	0.857096
b07b0b40f33f12936f81392816a916fc	d__Bacteria; p__Fusobacteriota; c__Fusobacteriia; o__Fusobacteriales; f__Fusobacteriaceae; g__Fusobacterium	1
67fe925e7f1fa13e92da71effc6470af	d__Bacteria; p__Firmicutes; c__Clostridia; o__Peptostreptococcales-Tissierellales; f__Family_XI; g__Finegoldia; s__uncultured_bacterium	0.718527
680b37ac46070a1f2154a45bb7e8fd93	d__Bacteria; p__Proteobacteria; c__Gammaproteobacteria; o__Enterobacterales; f__Hafniaceae; g__Hafnia-Obesumbacterium	0.997948
5f90f169afc690b545a997dde8a51a7d	d__Bacteria; p__Firmicutes; c__Bacilli; o__Erysipelotrichales; f__Erysipelotrichaceae; g__Erysipelothrix	0.999991
dae80599fd0d9f985cf27a8faa0f5718	Unassigned	0.630389
34d6bc1048fa883e2442e60cea4e9b2f	d__Bacteria; p__Proteobacteria; c__Gammaproteobacteria; o__Enterobacterales; f__Pasteurellaceae; g__Haemophilus; s__Pasteurellaceae_bacterium	0.896205
615769a2bc1b8e03f2b60e7b16db4b6d	d__Bacteria; p__Firmicutes; c__Bacilli; o__Staphylococcales; f__Staphylococcaceae; g__Staphylococcus	0.974276
24970be7c08bf6a2f396414fd7c9dba8	d__Bacteria; p__Bacteroidota; c__Bacteroidia; o__Sphingobacteriales; f__Sphingobacteriaceae; g__Sphingobacterium	0.999389
3d1e274138b91796009569be0a8e1412	d__Bacteria; p__Firmicutes; c__Clostridia; o__Peptococcales; f__Peptococcaceae; g__Peptococcus; s__Peptococcus_simiae	0.970844
f6272079a2b96d338c7bd70c00f5015d	d__Bacteria; p__Firmicutes; c__Clostridia; o__Peptostreptococcales-Tissierellales; f__Peptostreptococcaceae; g__Peptostreptococcus; s__uncultured_bacterium	0.919563
7fec0eb7386bb2b069d70b2bea7c0bce	d__Bacteria; p__Fusobacteriota; c__Fusobacteriia; o__Fusobacteriales; f__Fusobacteriaceae; g__Cetobacterium; s__uncultured_bacterium	0.947375
2993af397d6564afc7f0f27153698076	d__Bacteria; p__Firmicutes; c__Bacilli; o__Bacillales; f__Bacillaceae; g__Virgibacillus	0.834886
e94be745590252db5af318335fa43399	d__Bacteria; p__Bacteroidota; c__Bacteroidia; o__Chitinophagales; f__Chitinophagaceae; g__uncultured; s__Panacibacter_sp.	0.791047
82bc3d10d8c5bdb6649dc677fc692245	d__Bacteria; p__Firmicutes; c__Bacilli; o__Alicyclobacillales; f__Alicyclobacillaceae; g__Tumebacillus; s__Tumebacillus_ginsengisoli	0.843651
d79ab7ca891666536a9102a3f47bf405	d__Bacteria; p__Acidobacteriota; c__Acidobacteriae; o__Acidobacteriales; f__Acidobacteriaceae_(Subgroup_1); g__Bryocella	0.998381
d0075a5024abe5d1aa4ef8cb3f904b52	d__Bacteria; p__Myxococcota; c__Polyangia; o__Polyangiales; f__Polyangiaceae; g__Minicystis; s__uncultured_bacterium	0.972789
ca043355ea3dd234b317e9d38f58c85c	d__Bacteria; p__Proteobacteria; c__Alphaproteobacteria; o__Rhizobiales; f__Beijerinckiaceae; g__Roseiarcus; s__uncultured_bacterium	0.889396
f6714adf8ec73183f8f71174c8947330	d__Bacteria; p__Verrucomicrobiota; c__Chlamydiae; o__Chlamydiales; f__Parachlamydiaceae; g__Neochlamydia; s__metagenome	0.849182
b9d8bc4b79f9df6cd850e97b0d37ad44	d__Bacteria; p__Proteobacteria; c__Alphaproteobacteria; o__Rhizobiales; f__Beijerinckiaceae; g__Methylocystis	0.714826
e5589e9c0a0372335a96fc1e450ca069	d__Bacteria; p__Verrucomicrobiota; c__Verrucomicrobiae; o__Chthoniobacterales; f__Chthoniobacteraceae; g__Chthoniobacter; s__uncultured_bacterium	0.822419
5aad2cae5861f0b9d99ec21695d538d7	d__Bacteria; p__Bacteroidota; c__Bacteroidia; o__Chitinophagales; f__Chitinophagaceae; g__uncultured	0.998919
ac74511891e87083711246f67cf04187	d__Bacteria; p__Fusobacteriota; c__Fusobacteriia; o__Fusobacteriales; f__Fusobacteriaceae; g__Fusobacterium	1
2cd48a0fc262f57cc8c8f13e3421c02f	d__Bacteria; p__Bacteroidota; c__Bacteroidia; o__Flavobacteriales; f__Flavobacteriaceae; g__Flavobacterium; s__Flavobacterium_marinum	0.99898
f7a5098a383cb324e5a94b2c8504ef47	d__Bacteria; p__Proteobacteria; c__Gammaproteobacteria; o__Enterobacterales; f__Enterobacteriaceae	0.976683
7d156d7099a34c8f088e0b4f41874437	d__Bacteria; p__Proteobacteria; c__Gammaproteobacteria; o__Burkholderiales; f__Oxalobacteraceae; g__Massilia	0.96254
46b7f4a67b4e40aad6ea4c5e19873d64	d__Bacteria; p__Proteobacteria; c__Gammaproteobacteria; o__Pseudomonadales; f__Pseudomonadaceae; g__Pseudomonas	0.99996
74aef381e0a050fd0199e65e4ed69d3e	d__Bacteria; p__Firmicutes; c__Bacilli; o__Alicyclobacillales; f__Alicyclobacillaceae; g__Tumebacillus; s__Tumebacillus_ginsengisoli	0.792647
0733ba27b4dd52fc6d3fa1cfaa3414ff	d__Bacteria; p__Firmicutes; c__Bacilli; o__Lactobacillales; f__Vagococcaceae; g__Vagococcus	0.966754
3730caa6880e1c97210f73c2b6906a39	d__Bacteria; p__Firmicutes; c__Clostridia; o__Peptostreptococcales-Tissierellales; f__Peptostreptococcaceae; g__Romboutsia	0.988375
862c836f313931b3aed4b3bb61e81194	d__Bacteria; p__Actinobacteriota; c__Actinobacteria; o__Micrococcales; f__Dermabacteraceae; g__Brachybacterium	0.996226
fab7a6b342ab3e42e47be9ede946a5cb	d__Bacteria; p__Firmicutes; c__Bacilli; o__Erysipelotrichales; f__Erysipelotrichaceae; g__Dielma; s__uncultured_bacterium	0.999957
26edda4b1b5144c67015576240c757f1	d__Bacteria; p__Proteobacteria; c__Alphaproteobacteria; o__Sphingomonadales; f__Sphingomonadaceae; g__Sphingomonas	0.982119
eb065ac0550170b79b51883a2b8f62e1	d__Bacteria; p__Proteobacteria; c__Gammaproteobacteria; o__Pseudomonadales; f__Pseudomonadaceae; g__Pseudomonas	0.999991
dd736d4a9633192c830603226ed4edc9	d__Bacteria; p__Proteobacteria; c__Gammaproteobacteria; o__Cardiobacteriales; f__Wohlfahrtiimonadaceae; g__Ignatzschineria; s__uncultured_bacterium	0.999789
41ffa09fee8e5fe4cb619a47e220c612	d__Bacteria; p__Actinobacteriota; c__Actinobacteria; o__Frankiales; f__Nakamurellaceae; g__Nakamurella; s__Nakamurella_sp.	0.769679
ff599079971a721a4dd025476b0209cd	d__Bacteria; p__Proteobacteria; c__Alphaproteobacteria; o__Sphingomonadales; f__Sphingomonadaceae	1
3d5eae1d058771aa01e379404fbd96da	d__Bacteria; p__Actinobacteriota; c__Actinobacteria; o__Corynebacteriales; f__Mycobacteriaceae; g__Mycobacterium	0.99999
568d2d4d44b3312e01840b18815f054a	d__Bacteria; p__Cyanobacteria; c__Cyanobacteriia; o__Chloroplast; f__Chloroplast; g__Chloroplast	1
462ea8685f4058536d0846bdebc928a1	d__Bacteria; p__Actinobacteriota; c__Actinobacteria; o__Micrococcales; f__Micrococcaceae; g__Arthrobacter	0.890171
929995cb35e7485882ad2a1e5357845d	d__Bacteria; p__Firmicutes; c__Bacilli; o__Bacillales; f__Planococcaceae; g__Sporosarcina	0.99821
c0bf8809b3d1884404312f8fa74dd16d	d__Bacteria; p__Firmicutes; c__Bacilli; o__Bacillales; f__Bacillaceae; g__Bacillus	0.994058
75aca89693f7d544f883b451c0844922	d__Bacteria; p__Actinobacteriota; c__Actinobacteria; o__Micrococcales; f__Micrococcaceae; g__Arthrobacter	0.904266
[truncated: 16,358 more rows]
