# Supplementary material for: Characterising the Tasmanian devil (Sarcophilus harrisii) pouch microbiome in lactating and non-lactating females
Source: Sci Rep. 2024 Jul 2;14:15188. doi: 10.1038/s41598-024-66097-8 (PMC11220038; doi:10.1038/s41598-024-66097-8)
Supplement: Supplementary file 4 — Supplementary Information 4. [file 41598_2024_66097_MOESM4_ESM.xlsx]

## Sheet: Phylum
	Relative Abundance (%)
ASV	Lactating	Non-Lactating	Kingdom	Phylum
ASV_00447	72.7	61.3	Bacteria	Firmicutes
ASV_09898	11.9	17.2	Bacteria	Proteobacteria
ASV_18246	9.78	8.52	Bacteria	Fusobacteriota
ASV_04806	2.61	4.08	Bacteria	Actinobacteriota
ASV_17502	2.38	5.23	Bacteria	Bacteroidota
ASV_07203	0.146	0.243	Bacteria	Campylobacterota
ASV_03338	0.0955	0.158	Bacteria	Deinococcota
ASV_06754	0.0889	0.523	Bacteria	Cyanobacteria
ASV_05848	0.0767	0.629	Bacteria	Acidobacteriota
ASV_02628	0.0569	0.642	Bacteria	Verrucomicrobiota
ASV_06467	0.0532	0.206	Bacteria	Patescibacteria
ASV_03131	0.04	0.343	Bacteria	Planctomycetota
ASV_17876	0.0263	0.292	Bacteria	Chloroflexi
ASV_11531	0.0189	0.129	Bacteria	Myxococcota
ASV_06582	0.0159	0.0197	Bacteria	Spirochaetota
ASV_11375	0.0149	0.0972	Bacteria	Desulfobacterota
ASV_07312	0.0111	0.0636	Bacteria	Bdellovibrionota
ASV_06540	0.00642	0.0376	Bacteria	Dependentiae
ASV_03563	0.00563	0.0152	Bacteria	Abditibacteriota
ASV_03240	0.00465	0.0615	Bacteria	Gemmatimonadota
ASV_03591	0.00275	0.0603	Bacteria	Armatimonadota
ASV_03223	0.00203	0.00943	Bacteria	Fibrobacterota
ASV_01207	0.0019	0.0198	Bacteria	WPS_2
ASV_03551	0.000721	0	Bacteria	Synergistota
ASV_02656	0.000197	0.00136	Bacteria	Nitrospirota
ASV_03525	0.000131	0.00232	Bacteria	Sumerlaeota
ASV_02090	0	0.000678	Bacteria	Dadabacteria
ASV_03230	0	0.00102	Bacteria	LCP_89
ASV_03306	0	0.00266	Bacteria	FCPU426
ASV_03310	0	0.00107	Bacteria	Hydrogenedentes
ASV_03407	0	0.011	Bacteria	Elusimicrobiota
ASV_03446	0	0.000395	Bacteria	WS4
ASV_03447	0	0.000339	Bacteria	Entotheonellaeota
ASV_03450	0	0.00328	Bacteria	Methylomirabilota
ASV_03453	0	0.00282	Bacteria	SAR324
ASV_05746	0	0.00243	Bacteria	Latescibacterota
ASV_06475	0	0.00096	Bacteria	Caldisericota
ASV_06604	0	0.00282	Bacteria	Cloacimonadota
ASV_06607	0	0.000395	Bacteria	Margulisbacteria
ASV_06609	0	0.000169	Bacteria	Nitrospinota
ASV_06610	0	0.000452	Bacteria	Halanaerobiaeota
ASV_11245	0	0.000678	Bacteria	Deferrisomatota
ASV_11257	0	0.00271	Bacteria	MBNT15
ASV_11259	0	0.00124	Bacteria	RCP2_54
ASV_11348	0	0.000395	Bacteria	Sva0485

## Sheet: Class
	Relative Abundance (%)
ASV	Lactating	Non-Lactating	Kingdom	Phylum	Class
ASV_15898	38.4463	31.7809	Bacteria	Firmicutes	Clostridia
ASV_00447	34.0736	29.3846	Bacteria	Firmicutes	Bacilli
ASV_09898	11.5718	15.4643	Bacteria	Proteobacteria	Gammaproteobacteria
ASV_18246	9.77694	8.52356	Bacteria	Fusobacteriota	Fusobacteriia
ASV_04806	2.50787	3.52556	Bacteria	Actinobacteriota	Actinobacteria
ASV_17502	2.38433	5.20284	Bacteria	Bacteroidota	Bacteroidia
ASV_08270	0.326094	1.77846	Bacteria	Proteobacteria	Alphaproteobacteria
ASV_07203	0.146212	0.243307	Bacteria	Campylobacterota	Campylobacteria
ASV_01287	0.109004	0.146651	Bacteria	Firmicutes	Negativicutes
ASV_03338	0.0955094	0.157554	Bacteria	Deinococcota	Deinococci
ASV_06754	0.08719	0.508985	Bacteria	Cyanobacteria	Cyanobacteriia
ASV_05848	0.0571877	0.540282	Bacteria	Acidobacteriota	Acidobacteriae
ASV_05419	0.05103	0.462606	Bacteria	Actinobacteriota	Thermoleophilia
ASV_02628	0.0441518	0.502207	Bacteria	Verrucomicrobiota	Verrucomicrobiae
ASV_05244	0.0438898	0.0263249	Bacteria	Actinobacteriota	Coriobacteriia
ASV_06154	0.0305263	0.134393	Bacteria	Patescibacteria	Saccharimonadia
ASV_03131	0.0269889	0.209639	Bacteria	Planctomycetota	Planctomycetes
ASV_01155	0.0219449	0.00655298	Bacteria	Firmicutes	Limnochordia
ASV_06467	0.0198487	0.0437242	Bacteria	Patescibacteria	Gracilibacteria
ASV_03515	0.0138875	0.0124845	Bacteria	Chloroflexi	Chloroflexia
ASV_06582	0.0132324	0.0182466	Bacteria	Spirochaetota	Spirochaetia
ASV_02010	0.0125119	0.129534	Bacteria	Verrucomicrobiota	Chlamydiae
ASV_07260	0.0124463	0.00813473	Bacteria	Desulfobacterota	Desulfovibrionia
ASV_02794	0.0115948	0.125241	Bacteria	Planctomycetota	Phycisphaerae
ASV_11531	0.0111362	0.0968259	Bacteria	Myxococcota	Polyangia
ASV_03422	0.00949853	0.02254	Bacteria	Acidobacteriota	Blastocatellia
ASV_05218	0.0083194	0.0620273	Bacteria	Actinobacteriota	Acidimicrobiia
ASV_02589	0.00766433	0.0337252	Bacteria	Acidobacteriota	Vicinamibacteria
ASV_11420	0.00766433	0.0308442	Bacteria	Myxococcota	Myxococcia
ASV_06540	0.0064197	0.0376231	Bacteria	Dependentiae	Babeliae
ASV_11296	0.00596115	0.0316351	Bacteria	Bdellovibrionota	Bdellovibrionia
ASV_17876	0.00569912	0.155238	Bacteria	Chloroflexi	Ktedonobacteria
ASV_03563	0.00563361	0.0151961	Bacteria	Abditibacteriota	Abditibacteria
ASV_07312	0.00517506	0.031974	Bacteria	Bdellovibrionota	Oligoflexia
ASV_03276	0.00379941	0.0305617	Bacteria	Gemmatimonadota	Gemmatimonadetes
ASV_05135	0.00360289	0.00333298	Bacteria	Actinobacteriota	MB_A2_108
ASV_03698	0.00327536	0.000508421	Bacteria	Firmicutes	Syntrophomonadia
ASV_06561	0.00268579	0	Bacteria	Spirochaetota	V2072_189E03
ASV_03647	0.00242376	0.0378491	Bacteria	Chloroflexi	Anaerolineae
ASV_15170	0.00242376	0.035307	Bacteria	Chloroflexi	KD4_96
ASV_03223	0.00203072	0.00943403	Bacteria	Fibrobacterota	Fibrobacteria
ASV_01207	0.00189971	0.0198284	Bacteria	WPS_2	WPS_2
ASV_06343	0.00189971	0.00175123	Bacteria	Patescibacteria	Berkelbacteria
ASV_01171	0.00170318	0.00926455	Bacteria	Firmicutes	Desulfitobacteriia
ASV_01377	0.00150666	0.0130495	Bacteria	Acidobacteriota	Holophagae
ASV_02669	0.00144116	0.000282456	Bacteria	Planctomycetota	Pla4_lineage
ASV_11263	0.00137565	0.0249126	Bacteria	Desulfobacterota	Desulfuromonadia
ASV_03388	0.00131014	0.0410126	Bacteria	Chloroflexi	AD3
ASV_03548	0.000982607	0.0121456	Bacteria	Armatimonadota	Chthonomonadetes
ASV_03555	0.000982607	0.00316351	Bacteria	Armatimonadota	uncultured
ASV_06627	0.000917099	0.0070614	Bacteria	Cyanobacteria	Vampirivibrionia
ASV_02111	0.000851592	0.0163259	Bacteria	Acidobacteriota	Thermoanaerobaculia
ASV_03591	0.000786085	0.0298273	Bacteria	Armatimonadota	Armatimonadia
ASV_06617	0.000786085	0.00723087	Bacteria	Cyanobacteria	Sericytochromatia
ASV_03240	0.000720578	0.0239523	Bacteria	Gemmatimonadota	Longimicrobia
ASV_03551	0.000720578	0	Bacteria	Synergistota	Synergistia
ASV_13503	0.000655071	0.000395438	Bacteria	Firmicutes	Desulfotomaculia
ASV_06399	0.000589564	0.0182466	Bacteria	Patescibacteria	Parcubacteria
ASV_11375	0.00045855	0.0242912	Bacteria	Desulfobacterota	Desulfobacteria
ASV_01131	0.000393043	0.000225965	Bacteria	Firmicutes	Incertae_Sedis
ASV_06315	0.000327536	0	Bacteria	Patescibacteria	uncultured
ASV_15151	0.000327536	0.00395438	Bacteria	Chloroflexi	Dehalococcoidia
ASV_03193	0.000262028	0.00429333	Bacteria	Bacteroidota	Ignavibacteria
ASV_11407	0.000262028	0.00785227	Bacteria	Desulfobacterota	Desulfobulbia
ASV_15164	0.000262028	0.00158175	Bacteria	Chloroflexi	OLB14
ASV_02610	0.000196521	0.0025421	Bacteria	Verrucomicrobiota	Omnitrophia
ASV_02656	0.000196521	0.000903859	Bacteria	Nitrospirota	Nitrospiria
ASV_11353	0.000196521	0.00994245	Bacteria	Desulfobacterota	Syntrophobacteria
ASV_03252	0.000131014	0.00627052	Bacteria	Gemmatimonadota	S0134_terrestrial_group
ASV_03525	0.000131014	0.00231614	Bacteria	Sumerlaeota	Sumerlaeia
ASV_11346	0.000131014	0.000903859	Bacteria	Myxococcota	bacteriap25
ASV_11396	0.000131014	0.00152526	Bacteria	Desulfobacterota	Syntrophia
ASV_01880	0	0.00163824	Bacteria	Verrucomicrobiota	Lentisphaeria
ASV_02090	0	0.000677894	Bacteria	Dadabacteria	Dadabacteriia
ASV_02122	0	0.000225965	Bacteria	Acidobacteriota	Aminicenantia
ASV_02123	0	0.000112982	Bacteria	Acidobacteriota	Subgroup_22
ASV_02125	0	0.00604456	Bacteria	Verrucomicrobiota	Kiritimatiellae
ASV_02540	0	0.00118631	Bacteria	Acidobacteriota	Subgroup_18
ASV_02659	0	0.00327649	Bacteria	Planctomycetota	vadinHA49
ASV_02841	0	0.00457579	Bacteria	Planctomycetota	OM190
ASV_03181	0	0.00367193	Bacteria	Bacteroidota	Rhodothermia
ASV_03189	0	0.00265509	Bacteria	Bacteroidota	Chlorobia
ASV_03205	0	0.0123716	Bacteria	Bacteroidota	Kapabacteria
ASV_03218	0	0.00389789	Bacteria	Bacteroidota	Kryptonia
ASV_03230	0	0.00101684	Bacteria	LCP_89	LCP_89
ASV_03231	0	0.000677894	Bacteria	Gemmatimonadota	BD2_11_terrestrial_group
ASV_03305	0	0.000225965	Bacteria	Nitrospirota	4_29_1
ASV_03306	0	0.00265509	Bacteria	FCPU426	FCPU426
ASV_03310	0	0.00107333	Bacteria	Hydrogenedentes	Hydrogenedentia
ASV_03393	0	0.00310701	Bacteria	Elusimicrobiota	Lineage_IIb
ASV_03399	0	0.00288105	Bacteria	Elusimicrobiota	Lineage_IIa
ASV_03401	0	0.000508421	Bacteria	Elusimicrobiota	Endomicrobia
ASV_03407	0	0.00434982	Bacteria	Elusimicrobiota	Elusimicrobia
ASV_03446	0	0.000395438	Bacteria	WS4	WS4
ASV_03447	0	0.000338947	Bacteria	Entotheonellaeota	Entotheonellia
ASV_03448	0	0.000225965	Bacteria	Nitrospirota	Thermodesulfovibrionia
ASV_03450	0	0.00327649	Bacteria	Methylomirabilota	Methylomirabilia
ASV_03453	0	0.00282456	Bacteria	SAR324	SAR324
ASV_03488	0	0.000112982	Bacteria	Firmicutes	Sulfobacillia
ASV_03621	0	0.000225965	Bacteria	Chloroflexi	NLS2_31
ASV_05289	0	0.0012993	Bacteria	Actinobacteriota	Rubrobacteria
ASV_05744	0	0.00118631	Bacteria	Acidobacteriota	Subgroup_5
ASV_05746	0	0.00242912	Bacteria	Latescibacterota	Latescibacterota
ASV_06304	0	0.0151396	Bacteria	Armatimonadota	Fimbriimonadia
ASV_06352	0	0.00378491	Bacteria	Patescibacteria	Microgenomatia
ASV_06428	0	0.00225965	Bacteria	Patescibacteria	ABY1
ASV_06475	0	0.00096035	Bacteria	Caldisericota	Caldisericia
ASV_06476	0	0.000847368	Bacteria	Patescibacteria	CPR2
ASV_06559	0	0.00101684	Bacteria	Patescibacteria	Dojkabacteria
ASV_06562	0	0.000677894	Bacteria	Spirochaetota	Leptospirae
ASV_06602	0	0.000564912	Bacteria	Spirochaetota	Brevinematia
ASV_06604	0	0.00282456	Bacteria	Cloacimonadota	Cloacimonadia
ASV_06607	0	0.000395438	Bacteria	Margulisbacteria	Margulisbacteria
ASV_06608	0	0.000169474	Bacteria	Spirochaetota	MVP_15
ASV_06609	0	0.000169474	Bacteria	Nitrospinota	Nitrospinia
ASV_06610	0	0.000451929	Bacteria	Halanaerobiaeota	Halanaerobiia
ASV_07052	0	0.00621403	Bacteria	Firmicutes	Symbiobacteriia
ASV_11245	0	0.000677894	Bacteria	Deferrisomatota	Defferrisomatia
ASV_11257	0	0.00271158	Bacteria	MBNT15	MBNT15
ASV_11258	0	0.000225965	Bacteria	Desulfobacterota	uncultured
ASV_11259	0	0.00124281	Bacteria	RCP2_54	RCP2_54
ASV_11348	0	0.000395438	Bacteria	Sva0485	Sva0485
ASV_11350	0	0.00745684	Bacteria	Desulfobacterota	Desulfomonilia
ASV_11382	0	0.012541	Bacteria	Desulfobacterota	Desulfobaccia
ASV_11411	0	0.000282456	Bacteria	Desulfobacterota	Syntrophorhabdia
ASV_11412	0	0.000169474	Bacteria	Elusimicrobiota	Rs_M47
ASV_15157	0	0.00214666	Bacteria	Chloroflexi	JG30_KF_CM66
ASV_15159	0	0.000282456	Bacteria	Chloroflexi	TK10
ASV_15167	0	0.00152526	Bacteria	Chloroflexi	Gitt_GS_136

## Sheet: Order
	Relative Abundance (%)
ASV	Lactating	Non-Lactating	Kingdom	Phylum	Class	Order
ASV_00447	22.5437	12.9441	Bacteria	Firmicutes	Bacilli	Staphylococcales
ASV_15898	19.9018	15.8133	Bacteria	Firmicutes	Clostridia	Clostridiales
ASV_15295	17.0298	14.6874	Bacteria	Firmicutes	Clostridia	Peptostreptococcales_Tissierellales
ASV_18246	9.77694	8.52356	Bacteria	Fusobacteriota	Fusobacteriia	Fusobacteriales
ASV_00919	7.37859	6.2921	Bacteria	Firmicutes	Bacilli	Lactobacillales
ASV_10419	6.32052	6.18787	Bacteria	Proteobacteria	Gammaproteobacteria	Pseudomonadales
ASV_09898	4.25698	4.34406	Bacteria	Proteobacteria	Gammaproteobacteria	Enterobacterales
ASV_18030	2.4421	7.88555	Bacteria	Firmicutes	Bacilli	Bacillales
ASV_17502	1.54859	2.20999	Bacteria	Bacteroidota	Bacteroidia	Bacteroidales
ASV_14471	1.35986	1.06124	Bacteria	Firmicutes	Clostridia	Lachnospirales
ASV_04806	1.27582	1.92234	Bacteria	Actinobacteriota	Actinobacteria	Micrococcales
ASV_01764	0.838294	1.10299	Bacteria	Firmicutes	Bacilli	Erysipelotrichales
ASV_04148	0.780321	0.398545	Bacteria	Actinobacteriota	Actinobacteria	Corynebacteriales
ASV_01577	0.752546	0.778335	Bacteria	Firmicutes	Bacilli	Mycoplasmatales
ASV_08971	0.678523	2.12616	Bacteria	Proteobacteria	Gammaproteobacteria	Burkholderiales
ASV_16331	0.64197	1.72129	Bacteria	Bacteroidota	Bacteroidia	Flavobacteriales
ASV_10543	0.228882	2.01634	Bacteria	Proteobacteria	Gammaproteobacteria	Cardiobacteriales
ASV_03833	0.150732	0.372955	Bacteria	Actinobacteriota	Actinobacteria	Propionibacteriales
ASV_07203	0.146212	0.243307	Bacteria	Campylobacterota	Campylobacteria	Campylobacterales
ASV_07722	0.144312	0.862959	Bacteria	Proteobacteria	Alphaproteobacteria	Rhizobiales
ASV_04851	0.119747	0.216813	Bacteria	Actinobacteriota	Actinobacteria	Actinomycetales
ASV_13948	0.111755	0.151566	Bacteria	Firmicutes	Clostridia	Oscillospirales
ASV_03338	0.0955094	0.157554	Bacteria	Deinococcota	Deinococci	Deinococcales
ASV_08270	0.0896792	0.38849	Bacteria	Proteobacteria	Alphaproteobacteria	Sphingomonadales
ASV_01287	0.0856833	0.138912	Bacteria	Firmicutes	Negativicutes	Veillonellales_Selenomonadales
ASV_17058	0.0794601	0.600106	Bacteria	Bacteroidota	Bacteroidia	Chitinophagales
ASV_06754	0.0742851	0.445941	Bacteria	Cyanobacteria	Cyanobacteriia	Chloroplast
ASV_04109	0.0704856	0.12767	Bacteria	Actinobacteriota	Actinobacteria	Streptomycetales
ASV_17123	0.0613802	0.497122	Bacteria	Bacteroidota	Bacteroidia	Sphingobacteriales
ASV_13493	0.0582358	0.0565477	Bacteria	Firmicutes	Bacilli	Alicyclobacillales
ASV_07364	0.0531263	0.201222	Bacteria	Proteobacteria	Alphaproteobacteria	Acetobacterales
ASV_17764	0.0529297	0.165576	Bacteria	Bacteroidota	Bacteroidia	Cytophagales
ASV_05848	0.045724	0.36578	Bacteria	Acidobacteriota	Acidobacteriae	Acidobacteriales
ASV_05419	0.0438243	0.336913	Bacteria	Actinobacteriota	Thermoleophilia	Solirubrobacterales
ASV_05244	0.0433657	0.0219751	Bacteria	Actinobacteriota	Coriobacteriia	Coriobacteriales
ASV_04490	0.0320985	0.101571	Bacteria	Actinobacteriota	Actinobacteria	Pseudonocardiales
ASV_09493	0.0307883	0.42487	Bacteria	Proteobacteria	Gammaproteobacteria	Xanthomonadales
ASV_06154	0.0305263	0.134393	Bacteria	Patescibacteria	Saccharimonadia	Saccharimonadales
ASV_01112	0.0284301	0.274095	Bacteria	Firmicutes	Bacilli	Paenibacillales
ASV_03704	0.0253512	0.0492038	Bacteria	Actinobacteriota	Actinobacteria	Euzebyales
ASV_02290	0.0248272	0.240483	Bacteria	Verrucomicrobiota	Verrucomicrobiae	Chthoniobacterales
ASV_04494	0.0233205	0.256357	Bacteria	Actinobacteriota	Actinobacteria	Frankiales
ASV_01231	0.0223379	0.00773929	Bacteria	Firmicutes	Negativicutes	Acidaminococcales
ASV_01155	0.0219449	0.00632701	Bacteria	Firmicutes	Limnochordia	Limnochordia
ASV_10871	0.0192591	0.0624792	Bacteria	Proteobacteria	Gammaproteobacteria	Diplorickettsiales
ASV_13421	0.0158527	0.0296014	Bacteria	Firmicutes	Clostridia	Peptococcales
ASV_10999	0.0148046	0.067168	Bacteria	Proteobacteria	Gammaproteobacteria	Gammaproteobacteria_Incertae_Sedis
ASV_05101	0.0143461	0.0102814	Bacteria	Actinobacteriota	Actinobacteria	Bifidobacteriales
ASV_10969	0.013953	0.0280761	Bacteria	Proteobacteria	Gammaproteobacteria	Legionellales
ASV_06582	0.0132324	0.0182466	Bacteria	Spirochaetota	Spirochaetia	Spirochaetales
ASV_02500	0.0128394	0.060502	Bacteria	Verrucomicrobiota	Verrucomicrobiae	Verrucomicrobiales
ASV_02010	0.0125119	0.129308	Bacteria	Verrucomicrobiota	Chlamydiae	Chlamydiales
ASV_07260	0.0124463	0.00813473	Bacteria	Desulfobacterota	Desulfovibrionia	Desulfovibrionales
ASV_03515	0.0121843	0.00988596	Bacteria	Chloroflexi	Chloroflexia	Thermomicrobiales
ASV_02794	0.0115948	0.119874	Bacteria	Planctomycetota	Phycisphaerae	Tepidisphaerales
ASV_15805	0.0110707	0.00542315	Bacteria	Firmicutes	Bacilli	Brevibacillales
ASV_06685	0.0103501	0.038188	Bacteria	Cyanobacteria	Cyanobacteriia	Cyanobacteriales
ASV_15436	0.0100881	0.0332733	Bacteria	Firmicutes	Bacilli	Thermoactinomycetales
ASV_06467	0.00989157	0.0148572	Bacteria	Patescibacteria	Gracilibacteria	JGI_0000069_P22
ASV_03131	0.00962954	0.0820252	Bacteria	Planctomycetota	Planctomycetes	Isosphaerales
ASV_07081	0.00930201	0.0502207	Bacteria	Proteobacteria	Alphaproteobacteria	Caulobacterales
ASV_11531	0.00930201	0.0734385	Bacteria	Myxococcota	Polyangia	Polyangiales
ASV_06318	0.00917099	0.0218621	Bacteria	Patescibacteria	Gracilibacteria	Absconditabacteriales
ASV_03422	0.00884346	0.0211842	Bacteria	Acidobacteriota	Blastocatellia	Blastocatellales
ASV_13896	0.00864694	0.0115242	Bacteria	Firmicutes	Clostridia	Christensenellales
ASV_14092	0.0082539	0.0150831	Bacteria	Firmicutes	Clostridia	Clostridia_UCG_014
ASV_02911	0.00812288	0.0565477	Bacteria	Planctomycetota	Planctomycetes	Pirellulales
ASV_08166	0.00786085	0.0552484	Bacteria	Proteobacteria	Alphaproteobacteria	Rhodobacterales
ASV_11420	0.00766433	0.0308442	Bacteria	Myxococcota	Myxococcia	Myxococcales
ASV_02589	0.00746781	0.0315221	Bacteria	Acidobacteriota	Vicinamibacteria	Vicinamibacterales
ASV_03038	0.00720578	0.0476786	Bacteria	Planctomycetota	Planctomycetes	Gemmatales
ASV_05332	0.00720578	0.125693	Bacteria	Actinobacteriota	Thermoleophilia	Gaiellales
ASV_05668	0.00720578	0.057621	Bacteria	Acidobacteriota	Acidobacteriae	Bryobacterales
ASV_06540	0.0064197	0.0376231	Bacteria	Dependentiae	Babeliae	Babeliales
ASV_03986	0.00628868	0.01932	Bacteria	Actinobacteriota	Actinobacteria	Micromonosporales
ASV_08442	0.00628868	0.00949052	Bacteria	Proteobacteria	Alphaproteobacteria	Reyranellales
ASV_11103	0.00576463	0.0108463	Bacteria	Proteobacteria	Alphaproteobacteria	Rickettsiales
ASV_03563	0.00563361	0.0151961	Bacteria	Abditibacteriota	Abditibacteria	Abditibacteriales
ASV_14080	0.00517506	0.00378491	Bacteria	Firmicutes	Clostridia	Monoglobales
ASV_05112	0.00445448	0.0283586	Bacteria	Actinobacteriota	Actinobacteria	Kineosporiales
ASV_02640	0.00425796	0.0199414	Bacteria	Verrucomicrobiota	Verrucomicrobiae	Opitutales
ASV_03971	0.00419245	0.0124845	Bacteria	Actinobacteriota	Actinobacteria	Streptosporangiales
ASV_17876	0.00412695	0.139985	Bacteria	Chloroflexi	Ktedonobacteria	Ktedonobacterales
ASV_07283	0.00406144	0.0106203	Bacteria	Bdellovibrionota	Bdellovibrionia	Bacteriovoracales
ASV_13849	0.00406144	0.00231614	Bacteria	Firmicutes	Clostridia	Eubacteriales
ASV_11218	0.00386492	0.0141793	Bacteria	Bdellovibrionota	Oligoflexia	0319_6G20
ASV_03276	0.00379941	0.0305617	Bacteria	Gemmatimonadota	Gemmatimonadetes	Gemmatimonadales
ASV_05135	0.00360289	0.00333298	Bacteria	Actinobacteriota	MB_A2_108	MB_A2_108
ASV_05162	0.00347188	0.0198849	Bacteria	Actinobacteriota	Acidimicrobiia	Microtrichales
ASV_03698	0.00327536	0.000508421	Bacteria	Firmicutes	Syntrophomonadia	Syntrophomonadales
ASV_05218	0.00314434	0.0204498	Bacteria	Actinobacteriota	Acidimicrobiia	uncultured
ASV_10615	0.00281681	0.0177947	Bacteria	Proteobacteria	Gammaproteobacteria	WD260
ASV_06561	0.00268579	0	Bacteria	Spirochaetota	V2072_189E03	V2072_189E03
ASV_10713	0.00262028	0.0187551	Bacteria	Proteobacteria	Gammaproteobacteria	Salinisphaerales
ASV_15170	0.00242376	0.035307	Bacteria	Chloroflexi	KD4_96	KD4_96
ASV_07593	0.00229275	0.035307	Bacteria	Proteobacteria	Alphaproteobacteria	Micropepsales
ASV_13838	0.00229275	0.000282456	Bacteria	Firmicutes	Bacilli	RF39
ASV_01625	0.00216173	0.000282456	Bacteria	Firmicutes	Bacilli	Izemoplasmatales
ASV_05733	0.00216173	0.0460968	Bacteria	Acidobacteriota	Acidobacteriae	Solibacterales
ASV_07537	0.00209623	0.128856	Bacteria	Proteobacteria	Alphaproteobacteria	Elsterales
ASV_01611	0.00203072	0.000225965	Bacteria	Firmicutes	Bacilli	Entomoplasmatales
ASV_02871	0.00203072	0.0233873	Bacteria	Planctomycetota	Planctomycetes	Planctomycetales
ASV_03223	0.00203072	0.00943403	Bacteria	Fibrobacterota	Fibrobacteria	Fibrobacterales
ASV_01207	0.00189971	0.0198284	Bacteria	WPS_2	WPS_2	WPS_2
ASV_06343	0.00189971	0.00175123	Bacteria	Patescibacteria	Berkelbacteria	Berkelbacteria
ASV_11296	0.00189971	0.0210147	Bacteria	Bdellovibrionota	Bdellovibrionia	Bdellovibrionales
ASV_11599	0.0018342	0.0168909	Bacteria	Myxococcota	Polyangia	Haliangiales
ASV_01171	0.00170318	0.00926455	Bacteria	Firmicutes	Desulfitobacteriia	Desulfitobacteriales
ASV_05141	0.00170318	0.0211842	Bacteria	Actinobacteriota	Acidimicrobiia	IMCC26256
ASV_01613	0.00163768	0.00502771	Bacteria	Firmicutes	Bacilli	Acholeplasmatales
ASV_03671	0.00163768	0.00740034	Bacteria	Chloroflexi	Anaerolineae	Anaerolineales
ASV_15217	0.00157217	0.00994245	Bacteria	Chloroflexi	Ktedonobacteria	C0119
ASV_02669	0.00144116	0.000282456	Bacteria	Planctomycetota	Pla4_lineage	Pla4_lineage
ASV_06714	0.00144116	0.0184161	Bacteria	Cyanobacteria	Cyanobacteriia	Leptolyngbyales
ASV_02096	0.00137565	0.00587508	Bacteria	Acidobacteriota	Holophagae	Subgroup_7
ASV_02246	0.00131014	0.143657	Bacteria	Verrucomicrobiota	Verrucomicrobiae	Pedosphaerales
ASV_03388	0.00131014	0.0410126	Bacteria	Chloroflexi	AD3	AD3
ASV_07312	0.00131014	0.0146312	Bacteria	Bdellovibrionota	Oligoflexia	Oligoflexales
ASV_10741	0.00124463	0.000508421	Bacteria	Proteobacteria	Gammaproteobacteria	CCD24
ASV_06017	0.00117913	0.0464357	Bacteria	Acidobacteriota	Acidobacteriae	Subgroup_2
ASV_00025	0.00111362	0.0051407	Bacteria	Firmicutes	Bacilli	Exiguobacterales
ASV_03548	0.000982607	0.0121456	Bacteria	Armatimonadota	Chthonomonadetes	Chthonomonadales
ASV_03555	0.000982607	0.00316351	Bacteria	Armatimonadota	uncultured	uncultured
ASV_08518	0.000982607	0.0070614	Bacteria	Proteobacteria	Alphaproteobacteria	Rhodospirillales
ASV_15150	0.000982607	0	Bacteria	Firmicutes	Negativicutes	uncultured
ASV_02360	0.000917099	0.0108463	Bacteria	Verrucomicrobiota	Verrucomicrobiae	Methylacidiphilales
ASV_06005	0.000917099	0.0222575	Bacteria	Acidobacteriota	Acidobacteriae	Subgroup_13
ASV_06646	0.000917099	0.00220316	Bacteria	Cyanobacteria	Vampirivibrionia	Gastranaerophilales
ASV_08464	0.000917099	0.00457579	Bacteria	Proteobacteria	Alphaproteobacteria	Azospirillales
ASV_11263	0.000917099	0.0209582	Bacteria	Desulfobacterota	Desulfuromonadia	Geobacterales
ASV_02111	0.000851592	0.0163259	Bacteria	Acidobacteriota	Thermoanaerobaculia	Thermoanaerobaculales
ASV_03455	0.000851592	0.00163824	Bacteria	Chloroflexi	Chloroflexia	Chloroflexales
ASV_03460	0.000851592	0	Bacteria	Chloroflexi	Chloroflexia	Kallotenuales
ASV_13905	0.000851592	0.000169474	Bacteria	Firmicutes	Clostridia	Clostridia
ASV_01107	0.000786085	0	Bacteria	Firmicutes	Bacilli	Aneurinibacillales
ASV_03591	0.000786085	0.0298273	Bacteria	Armatimonadota	Armatimonadia	Armatimonadales
ASV_03647	0.000786085	0.0186986	Bacteria	Chloroflexi	Anaerolineae	Caldilineales
ASV_06456	0.000786085	0.00564912	Bacteria	Patescibacteria	Gracilibacteria	Gracilibacteria
ASV_06617	0.000786085	0.00723087	Bacteria	Cyanobacteria	Sericytochromatia	Sericytochromatia
ASV_11110	0.000786085	0.0038414	Bacteria	Proteobacteria	Alphaproteobacteria	Micavibrionales
ASV_03240	0.000720578	0.0239523	Bacteria	Gemmatimonadota	Longimicrobia	Longimicrobiales
ASV_03551	0.000720578	0	Bacteria	Synergistota	Synergistia	Synergistales
ASV_04380	0.000720578	0.00158175	Bacteria	Actinobacteriota	Actinobacteria	Catenulisporales
ASV_08545	0.000720578	0.00146877	Bacteria	Proteobacteria	Alphaproteobacteria	Paracaedibacterales
ASV_08540	0.000655071	0.00169474	Bacteria	Proteobacteria	Alphaproteobacteria	Holosporales
ASV_13503	0.000655071	0.000395438	Bacteria	Firmicutes	Desulfotomaculia	Desulfotomaculales
ASV_01689	0.000524057	0.00096035	Bacteria	Firmicutes	Bacilli	RsaHf231
ASV_05236	0.000524057	0.00434982	Bacteria	Actinobacteriota	Coriobacteriia	OPB41
ASV_06720	0.00045855	0.00237263	Bacteria	Cyanobacteria	Cyanobacteriia	Phormidesmiales
ASV_08450	0.00045855	0.000564912	Bacteria	Proteobacteria	Alphaproteobacteria	Defluviicoccales
ASV_08459	0.00045855	0.00310701	Bacteria	Proteobacteria	Alphaproteobacteria	Tistrellales
ASV_11294	0.00045855	0.00310701	Bacteria	Desulfobacterota	Desulfuromonadia	Bradymonadales
ASV_11355	0.00045855	0.00169474	Bacteria	Desulfobacterota	Desulfobacteria	Desulfatiglandales
ASV_01131	0.000393043	0.000225965	Bacteria	Firmicutes	Incertae_Sedis	DTU014
ASV_03417	0.000393043	0.000621403	Bacteria	Acidobacteriota	Blastocatellia	Pyrinomonadales
ASV_06379	0.000393043	0.00175123	Bacteria	Patescibacteria	Parcubacteria	Parcubacteria
ASV_07320	0.000393043	0.000112982	Bacteria	Proteobacteria	Alphaproteobacteria	Zavarziniales
ASV_06315	0.000327536	0	Bacteria	Patescibacteria	uncultured	uncultured
ASV_06658	0.000327536	0.000169474	Bacteria	Cyanobacteria	Cyanobacteriia	Oxyphotobacteria_Incertae_Sedis
ASV_06659	0.000327536	0	Bacteria	Cyanobacteria	Cyanobacteriia	Synechococcales
ASV_10578	0.000327536	0.0161565	Bacteria	Proteobacteria	Gammaproteobacteria	Chromatiales
ASV_03213	0.000262028	0.000903859	Bacteria	Bacteroidota	Ignavibacteria	SJA_28
ASV_03412	0.000262028	0.000734385	Bacteria	Acidobacteriota	Blastocatellia	11_24
ASV_10636	0.000262028	0.0025421	Bacteria	Proteobacteria	Gammaproteobacteria	R7C24
ASV_10765	0.000262028	0.0431028	Bacteria	Proteobacteria	Gammaproteobacteria	Methylococcales
ASV_11076	0.000262028	0	Bacteria	Proteobacteria	Gammaproteobacteria	Piscirickettsiales
ASV_11407	0.000262028	0.00785227	Bacteria	Desulfobacterota	Desulfobulbia	Desulfobulbales
ASV_13845	0.000262028	0.00322	Bacteria	Firmicutes	Clostridia	Clostridia_vadinBB60_group
ASV_15164	0.000262028	0.00158175	Bacteria	Chloroflexi	OLB14	OLB14
ASV_02608	0.000196521	0.00220316	Bacteria	Acidobacteriota	Vicinamibacteria	Subgroup_17
ASV_02610	0.000196521	0.0025421	Bacteria	Verrucomicrobiota	Omnitrophia	Omnitrophales
ASV_02656	0.000196521	0.000903859	Bacteria	Nitrospirota	Nitrospiria	Nitrospirales
ASV_06399	0.000196521	0.0025421	Bacteria	Patescibacteria	Parcubacteria	Candidatus_Adlerbacteria
ASV_11353	0.000196521	0.00994245	Bacteria	Desulfobacterota	Syntrophobacteria	Syntrophobacterales
ASV_15208	0.000196521	0.00146877	Bacteria	Chloroflexi	Dehalococcoidia	Dehalococcoidales
ASV_01377	0.000131014	0.00717438	Bacteria	Acidobacteriota	Holophagae	Holophagales
ASV_03252	0.000131014	0.00627052	Bacteria	Gemmatimonadota	S0134_terrestrial_group	S0134_terrestrial_group
ASV_03525	0.000131014	0.00231614	Bacteria	Sumerlaeota	Sumerlaeia	Sumerlaeales
ASV_10694	0.000131014	0.022427	Bacteria	Proteobacteria	Gammaproteobacteria	Steroidobacterales
ASV_11027	0.000131014	0	Bacteria	Proteobacteria	Gammaproteobacteria	F9P41300_M23
ASV_11346	0.000131014	0.000903859	Bacteria	Myxococcota	bacteriap25	bacteriap25
ASV_11396	0.000131014	0.00152526	Bacteria	Desulfobacterota	Syntrophia	Syntrophales
ASV_15151	0.000131014	0.00248561	Bacteria	Chloroflexi	Dehalococcoidia	S085
ASV_01133	0	0.00124281	Bacteria	Firmicutes	Clostridia	Thermincolales
ASV_01880	0	0.0012993	Bacteria	Verrucomicrobiota	Lentisphaeria	Oligosphaerales
ASV_01881	0	0.000338947	Bacteria	Verrucomicrobiota	Lentisphaeria	Victivallales
ASV_01883	0	0.000225965	Bacteria	Verrucomicrobiota	Chlamydiae	LD1_PA32
ASV_02090	0	0.000677894	Bacteria	Dadabacteria	Dadabacteriia	Dadabacteriales
ASV_02122	0	0.000225965	Bacteria	Acidobacteriota	Aminicenantia	Aminicenantales
ASV_02123	0	0.000112982	Bacteria	Acidobacteriota	Subgroup_22	Subgroup_22
ASV_02125	0	0.00564912	Bacteria	Verrucomicrobiota	Kiritimatiellae	WCHB1_41
ASV_02140	0	0.00559263	Bacteria	Verrucomicrobiota	Verrucomicrobiae	S_BQ2_57_soil_group
ASV_02540	0	0.00118631	Bacteria	Acidobacteriota	Subgroup_18	Subgroup_18
ASV_02613	0	0.000395438	Bacteria	Verrucomicrobiota	Kiritimatiellae	Kiritimatiellales
ASV_02628	0	0.0211842	Bacteria	Verrucomicrobiota	Verrucomicrobiae	uncultured
ASV_02659	0	0.00327649	Bacteria	Planctomycetota	vadinHA49	vadinHA49
ASV_02670	0	0.000225965	Bacteria	Planctomycetota	Phycisphaerae	CCM11a
ASV_02671	0	0.000451929	Bacteria	Planctomycetota	Phycisphaerae	Pla1_lineage
ASV_02825	0	0.000225965	Bacteria	Planctomycetota	Phycisphaerae	MSBL9
ASV_02826	0	0.0044628	Bacteria	Planctomycetota	Phycisphaerae	Phycisphaerales
ASV_02841	0	0.00457579	Bacteria	Planctomycetota	OM190	OM190
ASV_03178	0	0.00096035	Bacteria	Bacteroidota	Rhodothermia	Balneolales
ASV_03181	0	0.00271158	Bacteria	Bacteroidota	Rhodothermia	Rhodothermales
ASV_03189	0	0.00265509	Bacteria	Bacteroidota	Chlorobia	Chlorobiales
ASV_03193	0	0.00338947	Bacteria	Bacteroidota	Ignavibacteria	Ignavibacteriales
ASV_03205	0	0.0123716	Bacteria	Bacteroidota	Kapabacteria	Kapabacteriales
ASV_03218	0	0.00389789	Bacteria	Bacteroidota	Kryptonia	Kryptoniales
ASV_03230	0	0.00101684	Bacteria	LCP_89	LCP_89	LCP_89
ASV_03231	0	0.000677894	Bacteria	Gemmatimonadota	BD2_11_terrestrial_group	BD2_11_terrestrial_group
ASV_03305	0	0.000225965	Bacteria	Nitrospirota	4_29_1	4_29_1
ASV_03306	0	0.00265509	Bacteria	FCPU426	FCPU426	FCPU426
ASV_03310	0	0.00107333	Bacteria	Hydrogenedentes	Hydrogenedentia	Hydrogenedentiales
ASV_03390	0	0.000169474	Bacteria	Elusimicrobiota	Elusimicrobia	MVP_88
ASV_03393	0	0.00310701	Bacteria	Elusimicrobiota	Lineage_IIb	Lineage_IIb
ASV_03399	0	0.00288105	Bacteria	Elusimicrobiota	Lineage_IIa	Lineage_IIa
ASV_03401	0	0.000508421	Bacteria	Elusimicrobiota	Endomicrobia	Endomicrobiales
ASV_03407	0	0.00418035	Bacteria	Elusimicrobiota	Elusimicrobia	Lineage_IV
ASV_03446	0	0.000395438	Bacteria	WS4	WS4	WS4
ASV_03447	0	0.000338947	Bacteria	Entotheonellaeota	Entotheonellia	Entotheonellales
ASV_03448	0	0.000225965	Bacteria	Nitrospirota	Thermodesulfovibrionia	uncultured
ASV_03450	0	0.00327649	Bacteria	Methylomirabilota	Methylomirabilia	Rokubacteriales
ASV_03453	0	0.00282456	Bacteria	SAR324	SAR324	SAR324
ASV_03479	0	0.00451929	Bacteria	Chloroflexi	Ktedonobacteria	B12_WMSP1
ASV_03487	0	0.000790876	Bacteria	Chloroflexi	Ktedonobacteria	B10_SB3A
ASV_03488	0	0.000112982	Bacteria	Firmicutes	Sulfobacillia	Sulfobacillales
ASV_03490	0	0.00096035	Bacteria	Chloroflexi	Chloroflexia	Elev_1554
ASV_03621	0	0.000225965	Bacteria	Chloroflexi	NLS2_31	NLS2_31
ASV_03624	0	0.00276807	Bacteria	Chloroflexi	Anaerolineae	RBG_13_54_9
ASV_03627	0	0.00220316	Bacteria	Chloroflexi	Anaerolineae	SBR1031
ASV_03634	0	0.00564912	Bacteria	Chloroflexi	Anaerolineae	SJA_15
ASV_03656	0	0.000225965	Bacteria	Chloroflexi	Anaerolineae	ADurb.Bin180
ASV_03988	0	0.000451929	Bacteria	Actinobacteriota	Actinobacteria	Glycomycetales
ASV_04516	0	0.00401087	Bacteria	Actinobacteriota	Actinobacteria	PeM15
ASV_05124	0	0.00310701	Bacteria	Actinobacteriota	Actinobacteria	Nitriliruptorales
ASV_05202	0	0.000508421	Bacteria	Actinobacteriota	Acidimicrobiia	Acidimicrobiales
ASV_05232	0	0.000508421	Bacteria	Actinobacteriota	Actinobacteria	0319_7L14
ASV_05289	0	0.0012993	Bacteria	Actinobacteriota	Rubrobacteria	Rubrobacterales
ASV_05641	0	0.000451929	Bacteria	Acidobacteriota	Acidobacteriae	PAUC26f
ASV_05646	0	0.000621403	Bacteria	Acidobacteriota	Acidobacteriae	AKIW659
ASV_05696	0	0.00101684	Bacteria	Acidobacteriota	Acidobacteriae	Acidobacteriae
ASV_05744	0	0.00118631	Bacteria	Acidobacteriota	Subgroup_5	Subgroup_5
ASV_05746	0	0.00242912	Bacteria	Latescibacterota	Latescibacterota	Latescibacterota
ASV_06304	0	0.0151396	Bacteria	Armatimonadota	Fimbriimonadia	Fimbriimonadales
ASV_06317	0	0.000338947	Bacteria	Patescibacteria	Microgenomatia	Candidatus_Shapirobacteria
ASV_06352	0	0.00333298	Bacteria	Patescibacteria	Microgenomatia	Candidatus_Levybacteria
ASV_06355	0	0.000112982	Bacteria	Patescibacteria	Microgenomatia	Candidatus_Woesebacteria
ASV_06361	0	0.00135579	Bacteria	Patescibacteria	Gracilibacteria	Candidatus_Peregrinibacteria
ASV_06363	0	0.000225965	Bacteria	Patescibacteria	Parcubacteria	GWA2_38_13b
ASV_06364	0	0.00242912	Bacteria	Patescibacteria	Parcubacteria	Candidatus_Moranbacteria
ASV_06374	0	0.000847368	Bacteria	Patescibacteria	Parcubacteria	Candidatus_Jorgensenbacteria
ASV_06381	0	0.000847368	Bacteria	Patescibacteria	Parcubacteria	Candidatus_Staskawiczbacteria
ASV_06388	0	0.00316351	Bacteria	Patescibacteria	Parcubacteria	Candidatus_Kaiserbacteria
ASV_06395	0	0.000621403	Bacteria	Patescibacteria	Parcubacteria	Candidatus_Campbellbacteria
ASV_06401	0	0.000621403	Bacteria	Patescibacteria	Parcubacteria	Candidatus_Zambryskibacteria
ASV_06406	0	0.00519719	Bacteria	Patescibacteria	Parcubacteria	Candidatus_Nomurabacteria
ASV_06428	0	0.00101684	Bacteria	Patescibacteria	ABY1	Candidatus_Kerfeldbacteria
ASV_06431	0	0.00096035	Bacteria	Patescibacteria	ABY1	Candidatus_Falkowbacteria
ASV_06435	0	0.000282456	Bacteria	Patescibacteria	ABY1	Candidatus_Uhrbacteria
ASV_06475	0	0.00096035	Bacteria	Caldisericota	Caldisericia	Caldisericales
ASV_06476	0	0.000847368	Bacteria	Patescibacteria	CPR2	CPR2
ASV_06559	0	0.00101684	Bacteria	Patescibacteria	Dojkabacteria	Dojkabacteria
ASV_06562	0	0.000677894	Bacteria	Spirochaetota	Leptospirae	Leptospirales
ASV_06602	0	0.000564912	Bacteria	Spirochaetota	Brevinematia	Brevinematales
ASV_06604	0	0.00282456	Bacteria	Cloacimonadota	Cloacimonadia	Cloacimonadales
ASV_06607	0	0.000395438	Bacteria	Margulisbacteria	Margulisbacteria	Margulisbacteria
ASV_06608	0	0.000169474	Bacteria	Spirochaetota	MVP_15	MVP_15
ASV_06609	0	0.000169474	Bacteria	Nitrospinota	Nitrospinia	Nitrospinales
ASV_06610	0	0.000451929	Bacteria	Halanaerobiaeota	Halanaerobiia	Halanaerobiales
ASV_06627	0	0.00401087	Bacteria	Cyanobacteria	Vampirivibrionia	Obscuribacterales
ASV_06652	0	0.000225965	Bacteria	Cyanobacteria	Vampirivibrionia	Caenarcaniphilales
ASV_06653	0	0.000621403	Bacteria	Cyanobacteria	Vampirivibrionia	Vampirovibrionales
ASV_06655	0	0.000451929	Bacteria	Cyanobacteria	Cyanobacteriia	Pseudanabaenales
ASV_06712	0	0.00344596	Bacteria	Cyanobacteria	Cyanobacteriia	SepB_3
ASV_07052	0	0.00621403	Bacteria	Firmicutes	Symbiobacteriia	Symbiobacteriales
ASV_07056	0	0.000225965	Bacteria	Firmicutes	Limnochordia	Limnochordales
ASV_07293	0	0.00316351	Bacteria	Bdellovibrionota	Oligoflexia	Silvanigrellales
ASV_07612	0	0.000903859	Bacteria	Proteobacteria	Alphaproteobacteria	Parvibaculales
ASV_08447	0	0.00112982	Bacteria	Proteobacteria	Alphaproteobacteria	Kiloniellales
ASV_08449	0	0.000169474	Bacteria	Proteobacteria	Alphaproteobacteria	Thalassobaculales
ASV_08512	0	0.0038414	Bacteria	Proteobacteria	Alphaproteobacteria	Dongiales
ASV_08533	0	0.000508421	Bacteria	Proteobacteria	Alphaproteobacteria	Puniceispirillales
ASV_08535	0	0.00570561	Bacteria	Proteobacteria	Alphaproteobacteria	uncultured
ASV_08536	0	0.000169474	Bacteria	Proteobacteria	Alphaproteobacteria	Caedibacterales
ASV_09538	0	0.000564912	Bacteria	Proteobacteria	Gammaproteobacteria	Acidiferrobacterales
ASV_10572	0	0.0146312	Bacteria	Proteobacteria	Gammaproteobacteria	Nitrosococcales
ASV_10592	0	0.0128235	Bacteria	Proteobacteria	Gammaproteobacteria	Arenicellales
ASV_10597	0	0.00152526	Bacteria	Proteobacteria	Gammaproteobacteria	Ga0077536
ASV_10598	0	0.000734385	Bacteria	Proteobacteria	Gammaproteobacteria	HOC36
ASV_10599	0	0.00118631	Bacteria	Proteobacteria	Gammaproteobacteria	Acidithiobacillales
ASV_10606	0	0.00124281	Bacteria	Proteobacteria	Gammaproteobacteria	B2M28
ASV_10609	0	0.0169474	Bacteria	Proteobacteria	Gammaproteobacteria	KF_JG30_C25
ASV_10688	0	0.00480175	Bacteria	Proteobacteria	Gammaproteobacteria	JG36_TzT_191
ASV_10690	0	0.00158175	Bacteria	Proteobacteria	Gammaproteobacteria	PLTA13
ASV_10710	0	0.000282456	Bacteria	Proteobacteria	Gammaproteobacteria	CCM19a
ASV_10711	0	0.000282456	Bacteria	Proteobacteria	Gammaproteobacteria	JTB23
ASV_10725	0	0.000225965	Bacteria	Proteobacteria	Gammaproteobacteria	SZB50
ASV_10739	0	0.000338947	Bacteria	Proteobacteria	Gammaproteobacteria	BD7_8
ASV_10743	0	0.00112982	Bacteria	Proteobacteria	Gammaproteobacteria	JG36_GS_52
ASV_10745	0	0.000677894	Bacteria	Proteobacteria	Gammaproteobacteria	Ectothiorhodospirales
ASV_10748	0	0.00401087	Bacteria	Proteobacteria	Gammaproteobacteria	Thiotrichales
ASV_10787	0	0.0131624	Bacteria	Proteobacteria	Gammaproteobacteria	Coxiellales
ASV_10902	0	0.000395438	Bacteria	Proteobacteria	Gammaproteobacteria	EV818SWSAP88
ASV_10915	0	0.000225965	Bacteria	Proteobacteria	Gammaproteobacteria	EC3
ASV_11012	0	0.000112982	Bacteria	Proteobacteria	Gammaproteobacteria	eub62A3
ASV_11026	0	0.000225965	Bacteria	Proteobacteria	Gammaproteobacteria	I3A
ASV_11035	0	0.00395438	Bacteria	Proteobacteria	Gammaproteobacteria	Beggiatoales
ASV_11037	0	0.00361544	Bacteria	Proteobacteria	Gammaproteobacteria	uncultured
ASV_11058	0	0.000451929	Bacteria	Proteobacteria	Gammaproteobacteria	UBA10353_marine_group
ASV_11073	0	0.000847368	Bacteria	Proteobacteria	Gammaproteobacteria	Halothiobacillales
ASV_11094	0	0.00096035	Bacteria	Proteobacteria	Alphaproteobacteria	SAR11_clade
ASV_11245	0	0.000677894	Bacteria	Deferrisomatota	Defferrisomatia	Defferrisomatales
ASV_11257	0	0.00271158	Bacteria	MBNT15	MBNT15	MBNT15
ASV_11258	0	0.000225965	Bacteria	Desulfobacterota	uncultured	uncultured
ASV_11259	0	0.00124281	Bacteria	RCP2_54	RCP2_54	RCP2_54
ASV_11291	0	0.000451929	Bacteria	Desulfobacterota	Desulfuromonadia	Desulfuromonadales
ASV_11348	0	0.000395438	Bacteria	Sva0485	Sva0485	Sva0485
ASV_11350	0	0.00745684	Bacteria	Desulfobacterota	Desulfomonilia	Desulfomonilales
ASV_11375	0	0.0225965	Bacteria	Desulfobacterota	Desulfobacteria	Desulfobacterales
ASV_11382	0	0.012541	Bacteria	Desulfobacterota	Desulfobaccia	Desulfobaccales
ASV_11411	0	0.000282456	Bacteria	Desulfobacterota	Syntrophorhabdia	Syntrophorhabdales
ASV_11412	0	0.000169474	Bacteria	Elusimicrobiota	Rs_M47	Rs_M47
ASV_11536	0	0.00237263	Bacteria	Myxococcota	Polyangia	mle1_27
ASV_11539	0	0.00355894	Bacteria	Myxococcota	Polyangia	Blfdi19
ASV_11577	0	0.000564912	Bacteria	Myxococcota	Polyangia	MidBa8
ASV_11614	0	0.000395438	Bacteria	Desulfobacterota	Desulfuromonadia	PB19
ASV_13908	0	0.000112982	Bacteria	Firmicutes	Clostridia	uncultured
ASV_15125	0	0.000225965	Bacteria	Firmicutes	Clostridia	Caldicoprobacterales
ASV_15149	0	0.000282456	Bacteria	Firmicutes	Bacilli	Haloplasmatales
ASV_15157	0	0.00214666	Bacteria	Chloroflexi	JG30_KF_CM66	JG30_KF_CM66
ASV_15159	0	0.000282456	Bacteria	Chloroflexi	TK10	TK10
ASV_15167	0	0.00152526	Bacteria	Chloroflexi	Gitt_GS_136	Gitt_GS_136
ASV_16006	0	0.000903859	Bacteria	Chloroflexi	Anaerolineae	Ardenticatenales
ASV_16570	0	0.00875613	Bacteria	Bacteroidota	Bacteroidia	Bacteroidetes_VC2.1_Bac22

## Sheet: Family
	Relative Abundance (%)
ASV	Lactating	Non-Lactating	Kingdom	Phylum	Class	Order	Family
ASV_00447	22.2693	12.3104	Bacteria	Firmicutes	Bacilli	Staphylococcales	Staphylococcaceae
ASV_15898	19.8937	15.8099	Bacteria	Firmicutes	Clostridia	Clostridiales	Clostridiaceae
ASV_15295	16.3008	13.2217	Bacteria	Firmicutes	Clostridia	Peptostreptococcales_Tissierellales	Peptostreptococcaceae
ASV_18246	8.12544	5.34	Bacteria	Fusobacteriota	Fusobacteriia	Fusobacteriales	Fusobacteriaceae
ASV_10419	4.18728	2.70039	Bacteria	Proteobacteria	Gammaproteobacteria	Pseudomonadales	Pseudomonadaceae
ASV_00919	3.27804	1.10163	Bacteria	Firmicutes	Bacilli	Lactobacillales	Listeriaceae
ASV_09898	2.46228	1.81077	Bacteria	Proteobacteria	Gammaproteobacteria	Enterobacterales	Enterobacteriaceae
ASV_10149	2.12996	3.45184	Bacteria	Proteobacteria	Gammaproteobacteria	Pseudomonadales	Moraxellaceae
ASV_18030	1.70161	6.57337	Bacteria	Firmicutes	Bacilli	Bacillales	Planococcaceae
ASV_18186	1.6515	3.18356	Bacteria	Fusobacteriota	Fusobacteriia	Fusobacteriales	Leptotrichiaceae
ASV_00875	1.43965	2.89365	Bacteria	Firmicutes	Bacilli	Lactobacillales	Vagococcaceae
ASV_14471	1.35829	1.05452	Bacteria	Firmicutes	Clostridia	Lachnospirales	Lachnospiraceae
ASV_00744	0.907535	0.443117	Bacteria	Firmicutes	Bacilli	Lactobacillales	Carnobacteriaceae
ASV_01764	0.781238	1.07119	Bacteria	Firmicutes	Bacilli	Erysipelotrichales	Erysipelotrichaceae
ASV_00800	0.766499	0.296974	Bacteria	Firmicutes	Bacilli	Lactobacillales	Enterococcaceae
ASV_09985	0.76283	1.24631	Bacteria	Proteobacteria	Gammaproteobacteria	Enterobacterales	Pasteurellaceae
ASV_01577	0.752546	0.778335	Bacteria	Firmicutes	Bacilli	Mycoplasmatales	Mycoplasmataceae
ASV_04806	0.74796	0.930184	Bacteria	Actinobacteriota	Actinobacteria	Micrococcales	Micrococcaceae
ASV_15593	0.739379	1.30625	Bacteria	Firmicutes	Bacilli	Bacillales	Bacillaceae
ASV_13593	0.705905	1.43183	Bacteria	Firmicutes	Clostridia	Peptostreptococcales_Tissierellales	Family_XI
ASV_04148	0.701123	0.208057	Bacteria	Actinobacteriota	Actinobacteria	Corynebacteriales	Corynebacteriaceae
ASV_09635	0.657888	0.835335	Bacteria	Proteobacteria	Gammaproteobacteria	Enterobacterales	Morganellaceae
ASV_17620	0.64911	0.623606	Bacteria	Bacteroidota	Bacteroidia	Bacteroidales	Bacteroidaceae
ASV_17502	0.610133	1.37488	Bacteria	Bacteroidota	Bacteroidia	Bacteroidales	Porphyromonadaceae
ASV_08971	0.487962	1.29546	Bacteria	Proteobacteria	Gammaproteobacteria	Burkholderiales	Neisseriaceae
ASV_15560	0.422848	0.639763	Bacteria	Firmicutes	Bacilli	Lactobacillales	Streptococcaceae
ASV_16331	0.406996	0.79952	Bacteria	Bacteroidota	Bacteroidia	Flavobacteriales	Weeksellaceae
ASV_00643	0.342668	0.713935	Bacteria	Firmicutes	Bacilli	Lactobacillales	Aerococcaceae
ASV_15574	0.274409	0.633662	Bacteria	Firmicutes	Bacilli	Staphylococcales	Gemellaceae
ASV_04571	0.240018	0.152865	Bacteria	Actinobacteriota	Actinobacteria	Micrococcales	Dermatophilaceae
ASV_16138	0.233467	0.885725	Bacteria	Bacteroidota	Bacteroidia	Flavobacteriales	Flavobacteriaceae
ASV_00696	0.221349	0.203029	Bacteria	Firmicutes	Bacilli	Lactobacillales	Lactobacillaceae
ASV_10543	0.215911	1.99809	Bacteria	Proteobacteria	Gammaproteobacteria	Cardiobacteriales	Wohlfahrtiimonadaceae
ASV_17449	0.204055	0.0220316	Bacteria	Bacteroidota	Bacteroidia	Bacteroidales	Tannerellaceae
ASV_05010	0.174118	0.370865	Bacteria	Actinobacteriota	Actinobacteria	Micrococcales	Microbacteriaceae
ASV_09618	0.173332	0.124507	Bacteria	Proteobacteria	Gammaproteobacteria	Enterobacterales	Hafniaceae
ASV_04851	0.119747	0.216813	Bacteria	Actinobacteriota	Actinobacteria	Actinomycetales	Actinomycetaceae
ASV_03338	0.0951818	0.138968	Bacteria	Deinococcota	Deinococci	Deinococcales	Deinococcaceae
ASV_03833	0.0909894	0.165011	Bacteria	Actinobacteriota	Actinobacteria	Propionibacteriales	Propionibacteriaceae
ASV_08270	0.0896792	0.38849	Bacteria	Proteobacteria	Alphaproteobacteria	Sphingomonadales	Sphingomonadaceae
ASV_07203	0.0812288	0.0721957	Bacteria	Campylobacterota	Campylobacteria	Campylobacterales	Campylobacteraceae
ASV_17058	0.078674	0.5622	Bacteria	Bacteroidota	Bacteroidia	Chitinophagales	Chitinophagaceae
ASV_06754	0.0742851	0.445941	Bacteria	Cyanobacteria	Cyanobacteriia	Chloroplast	Chloroplast
ASV_04109	0.0704856	0.12767	Bacteria	Actinobacteriota	Actinobacteria	Streptomycetales	Streptomycetaceae
ASV_09865	0.0702236	0.0793136	Bacteria	Proteobacteria	Gammaproteobacteria	Enterobacterales	Yersiniaceae
ASV_09907	0.0672758	0.0474526	Bacteria	Proteobacteria	Gammaproteobacteria	Enterobacterales	Aeromonadaceae
ASV_07722	0.0662932	0.307481	Bacteria	Proteobacteria	Alphaproteobacteria	Rhizobiales	Beijerinckiaceae
ASV_08823	0.0659657	0.159079	Bacteria	Proteobacteria	Gammaproteobacteria	Burkholderiales	Burkholderiaceae
ASV_03734	0.0597425	0.207944	Bacteria	Actinobacteriota	Actinobacteria	Propionibacteriales	Nocardioidaceae
ASV_17123	0.0586289	0.416679	Bacteria	Bacteroidota	Bacteroidia	Sphingobacteriales	Sphingobacteriaceae
ASV_13493	0.0582358	0.0565477	Bacteria	Firmicutes	Bacilli	Alicyclobacillales	Alicyclobacillaceae
ASV_01803	0.0570567	0.0318045	Bacteria	Firmicutes	Bacilli	Erysipelotrichales	Erysipelatoclostridiaceae
ASV_13948	0.0561396	0.031748	Bacteria	Firmicutes	Clostridia	Oscillospirales	Hungateiclostridiaceae
ASV_07364	0.0531263	0.201222	Bacteria	Proteobacteria	Alphaproteobacteria	Acetobacterales	Acetobacteraceae
ASV_07217	0.050768	0.111062	Bacteria	Campylobacterota	Campylobacteria	Campylobacterales	Helicobacteraceae
ASV_01287	0.0490648	0.116598	Bacteria	Firmicutes	Negativicutes	Veillonellales_Selenomonadales	Veillonellaceae
ASV_05848	0.0443483	0.290026	Bacteria	Acidobacteriota	Acidobacteriae	Acidobacteriales	Acidobacteriaceae
ASV_04262	0.0430382	0.132246	Bacteria	Actinobacteriota	Actinobacteria	Corynebacteriales	Mycobacteriaceae
ASV_17459	0.0400903	0.0305052	Bacteria	Bacteroidota	Bacteroidia	Bacteroidales	Barnesiellaceae
ASV_08646	0.0392388	0.230484	Bacteria	Proteobacteria	Gammaproteobacteria	Burkholderiales	Comamonadaceae
ASV_09128	0.0391077	0.184274	Bacteria	Proteobacteria	Gammaproteobacteria	Burkholderiales	Oxalobacteraceae
ASV_08006	0.0364219	0.202916	Bacteria	Proteobacteria	Alphaproteobacteria	Rhizobiales	Rhizobiaceae
ASV_04694	0.0338017	0.219638	Bacteria	Actinobacteriota	Actinobacteria	Micrococcales	Dermacoccaceae
ASV_09936	0.032295	0.160152	Bacteria	Proteobacteria	Gammaproteobacteria	Enterobacterales	Shewanellaceae
ASV_04490	0.0320985	0.101571	Bacteria	Actinobacteriota	Actinobacteria	Pseudonocardiales	Pseudonocardiaceae
ASV_17790	0.0303953	0.0558133	Bacteria	Bacteroidota	Bacteroidia	Cytophagales	Hymenobacteraceae
ASV_04621	0.0292817	0.122868	Bacteria	Actinobacteriota	Actinobacteria	Micrococcales	Intrasporangiaceae
ASV_09792	0.0287576	0.0224835	Bacteria	Proteobacteria	Gammaproteobacteria	Enterobacterales	Erwiniaceae
ASV_01112	0.0284301	0.274095	Bacteria	Firmicutes	Bacilli	Paenibacillales	Paenibacillaceae
ASV_03704	0.0253512	0.0492038	Bacteria	Actinobacteriota	Actinobacteria	Euzebyales	Euzebyaceae
ASV_14555	0.0249582	0.0390919	Bacteria	Firmicutes	Clostridia	Oscillospirales	Ruminococcaceae
ASV_05419	0.0243686	0.146651	Bacteria	Actinobacteriota	Thermoleophilia	Solirubrobacterales	67_14
ASV_07767	0.0238446	0.206645	Bacteria	Proteobacteria	Alphaproteobacteria	Rhizobiales	Xanthobacteraceae
ASV_02290	0.0226655	0.189302	Bacteria	Verrucomicrobiota	Verrucomicrobiae	Chthoniobacterales	Chthoniobacteraceae
ASV_01231	0.0223379	0.00773929	Bacteria	Firmicutes	Negativicutes	Acidaminococcales	Acidaminococcaceae
ASV_14038	0.0222069	0.0429898	Bacteria	Firmicutes	Clostridia	Oscillospirales	Oscillospiraceae
ASV_01212	0.0220104	0.0109593	Bacteria	Firmicutes	Negativicutes	Veillonellales_Selenomonadales	Sporomusaceae
ASV_01155	0.0219449	0.00632701	Bacteria	Firmicutes	Limnochordia	Limnochordia	Limnochordia
ASV_08811	0.0216829	0.0268333	Bacteria	Proteobacteria	Gammaproteobacteria	Burkholderiales	Sutterellaceae
ASV_04233	0.0196521	0.0394308	Bacteria	Actinobacteriota	Actinobacteria	Corynebacteriales	Nocardiaceae
ASV_05244	0.0195211	0.00666596	Bacteria	Actinobacteriota	Coriobacteriia	Coriobacteriales	Atopobiaceae
ASV_05508	0.0194556	0.190262	Bacteria	Actinobacteriota	Thermoleophilia	Solirubrobacterales	Solirubrobacteraceae
ASV_10871	0.0192591	0.0624792	Bacteria	Proteobacteria	Gammaproteobacteria	Diplorickettsiales	Diplorickettsiaceae
ASV_09321	0.018342	0.0946792	Bacteria	Proteobacteria	Gammaproteobacteria	Xanthomonadales	Xanthomonadaceae
ASV_17732	0.0176869	0.0526498	Bacteria	Bacteroidota	Bacteroidia	Cytophagales	Spirosomaceae
ASV_13552	0.0171629	0.0173428	Bacteria	Firmicutes	Clostridia	Peptostreptococcales_Tissierellales	Anaerovoracaceae
ASV_05258	0.0169008	0.0124845	Bacteria	Actinobacteriota	Coriobacteriia	Coriobacteriales	Eggerthellaceae
ASV_17438	0.0159837	0.0309572	Bacteria	Bacteroidota	Bacteroidia	Bacteroidales	Paludibacteraceae
ASV_13421	0.0158527	0.0296014	Bacteria	Firmicutes	Clostridia	Peptococcales	Peptococcaceae
ASV_10999	0.0148046	0.067168	Bacteria	Proteobacteria	Gammaproteobacteria	Gammaproteobacteria_Incertae_Sedis	Unknown_Family
ASV_05101	0.0143461	0.0102814	Bacteria	Actinobacteriota	Actinobacteria	Bifidobacteriales	Bifidobacteriaceae
ASV_07167	0.014215	0.0495428	Bacteria	Campylobacterota	Campylobacteria	Campylobacterales	Arcobacteraceae
ASV_08891	0.0141495	0.0723087	Bacteria	Proteobacteria	Gammaproteobacteria	Burkholderiales	Alcaligenaceae
ASV_10969	0.013953	0.0280761	Bacteria	Proteobacteria	Gammaproteobacteria	Legionellales	Legionellaceae
ASV_06582	0.0132324	0.0182466	Bacteria	Spirochaetota	Spirochaetia	Spirochaetales	Spirochaetaceae
ASV_06105	0.0129704	0.03864	Bacteria	Patescibacteria	Saccharimonadia	Saccharimonadales	Saccharimonadaceae
ASV_11054	0.0129704	0.0182466	Bacteria	Proteobacteria	Gammaproteobacteria	Cardiobacteriales	Cardiobacteriaceae
ASV_09493	0.0124463	0.330191	Bacteria	Proteobacteria	Gammaproteobacteria	Xanthomonadales	Rhodanobacteraceae
ASV_07260	0.0124463	0.00813473	Bacteria	Desulfobacterota	Desulfovibrionia	Desulfovibrionales	Desulfovibrionaceae
ASV_03515	0.0117258	0.00949052	Bacteria	Chloroflexi	Chloroflexia	Thermomicrobiales	JG30_KF_CM45
ASV_15805	0.0110707	0.00542315	Bacteria	Firmicutes	Bacilli	Brevibacillales	Brevibacillaceae
ASV_04868	0.0110052	0.0218056	Bacteria	Actinobacteriota	Actinobacteria	Micrococcales	Bogoriellaceae
ASV_17538	0.0104811	0.032087	Bacteria	Bacteroidota	Bacteroidia	Bacteroidales	Prevotellaceae
ASV_04134	0.0104811	0.00751333	Bacteria	Actinobacteriota	Actinobacteria	Corynebacteriales	Dietziaceae
ASV_05045	0.0104156	0.00406736	Bacteria	Actinobacteriota	Actinobacteria	Micrococcales	Promicromonosporaceae
ASV_01273	0.0103501	0.00237263	Bacteria	Firmicutes	Negativicutes	Veillonellales_Selenomonadales	uncultured
ASV_15436	0.0100881	0.0332733	Bacteria	Firmicutes	Bacilli	Thermoactinomycetales	Thermoactinomycetaceae
ASV_02794	0.0100226	0.0955831	Bacteria	Planctomycetota	Phycisphaerae	Tepidisphaerales	WD2101_soil_group
ASV_06467	0.00989157	0.0148572	Bacteria	Patescibacteria	Gracilibacteria	JGI_0000069_P22	JGI_0000069_P22
ASV_03131	0.00962954	0.0820252	Bacteria	Planctomycetota	Planctomycetes	Isosphaerales	Isosphaeraceae
ASV_06154	0.00930201	0.0562087	Bacteria	Patescibacteria	Saccharimonadia	Saccharimonadales	LWQ8
ASV_06318	0.00917099	0.0218621	Bacteria	Patescibacteria	Gracilibacteria	Absconditabacteriales	Absconditabacteriales
ASV_02528	0.00897447	0.0338947	Bacteria	Verrucomicrobiota	Verrucomicrobiae	Verrucomicrobiales	Rubritaleaceae
ASV_04878	0.00890897	0.0383575	Bacteria	Actinobacteriota	Actinobacteria	Micrococcales	Dermabacteraceae
ASV_03422	0.00884346	0.0211842	Bacteria	Acidobacteriota	Blastocatellia	Blastocatellales	Blastocatellaceae
ASV_07081	0.00877795	0.0435547	Bacteria	Proteobacteria	Alphaproteobacteria	Caulobacterales	Caulobacteraceae
ASV_13896	0.00864694	0.0115242	Bacteria	Firmicutes	Clostridia	Christensenellales	Christensenellaceae
ASV_02010	0.00858143	0.076602	Bacteria	Verrucomicrobiota	Chlamydiae	Chlamydiales	Parachlamydiaceae
ASV_06685	0.0082539	0.0206193	Bacteria	Cyanobacteria	Cyanobacteriia	Cyanobacteriales	Nostocaceae
ASV_14092	0.0082539	0.0150831	Bacteria	Firmicutes	Clostridia	Clostridia_UCG_014	Clostridia_UCG_014
ASV_02911	0.00812288	0.0565477	Bacteria	Planctomycetota	Planctomycetes	Pirellulales	Pirellulaceae
ASV_06075	0.00812288	0.0344031	Bacteria	Patescibacteria	Saccharimonadia	Saccharimonadales	Saccharimonadales
ASV_08166	0.00786085	0.0552484	Bacteria	Proteobacteria	Alphaproteobacteria	Rhodobacterales	Rhodobacteraceae
ASV_14703	0.00772984	0.00305052	Bacteria	Firmicutes	Clostridia	Clostridiales	Caloramatoraceae
ASV_05078	0.00759882	0.0432722	Bacteria	Actinobacteriota	Actinobacteria	Micrococcales	Brevibacteriaceae
ASV_04016	0.00727129	0.111966	Bacteria	Actinobacteriota	Actinobacteria	Frankiales	Acidothermaceae
ASV_05668	0.00720578	0.057621	Bacteria	Acidobacteriota	Acidobacteriae	Bryobacterales	Bryobacteraceae
ASV_03038	0.00720578	0.0476786	Bacteria	Planctomycetota	Planctomycetes	Gemmatales	Gemmataceae
ASV_05051	0.00681274	0.00564912	Bacteria	Actinobacteriota	Actinobacteria	Micrococcales	Sanguibacteraceae
ASV_05332	0.00674723	0.117106	Bacteria	Actinobacteriota	Thermoleophilia	Gaiellales	uncultured
ASV_02589	0.00661622	0.0241217	Bacteria	Acidobacteriota	Vicinamibacteria	Vicinamibacterales	uncultured
ASV_04542	0.00635419	0.0316351	Bacteria	Actinobacteriota	Actinobacteria	Frankiales	Geodermatophilaceae
ASV_04494	0.00628868	0.0336687	Bacteria	Actinobacteriota	Actinobacteria	Frankiales	Nakamurellaceae
ASV_03986	0.00628868	0.01932	Bacteria	Actinobacteriota	Actinobacteria	Micromonosporales	Micromonosporaceae
ASV_08442	0.00628868	0.00949052	Bacteria	Proteobacteria	Alphaproteobacteria	Reyranellales	Reyranellaceae
ASV_11531	0.00615767	0.0468877	Bacteria	Myxococcota	Polyangia	Polyangiales	Polyangiaceae
ASV_16490	0.00602665	0.0185291	Bacteria	Bacteroidota	Bacteroidia	Bacteroidales	Bacteroidetes_vadinHA17
ASV_04223	0.00602665	0.0112982	Bacteria	Actinobacteriota	Actinobacteria	Corynebacteriales	Corynebacteriales_Incertae_Sedis
ASV_04892	0.00589564	0.0102814	Bacteria	Actinobacteriota	Actinobacteria	Micrococcales	Cellulomonadaceae
ASV_03563	0.00563361	0.0151961	Bacteria	Abditibacteriota	Abditibacteria	Abditibacteriales	Abditibacteriaceae
ASV_14592	0.00543709	0.00282456	Bacteria	Firmicutes	Clostridia	Oscillospirales	Ethanoligenenaceae
ASV_13516	0.00517506	0.00994245	Bacteria	Firmicutes	Clostridia	Peptostreptococcales_Tissierellales	Fusibacteraceae
ASV_14080	0.00517506	0.00378491	Bacteria	Firmicutes	Clostridia	Monoglobales	Monoglobaceae
ASV_05241	0.00517506	0	Bacteria	Actinobacteriota	Coriobacteriia	Coriobacteriales	Coriobacteriaceae
ASV_11433	0.00504405	0.0155916	Bacteria	Myxococcota	Myxococcia	Myxococcales	Myxococcaceae
ASV_09047	0.00478202	0.0182466	Bacteria	Proteobacteria	Gammaproteobacteria	Burkholderiales	Rhodocyclaceae
ASV_05112	0.00445448	0.0283586	Bacteria	Actinobacteriota	Actinobacteria	Kineosporiales	Kineosporiaceae
ASV_01284	0.00425796	0.0089821	Bacteria	Firmicutes	Negativicutes	Veillonellales_Selenomonadales	Selenomonadaceae
ASV_07283	0.00406144	0.0106203	Bacteria	Bdellovibrionota	Bdellovibrionia	Bacteriovoracales	Bacteriovoracaceae
ASV_02640	0.00393043	0.0184161	Bacteria	Verrucomicrobiota	Verrucomicrobiae	Opitutales	Opitutaceae
ASV_13849	0.00393043	0.00231614	Bacteria	Firmicutes	Clostridia	Eubacteriales	Eubacteriaceae
ASV_11132	0.00393043	0.00163824	Bacteria	Proteobacteria	Alphaproteobacteria	Rickettsiales	Rickettsiaceae
ASV_17876	0.00386492	0.120439	Bacteria	Chloroflexi	Ktedonobacteria	Ktedonobacterales	Ktedonobacteraceae
ASV_11218	0.00386492	0.0141793	Bacteria	Bdellovibrionota	Oligoflexia	0319_6G20	0319_6G20
ASV_06540	0.00386492	0.00169474	Bacteria	Dependentiae	Babeliae	Babeliales	UBA12409
ASV_03276	0.00379941	0.0305617	Bacteria	Gemmatimonadota	Gemmatimonadetes	Gemmatimonadales	Gemmatimonadaceae
ASV_07944	0.0036684	0.0498252	Bacteria	Proteobacteria	Alphaproteobacteria	Rhizobiales	Devosiaceae
ASV_05135	0.00360289	0.00333298	Bacteria	Actinobacteriota	MB_A2_108	MB_A2_108	MB_A2_108
ASV_16014	0.00334086	0.0128235	Bacteria	Bacteroidota	Bacteroidia	Bacteroidales	Bacteroidetes_BD2_2
ASV_03971	0.00327536	0.00717438	Bacteria	Actinobacteriota	Actinobacteria	Streptosporangiales	Thermomonosporaceae
ASV_07956	0.00327536	0.00293754	Bacteria	Proteobacteria	Alphaproteobacteria	Rhizobiales	D05_2
ASV_03698	0.00327536	0.000508421	Bacteria	Firmicutes	Syntrophomonadia	Syntrophomonadales	Syntrophomonadaceae
ASV_05218	0.00314434	0.0204498	Bacteria	Actinobacteriota	Acidimicrobiia	uncultured	uncultured
ASV_17725	0.00301333	0.0284716	Bacteria	Bacteroidota	Bacteroidia	Cytophagales	Microscillaceae
ASV_17400	0.00294782	0.0175688	Bacteria	Bacteroidota	Bacteroidia	Bacteroidales	Dysgonomonadaceae
ASV_10615	0.00281681	0.0177947	Bacteria	Proteobacteria	Gammaproteobacteria	WD260	WD260
ASV_02500	0.00268579	0.0223705	Bacteria	Verrucomicrobiota	Verrucomicrobiae	Verrucomicrobiales	Verrucomicrobiaceae
ASV_16480	0.00268579	0.0109028	Bacteria	Bacteroidota	Bacteroidia	Bacteroidales	Prolixibacteraceae
ASV_06561	0.00268579	0	Bacteria	Spirochaetota	V2072_189E03	V2072_189E03	V2072_189E03
ASV_05162	0.00262028	0.0102249	Bacteria	Actinobacteriota	Acidimicrobiia	Microtrichales	Ilumatobacteraceae
ASV_04528	0.00262028	0.00824771	Bacteria	Actinobacteriota	Actinobacteria	Frankiales	uncultured
ASV_11443	0.00262028	0.00355894	Bacteria	Myxococcota	Myxococcia	Myxococcales	Anaeromyxobacteraceae
ASV_02080	0.00248927	0.02576	Bacteria	Verrucomicrobiota	Chlamydiae	Chlamydiales	Simkaniaceae
ASV_15170	0.00242376	0.035307	Bacteria	Chloroflexi	KD4_96	KD4_96	KD4_96
ASV_09523	0.00235826	0.0112417	Bacteria	Proteobacteria	Gammaproteobacteria	Salinisphaerales	Solimonadaceae
ASV_07593	0.00229275	0.035307	Bacteria	Proteobacteria	Alphaproteobacteria	Micropepsales	Micropepsaceae
ASV_06517	0.00229275	0.0120326	Bacteria	Dependentiae	Babeliae	Babeliales	Vermiphilaceae
ASV_13838	0.00229275	0.000282456	Bacteria	Firmicutes	Bacilli	RF39	RF39
ASV_08000	0.00222724	0	Bacteria	Proteobacteria	Alphaproteobacteria	Rhizobiales	Pleomorphomonadaceae
ASV_05733	0.00216173	0.0460968	Bacteria	Acidobacteriota	Acidobacteriae	Solibacterales	Solibacteraceae
ASV_02371	0.00216173	0.038188	Bacteria	Verrucomicrobiota	Verrucomicrobiae	Chthoniobacterales	Xiphinematobacteraceae
ASV_01625	0.00216173	0	Bacteria	Firmicutes	Bacilli	Izemoplasmatales	Izemoplasmatales
ASV_07537	0.00209623	0.12558	Bacteria	Proteobacteria	Alphaproteobacteria	Elsterales	uncultured
ASV_07657	0.00209623	0.0166084	Bacteria	Proteobacteria	Alphaproteobacteria	Rhizobiales	Hyphomicrobiaceae
ASV_01611	0.00203072	0.000225965	Bacteria	Firmicutes	Bacilli	Entomoplasmatales	type_III
ASV_07999	0.00196521	0.00694841	Bacteria	Proteobacteria	Alphaproteobacteria	Rhizobiales	Kaistiaceae
ASV_11296	0.00189971	0.0210147	Bacteria	Bdellovibrionota	Bdellovibrionia	Bdellovibrionales	Bdellovibrionaceae
ASV_01207	0.00189971	0.0198284	Bacteria	WPS_2	WPS_2	WPS_2	WPS_2
ASV_13990	0.00189971	0.00610105	Bacteria	Firmicutes	Clostridia	Oscillospirales	UCG_010
ASV_06343	0.00189971	0.00175123	Bacteria	Patescibacteria	Berkelbacteria	Berkelbacteria	Berkelbacteria
ASV_11599	0.0018342	0.0168909	Bacteria	Myxococcota	Polyangia	Haliangiales	Haliangiaceae
ASV_10307	0.0018342	0.00519719	Bacteria	Proteobacteria	Gammaproteobacteria	Pseudomonadales	Cellvibrionaceae
ASV_08997	0.0018342	0.000564912	Bacteria	Proteobacteria	Gammaproteobacteria	Burkholderiales	Chromobacteriaceae
ASV_05141	0.00170318	0.0211842	Bacteria	Actinobacteriota	Acidimicrobiia	IMCC26256	IMCC26256
ASV_01171	0.00170318	0.00909508	Bacteria	Firmicutes	Desulfitobacteriia	Desulfitobacteriales	Desulfitobacteriaceae
ASV_07636	0.00163768	0.0242347	Bacteria	Proteobacteria	Alphaproteobacteria	Rhizobiales	Rhizobiales_Incertae_Sedis
ASV_03671	0.00163768	0.00740034	Bacteria	Chloroflexi	Anaerolineae	Anaerolineales	Anaerolineaceae
ASV_01613	0.00163768	0.00502771	Bacteria	Firmicutes	Bacilli	Acholeplasmatales	Acholeplasmataceae
ASV_09024	0.00157217	0.0352505	Bacteria	Proteobacteria	Gammaproteobacteria	Burkholderiales	Nitrosomonadaceae
ASV_16531	0.00157217	0.0247431	Bacteria	Bacteroidota	Bacteroidia	Sphingobacteriales	Lentimicrobiaceae
ASV_17764	0.00157217	0.0162695	Bacteria	Bacteroidota	Bacteroidia	Cytophagales	Cytophagaceae
ASV_02810	0.00157217	0.0124281	Bacteria	Planctomycetota	Phycisphaerae	Tepidisphaerales	Tepidisphaeraceae
ASV_15217	0.00157217	0.00994245	Bacteria	Chloroflexi	Ktedonobacteria	C0119	C0119
ASV_14429	0.00157217	0.00598806	Bacteria	Firmicutes	Clostridia	Lachnospirales	Defluviitaleaceae
ASV_03223	0.00157217	0.00231614	Bacteria	Fibrobacterota	Fibrobacteria	Fibrobacterales	Fibrobacterales
ASV_16580	0.00150666	0.0303923	Bacteria	Bacteroidota	Bacteroidia	Flavobacteriales	Crocinitomicaceae
ASV_17097	0.00150666	0.0108463	Bacteria	Bacteroidota	Bacteroidia	Bacteroidales	Rikenellaceae
ASV_05285	0.00150666	0.00169474	Bacteria	Actinobacteriota	Coriobacteriia	Coriobacteriales	Coriobacteriales_Incertae_Sedis
ASV_09273	0.00144116	0.0270028	Bacteria	Proteobacteria	Gammaproteobacteria	Burkholderiales	SC_I_84
ASV_06714	0.00144116	0.0184161	Bacteria	Cyanobacteria	Cyanobacteriia	Leptolyngbyales	Leptolyngbyaceae
ASV_02669	0.00144116	0.000282456	Bacteria	Planctomycetota	Pla4_lineage	Pla4_lineage	Pla4_lineage
ASV_02096	0.00137565	0.00587508	Bacteria	Acidobacteriota	Holophagae	Subgroup_7	Subgroup_7
ASV_11499	0.00137565	0.00259859	Bacteria	Myxococcota	Polyangia	Polyangiales	BIrii41
ASV_02246	0.00131014	0.143657	Bacteria	Verrucomicrobiota	Verrucomicrobiae	Pedosphaerales	Pedosphaeraceae
ASV_03388	0.00131014	0.0410126	Bacteria	Chloroflexi	AD3	AD3	AD3
ASV_07312	0.00131014	0.0146312	Bacteria	Bdellovibrionota	Oligoflexia	Oligoflexales	Oligoflexaceae
ASV_10090	0.00124463	0.00271158	Bacteria	Proteobacteria	Gammaproteobacteria	Enterobacterales	Alteromonadaceae
ASV_10741	0.00124463	0.000508421	Bacteria	Proteobacteria	Gammaproteobacteria	CCD24	CCD24
ASV_06017	0.00117913	0.0464357	Bacteria	Acidobacteriota	Acidobacteriae	Subgroup_2	Subgroup_2
ASV_02871	0.00117913	0.012541	Bacteria	Planctomycetota	Planctomycetes	Planctomycetales	uncultured
ASV_02538	0.00117913	0.00333298	Bacteria	Verrucomicrobiota	Verrucomicrobiae	Verrucomicrobiales	Akkermansiaceae
ASV_11550	0.00111362	0.0177382	Bacteria	Myxococcota	Polyangia	Polyangiales	Sandaracinaceae
ASV_01128	0.00111362	0.00593157	Bacteria	Firmicutes	Bacilli	Bacillales	Sporolactobacillaceae
ASV_00025	0.00111362	0.0051407	Bacteria	Firmicutes	Bacilli	Exiguobacterales	Exiguobacteraceae
ASV_09557	0.00104811	0.0219186	Bacteria	Proteobacteria	Gammaproteobacteria	Pseudomonadales	Halomonadaceae
ASV_07823	0.00104811	0.000903859	Bacteria	Proteobacteria	Alphaproteobacteria	Rhizobiales	Ancalomicrobiaceae
ASV_03555	0.000982607	0.00316351	Bacteria	Armatimonadota	uncultured	uncultured	uncultured
ASV_15150	0.000982607	0	Bacteria	Firmicutes	Negativicutes	uncultured	uncultured
ASV_06005	0.000917099	0.0222575	Bacteria	Acidobacteriota	Acidobacteriae	Subgroup_13	Subgroup_13
ASV_11263	0.000917099	0.0209582	Bacteria	Desulfobacterota	Desulfuromonadia	Geobacterales	Geobacteraceae
ASV_02360	0.000917099	0.0108463	Bacteria	Verrucomicrobiota	Verrucomicrobiae	Methylacidiphilales	Methylacidiphilaceae
ASV_08464	0.000917099	0.00237263	Bacteria	Proteobacteria	Alphaproteobacteria	Azospirillales	Azospirillaceae
ASV_06646	0.000917099	0.00220316	Bacteria	Cyanobacteria	Vampirivibrionia	Gastranaerophilales	Gastranaerophilales
ASV_05989	0.000851592	0.0432157	Bacteria	Acidobacteriota	Acidobacteriae	Acidobacteriales	uncultured
ASV_02111	0.000851592	0.0163259	Bacteria	Acidobacteriota	Thermoanaerobaculia	Thermoanaerobaculales	Thermoanaerobaculaceae
ASV_01894	0.000851592	0.0120891	Bacteria	Verrucomicrobiota	Chlamydiae	Chlamydiales	cvE6
ASV_02591	0.000851592	0.00740034	Bacteria	Acidobacteriota	Vicinamibacteria	Vicinamibacterales	Vicinamibacteraceae
ASV_06703	0.000851592	0.00395438	Bacteria	Cyanobacteria	Cyanobacteriia	Cyanobacteriales	Coleofasciculaceae
ASV_05153	0.000851592	0.00259859	Bacteria	Actinobacteriota	Acidimicrobiia	Microtrichales	Iamiaceae
ASV_13905	0.000851592	0.000169474	Bacteria	Firmicutes	Clostridia	Clostridia	Gracilibacteraceae
ASV_03460	0.000851592	0	Bacteria	Chloroflexi	Chloroflexia	Kallotenuales	AKIW781
ASV_04470	0.000786085	0.0531582	Bacteria	Actinobacteriota	Actinobacteria	Frankiales	Frankiaceae
ASV_03591	0.000786085	0.0268898	Bacteria	Armatimonadota	Armatimonadia	Armatimonadales	Armatimonadales
ASV_16558	0.000786085	0.0200544	Bacteria	Bacteroidota	Bacteroidia	Sphingobacteriales	env.OPS_17
ASV_03647	0.000786085	0.0186986	Bacteria	Chloroflexi	Anaerolineae	Caldilineales	Caldilineaceae
ASV_06699	0.000786085	0.0116937	Bacteria	Cyanobacteria	Cyanobacteriia	Cyanobacteriales	Phormidiaceae
ASV_06617	0.000786085	0.00723087	Bacteria	Cyanobacteria	Sericytochromatia	Sericytochromatia	Sericytochromatia
ASV_08518	0.000786085	0.00683543	Bacteria	Proteobacteria	Alphaproteobacteria	Rhodospirillales	uncultured
ASV_13807	0.000786085	0.00660947	Bacteria	Firmicutes	Clostridia	Peptostreptococcales_Tissierellales	Peptostreptococcales_Tissierellales
ASV_11103	0.000786085	0.00581859	Bacteria	Proteobacteria	Alphaproteobacteria	Rickettsiales	SM2D12
ASV_06456	0.000786085	0.00564912	Bacteria	Patescibacteria	Gracilibacteria	Gracilibacteria	Gracilibacteria
ASV_11115	0.000786085	0.00135579	Bacteria	Proteobacteria	Alphaproteobacteria	Micavibrionales	Micavibrionaceae
ASV_17359	0.000786085	0.00096035	Bacteria	Bacteroidota	Bacteroidia	Bacteroidales	Muribaculaceae
ASV_01107	0.000786085	0	Bacteria	Firmicutes	Bacilli	Aneurinibacillales	Aneurinibacillaceae
ASV_03240	0.000720578	0.0239523	Bacteria	Gemmatimonadota	Longimicrobia	Longimicrobiales	Longimicrobiaceae
ASV_03536	0.000720578	0.00807824	Bacteria	Armatimonadota	Chthonomonadetes	Chthonomonadales	Chthonomonadaceae
ASV_08545	0.000720578	0.00146877	Bacteria	Proteobacteria	Alphaproteobacteria	Paracaedibacterales	Paracaedibacteraceae
ASV_04380	0.000720578	0.0012993	Bacteria	Actinobacteriota	Actinobacteria	Catenulisporales	Catenulisporaceae
ASV_03551	0.000720578	0	Bacteria	Synergistota	Synergistia	Synergistales	Synergistaceae
ASV_11490	0.000655071	0.00593157	Bacteria	Myxococcota	Polyangia	Polyangiales	Phaselicystidaceae
ASV_08540	0.000655071	0.00169474	Bacteria	Proteobacteria	Alphaproteobacteria	Holosporales	Holosporaceae
ASV_13503	0.000655071	0	Bacteria	Firmicutes	Desulfotomaculia	Desulfotomaculales	Pelotomaculaceae
ASV_14611	0.000589564	0.0172298	Bacteria	Firmicutes	Clostridia	Oscillospirales	Butyricicoccaceae
ASV_01961	0.000589564	0.00881262	Bacteria	Verrucomicrobiota	Chlamydiae	Chlamydiales	Chlamydiaceae
ASV_17418	0.000589564	0.00740034	Bacteria	Bacteroidota	Bacteroidia	Bacteroidales	Bacteroidales_RF16_group
ASV_09264	0.000589564	0.00322	Bacteria	Proteobacteria	Gammaproteobacteria	Burkholderiales	A21b
ASV_11128	0.000589564	0.000451929	Bacteria	Proteobacteria	Alphaproteobacteria	Rickettsiales	bac2nit3
ASV_05961	0.000524057	0.032087	Bacteria	Acidobacteriota	Acidobacteriae	Acidobacteriales	Koribacteraceae
ASV_14606	0.000524057	0.0115807	Bacteria	Firmicutes	Clostridia	Oscillospirales	[Eubacterium]_coprostanoligenes_group
ASV_07617	0.000524057	0.00649649	Bacteria	Proteobacteria	Alphaproteobacteria	Caulobacterales	Hyphomonadaceae
ASV_05236	0.000524057	0.00434982	Bacteria	Actinobacteriota	Coriobacteriia	OPB41	OPB41
ASV_07976	0.000524057	0.00361544	Bacteria	Proteobacteria	Alphaproteobacteria	Rhizobiales	Labraceae
ASV_03960	0.000524057	0.00209017	Bacteria	Actinobacteriota	Actinobacteria	Streptosporangiales	Streptosporangiaceae
ASV_01689	0.000524057	0.00096035	Bacteria	Firmicutes	Bacilli	RsaHf231	RsaHf231
ASV_17106	0.000524057	0	Bacteria	Bacteroidota	Bacteroidia	Bacteroidales	Bacteroidales_BS11_gut_group
ASV_03457	0.000524057	0	Bacteria	Chloroflexi	Chloroflexia	Chloroflexales	Roseiflexaceae
ASV_05311	0.00045855	0.00858666	Bacteria	Actinobacteriota	Thermoleophilia	Gaiellales	Gaiellaceae
ASV_07665	0.00045855	0.00751333	Bacteria	Proteobacteria	Alphaproteobacteria	Rhizobiales	Rhodomicrobiaceae
ASV_03172	0.00045855	0.00485824	Bacteria	Fibrobacterota	Fibrobacteria	Fibrobacterales	Fibrobacteraceae
ASV_08459	0.00045855	0.00310701	Bacteria	Proteobacteria	Alphaproteobacteria	Tistrellales	Geminicoccaceae
ASV_11294	0.00045855	0.00288105	Bacteria	Desulfobacterota	Desulfuromonadia	Bradymonadales	Bradymonadaceae
ASV_06720	0.00045855	0.00175123	Bacteria	Cyanobacteria	Cyanobacteriia	Phormidesmiales	Nodosilineaceae
ASV_11355	0.00045855	0.00169474	Bacteria	Desulfobacterota	Desulfobacteria	Desulfatiglandales	Desulfatiglandaceae
ASV_08450	0.00045855	0.000564912	Bacteria	Proteobacteria	Alphaproteobacteria	Defluviicoccales	Defluviicoccaceae
ASV_09959	0.00045855	0.000395438	Bacteria	Proteobacteria	Gammaproteobacteria	Enterobacterales	Succinivibrionaceae
ASV_03504	0.00045855	0	Bacteria	Chloroflexi	Chloroflexia	Thermomicrobiales	AKYG1722
ASV_11096	0.00045855	0	Bacteria	Proteobacteria	Alphaproteobacteria	Rickettsiales	Anaplasmataceae
ASV_16672	0.000393043	0.0143488	Bacteria	Bacteroidota	Bacteroidia	Chitinophagales	Saprospiraceae
ASV_02844	0.000393043	0.00491473	Bacteria	Planctomycetota	Planctomycetes	Planctomycetales	Schlesneriaceae
ASV_04062	0.000393043	0.00322	Bacteria	Actinobacteriota	Actinobacteria	Streptosporangiales	Streptosporangiales_Incertae_Sedis
ASV_17081	0.000393043	0.00175123	Bacteria	Bacteroidota	Bacteroidia	Chitinophagales	37_13
ASV_06379	0.000393043	0.00175123	Bacteria	Patescibacteria	Parcubacteria	Parcubacteria	Parcubacteria
ASV_03417	0.000393043	0.000621403	Bacteria	Acidobacteriota	Blastocatellia	Pyrinomonadales	Pyrinomonadaceae
ASV_01131	0.000393043	0.000225965	Bacteria	Firmicutes	Incertae_Sedis	DTU014	DTU014
ASV_07320	0.000393043	0	Bacteria	Proteobacteria	Alphaproteobacteria	Zavarziniales	Zavarziniaceae
ASV_08135	0.000327536	0.0215231	Bacteria	Proteobacteria	Alphaproteobacteria	Rhizobiales	Methyloligellaceae
ASV_03317	0.000327536	0.0185856	Bacteria	Deinococcota	Deinococci	Deinococcales	Trueperaceae
ASV_10578	0.000327536	0.0161565	Bacteria	Proteobacteria	Gammaproteobacteria	Chromatiales	Chromatiaceae
ASV_02623	0.000327536	0.00152526	Bacteria	Verrucomicrobiota	Verrucomicrobiae	Opitutales	Puniceicoccaceae
ASV_03455	0.000327536	0.00146877	Bacteria	Chloroflexi	Chloroflexia	Chloroflexales	Chloroflexaceae
ASV_17349	0.000327536	0.00118631	Bacteria	Bacteroidota	Bacteroidia	Bacteroidales	Marinifilaceae
ASV_07561	0.000327536	0.000734385	Bacteria	Proteobacteria	Alphaproteobacteria	Rhizobiales	A0839
ASV_06658	0.000327536	0.000169474	Bacteria	Cyanobacteria	Cyanobacteriia	Oxyphotobacteria_Incertae_Sedis	Unknown_Family
ASV_06659	0.000327536	0	Bacteria	Cyanobacteria	Cyanobacteriia	Synechococcales	Cyanobiaceae
ASV_06315	0.000327536	0	Bacteria	Patescibacteria	uncultured	uncultured	uncultured
ASV_13872	0.000327536	0	Bacteria	Firmicutes	Clostridia	Clostridiales	uncultured
ASV_10765	0.000262028	0.0327084	Bacteria	Proteobacteria	Gammaproteobacteria	Methylococcales	Methylomonadaceae
ASV_16632	0.000262028	0.0249691	Bacteria	Bacteroidota	Bacteroidia	Sphingobacteriales	NS11_12_marine_group
ASV_03470	0.000262028	0.0195459	Bacteria	Chloroflexi	Ktedonobacteria	Ktedonobacterales	JG30_KF_AS9
ASV_06513	0.000262028	0.0146877	Bacteria	Dependentiae	Babeliae	Babeliales	Babeliaceae
ASV_17772	0.000262028	0.00954701	Bacteria	Bacteroidota	Bacteroidia	Cytophagales	Cyclobacteriaceae
ASV_10713	0.000262028	0.00751333	Bacteria	Proteobacteria	Gammaproteobacteria	Salinisphaerales	Salinisphaeraceae
ASV_03548	0.000262028	0.00406736	Bacteria	Armatimonadota	Chthonomonadetes	Chthonomonadales	Chthonomonadales
ASV_13845	0.000262028	0.00322	Bacteria	Firmicutes	Clostridia	Clostridia_vadinBB60_group	Clostridia_vadinBB60_group
ASV_10636	0.000262028	0.0025421	Bacteria	Proteobacteria	Gammaproteobacteria	R7C24	R7C24
ASV_02862	0.000262028	0.00225965	Bacteria	Planctomycetota	Planctomycetes	Planctomycetales	Rubinisphaeraceae
ASV_15164	0.000262028	0.00158175	Bacteria	Chloroflexi	OLB14	OLB14	OLB14
ASV_05251	0.000262028	0.00112982	Bacteria	Actinobacteriota	Coriobacteriia	Coriobacteriales	uncultured
ASV_03213	0.000262028	0.000903859	Bacteria	Bacteroidota	Ignavibacteria	SJA_28	SJA_28
ASV_03412	0.000262028	0.000734385	Bacteria	Acidobacteriota	Blastocatellia	11_24	11_24
ASV_09541	0.000262028	0.000282456	Bacteria	Proteobacteria	Gammaproteobacteria	Pseudomonadales	Alcanivoracaceae1
ASV_06663	0.000262028	0	Bacteria	Cyanobacteria	Cyanobacteriia	Cyanobacteriales	Gloeocapsaceae
ASV_11076	0.000262028	0	Bacteria	Proteobacteria	Gammaproteobacteria	Piscirickettsiales	Piscirickettsiaceae
ASV_11250	0.000196521	0.00756982	Bacteria	Desulfobacterota	Syntrophobacteria	Syntrophobacterales	Syntrophobacteraceae
ASV_09956	0.000196521	0.00728736	Bacteria	Proteobacteria	Gammaproteobacteria	Enterobacterales	Vibrionaceae
ASV_02886	0.000196521	0.00367193	Bacteria	Planctomycetota	Planctomycetes	Planctomycetales	Gimesiaceae
ASV_06399	0.000196521	0.0025421	Bacteria	Patescibacteria	Parcubacteria	Candidatus_Adlerbacteria	Candidatus_Adlerbacteria
ASV_02608	0.000196521	0.00220316	Bacteria	Acidobacteriota	Vicinamibacteria	Subgroup_17	Subgroup_17
ASV_07608	0.000196521	0.00209017	Bacteria	Proteobacteria	Alphaproteobacteria	Rhizobiales	KF_JG30_B3
ASV_02611	0.000196521	0.00197719	Bacteria	Verrucomicrobiota	Omnitrophia	Omnitrophales	Omnitrophaceae
ASV_09030	0.000196521	0.00107333	Bacteria	Proteobacteria	Gammaproteobacteria	Burkholderiales	B1_7BS
ASV_02656	0.000196521	0.000903859	Bacteria	Nitrospirota	Nitrospiria	Nitrospirales	Nitrospiraceae
ASV_09545	0.000196521	0.000395438	Bacteria	Proteobacteria	Gammaproteobacteria	Enterobacterales	Idiomarinaceae
ASV_08429	0.000196521	0.000112982	Bacteria	Proteobacteria	Alphaproteobacteria	Rhodospirillales	Magnetospirillaceae
ASV_06710	0.000196521	0	Bacteria	Cyanobacteria	Cyanobacteriia	Cyanobacteriales	Chroococcidiopsaceae
ASV_15207	0.000196521	0	Bacteria	Chloroflexi	Dehalococcoidia	Dehalococcoidales	uncultured
ASV_10694	0.000131014	0.0155351	Bacteria	Proteobacteria	Gammaproteobacteria	Steroidobacterales	Steroidobacteraceae
ASV_01377	0.000131014	0.00717438	Bacteria	Acidobacteriota	Holophagae	Holophagales	Holophagaceae
ASV_11407	0.000131014	0.00677894	Bacteria	Desulfobacterota	Desulfobulbia	Desulfobulbales	Desulfocapsaceae
ASV_03252	0.000131014	0.00627052	Bacteria	Gemmatimonadota	S0134_terrestrial_group	S0134_terrestrial_group	S0134_terrestrial_group
ASV_16618	0.000131014	0.00581859	Bacteria	Bacteroidota	Bacteroidia	Sphingobacteriales	AKYH767
ASV_09543	0.000131014	0.00333298	Bacteria	Proteobacteria	Gammaproteobacteria	Pseudomonadales	Saccharospirillaceae
ASV_15151	0.000131014	0.00248561	Bacteria	Chloroflexi	Dehalococcoidia	S085	S085
ASV_03525	0.000131014	0.00231614	Bacteria	Sumerlaeota	Sumerlaeia	Sumerlaeales	Sumerlaeaceae
ASV_11346	0.000131014	0.000903859	Bacteria	Myxococcota	bacteriap25	bacteriap25	bacteriap25
ASV_11409	0.000131014	0.000790876	Bacteria	Desulfobacterota	Desulfobulbia	Desulfobulbales	Desulfobulbaceae
ASV_13859	0.000131014	0	Bacteria	Firmicutes	Clostridia	Eubacteriales	Anaerofustaceae
ASV_11027	0.000131014	0	Bacteria	Proteobacteria	Gammaproteobacteria	F9P41300_M23	F9P41300_M23
ASV_11395	0.000131014	0	Bacteria	Desulfobacterota	Syntrophia	Syntrophales	Smithellaceae
ASV_06237	0.000131014	0	Bacteria	Patescibacteria	Saccharimonadia	Saccharimonadales	YM_S32_TM7_50_20
ASV_09006	0	0.0290365	Bacteria	Proteobacteria	Gammaproteobacteria	Burkholderiales	Aquaspirillaceae
ASV_16684	0	0.0218056	Bacteria	Bacteroidota	Bacteroidia	Chitinophagales	uncultured
ASV_02628	0	0.0211842	Bacteria	Verrucomicrobiota	Verrucomicrobiae	uncultured	uncultured
ASV_11375	0	0.0202803	Bacteria	Desulfobacterota	Desulfobacteria	Desulfobacterales	Desulfosarcinaceae
ASV_04384	0	0.0176817	Bacteria	Actinobacteriota	Actinobacteria	Frankiales	Sporichthyaceae
ASV_09096	0	0.0176252	Bacteria	Proteobacteria	Gammaproteobacteria	Burkholderiales	Methylophilaceae
ASV_10609	0	0.0169474	Bacteria	Proteobacteria	Gammaproteobacteria	KF_JG30_C25	KF_JG30_C25
ASV_06304	0	0.0151396	Bacteria	Armatimonadota	Fimbriimonadia	Fimbriimonadales	Fimbriimonadaceae
ASV_10572	0	0.0146312	Bacteria	Proteobacteria	Gammaproteobacteria	Nitrosococcales	Nitrosococcaceae
ASV_10787	0	0.0131624	Bacteria	Proteobacteria	Gammaproteobacteria	Coxiellales	Coxiellaceae
ASV_10592	0	0.0128235	Bacteria	Proteobacteria	Gammaproteobacteria	Arenicellales	Arenicellaceae
ASV_11382	0	0.012541	Bacteria	Desulfobacterota	Desulfobaccia	Desulfobaccales	Desulfobaccaceae
ASV_02459	0	0.012541	Bacteria	Verrucomicrobiota	Verrucomicrobiae	Chthoniobacterales	Terrimicrobiaceae
ASV_03205	0	0.0123716	Bacteria	Bacteroidota	Kapabacteria	Kapabacteriales	Kapabacteriales
ASV_02680	0	0.0118631	Bacteria	Planctomycetota	Phycisphaerae	Tepidisphaerales	CPla_3_termite_group
ASV_11420	0	0.0112417	Bacteria	Myxococcota	Myxococcia	Myxococcales	Vulgatibacteraceae
ASV_10603	0	0.0103944	Bacteria	Proteobacteria	Gammaproteobacteria	Methylococcales	Methylococcaceae
ASV_09036	0	0.0101684	Bacteria	Proteobacteria	Gammaproteobacteria	Burkholderiales	Hydrogenophilaceae
ASV_06557	0	0.00920806	Bacteria	Dependentiae	Babeliae	Babeliales	Babeliales
ASV_16570	0	0.00875613	Bacteria	Bacteroidota	Bacteroidia	Bacteroidetes_VC2.1_Bac22	Bacteroidetes_VC2.1_Bac22
ASV_09060	0	0.00802175	Bacteria	Proteobacteria	Gammaproteobacteria	Burkholderiales	Gallionellaceae
ASV_08526	0	0.00802175	Bacteria	Proteobacteria	Alphaproteobacteria	Rhizobiales	uncultured
ASV_11350	0	0.00745684	Bacteria	Desulfobacterota	Desulfomonilia	Desulfomonilales	Desulfomonilaceae
ASV_10730	0	0.00689192	Bacteria	Proteobacteria	Gammaproteobacteria	Steroidobacterales	Woeseiaceae
ASV_07052	0	0.00621403	Bacteria	Firmicutes	Symbiobacteriia	Symbiobacteriales	Symbiobacteraceae
ASV_02055	0	0.00581859	Bacteria	Verrucomicrobiota	Chlamydiae	Chlamydiales	Criblamydiaceae
ASV_07258	0	0.00581859	Bacteria	Campylobacterota	Campylobacteria	Campylobacterales	Sulfurimonadaceae
ASV_08535	0	0.00570561	Bacteria	Proteobacteria	Alphaproteobacteria	uncultured	uncultured
ASV_03634	0	0.00564912	Bacteria	Chloroflexi	Anaerolineae	SJA_15	SJA_15
ASV_02125	0	0.00564912	Bacteria	Verrucomicrobiota	Kiritimatiellae	WCHB1_41	WCHB1_41
ASV_02140	0	0.00559263	Bacteria	Verrucomicrobiota	Verrucomicrobiae	S_BQ2_57_soil_group	S_BQ2_57_soil_group
ASV_06406	0	0.00519719	Bacteria	Patescibacteria	Parcubacteria	Candidatus_Nomurabacteria	Candidatus_Nomurabacteria
ASV_06257	0	0.0051407	Bacteria	Patescibacteria	Saccharimonadia	Saccharimonadales	WWH38
ASV_09089	0	0.00508421	Bacteria	Proteobacteria	Gammaproteobacteria	Burkholderiales	TRA3_20
ASV_10688	0	0.00480175	Bacteria	Proteobacteria	Gammaproteobacteria	JG36_TzT_191	JG36_TzT_191
ASV_02841	0	0.00457579	Bacteria	Planctomycetota	OM190	OM190	OM190
ASV_03479	0	0.00451929	Bacteria	Chloroflexi	Ktedonobacteria	B12_WMSP1	B12_WMSP1
ASV_02826	0	0.00429333	Bacteria	Planctomycetota	Phycisphaerae	Phycisphaerales	Phycisphaeraceae
ASV_03407	0	0.00418035	Bacteria	Elusimicrobiota	Elusimicrobia	Lineage_IV	Lineage_IV
ASV_05198	0	0.00418035	Bacteria	Actinobacteriota	Acidimicrobiia	Microtrichales	uncultured
ASV_06627	0	0.00401087	Bacteria	Cyanobacteria	Vampirivibrionia	Obscuribacterales	Obscuribacteraceae
ASV_04516	0	0.00401087	Bacteria	Actinobacteriota	Actinobacteria	PeM15	PeM15
ASV_10748	0	0.00401087	Bacteria	Proteobacteria	Gammaproteobacteria	Thiotrichales	Thiotrichaceae
ASV_11035	0	0.00395438	Bacteria	Proteobacteria	Gammaproteobacteria	Beggiatoales	Beggiatoaceae
ASV_16514	0	0.00389789	Bacteria	Bacteroidota	Bacteroidia	Bacteroidales	SB_5
ASV_08512	0	0.0038414	Bacteria	Proteobacteria	Alphaproteobacteria	Dongiales	Dongiaceae
ASV_07255	0	0.0038414	Bacteria	Campylobacterota	Campylobacteria	Campylobacterales	Sulfurovaceae
ASV_11037	0	0.00361544	Bacteria	Proteobacteria	Gammaproteobacteria	uncultured	uncultured
ASV_11539	0	0.00355894	Bacteria	Myxococcota	Polyangia	Blfdi19	Blfdi19
ASV_06712	0	0.00344596	Bacteria	Cyanobacteria	Cyanobacteriia	SepB_3	SepB_3
ASV_06352	0	0.00333298	Bacteria	Patescibacteria	Microgenomatia	Candidatus_Levybacteria	Candidatus_Levybacteria
ASV_16569	0	0.00333298	Bacteria	Bacteroidota	Bacteroidia	Flavobacteriales	Cryomorphaceae
ASV_03218	0	0.00327649	Bacteria	Bacteroidota	Kryptonia	Kryptoniales	BSV26
ASV_03450	0	0.00327649	Bacteria	Methylomirabilota	Methylomirabilia	Rokubacteriales	Rokubacteriales
ASV_02659	0	0.00327649	Bacteria	Planctomycetota	vadinHA49	vadinHA49	vadinHA49
ASV_06388	0	0.00316351	Bacteria	Patescibacteria	Parcubacteria	Candidatus_Kaiserbacteria	Candidatus_Kaiserbacteria
ASV_07293	0	0.00316351	Bacteria	Bdellovibrionota	Oligoflexia	Silvanigrellales	Silvanigrellaceae
ASV_03393	0	0.00310701	Bacteria	Elusimicrobiota	Lineage_IIb	Lineage_IIb	Lineage_IIb
ASV_05124	0	0.00310701	Bacteria	Actinobacteriota	Actinobacteria	Nitriliruptorales	Nitriliruptoraceae
ASV_16541	0	0.00305052	Bacteria	Bacteroidota	Bacteroidia	Sphingobacteriales	CWT_CU03_E12
ASV_09927	0	0.00305052	Bacteria	Proteobacteria	Gammaproteobacteria	Enterobacterales	Pseudoalteromonadaceae
ASV_09906	0	0.00299403	Bacteria	Proteobacteria	Gammaproteobacteria	Enterobacterales	Budviciaceae
ASV_03613	0	0.00293754	Bacteria	Armatimonadota	Armatimonadia	Armatimonadales	Armatimonadaceae
ASV_03399	0	0.00288105	Bacteria	Elusimicrobiota	Lineage_IIa	Lineage_IIa	Lineage_IIa
ASV_05199	0	0.00288105	Bacteria	Actinobacteriota	Acidimicrobiia	Microtrichales	Microtrichaceae
ASV_03453	0	0.00282456	Bacteria	SAR324	SAR324	SAR324	SAR324
ASV_03624	0	0.00276807	Bacteria	Chloroflexi	Anaerolineae	RBG_13_54_9	RBG_13_54_9
ASV_11257	0	0.00271158	Bacteria	MBNT15	MBNT15	MBNT15	MBNT15
ASV_03181	0	0.00271158	Bacteria	Bacteroidota	Rhodothermia	Rhodothermales	Rhodothermaceae
ASV_03189	0	0.00265509	Bacteria	Bacteroidota	Chlorobia	Chlorobiales	Chlorobiaceae
ASV_03306	0	0.00265509	Bacteria	FCPU426	FCPU426	FCPU426	FCPU426
ASV_08461	0	0.0025421	Bacteria	Proteobacteria	Alphaproteobacteria	Elsterales	Elsteraceae
ASV_17107	0	0.0025421	Bacteria	Bacteroidota	Bacteroidia	Bacteroidales	F082
ASV_06604	0	0.00248561	Bacteria	Cloacimonadota	Cloacimonadia	Cloacimonadales	Cloacimonadales
ASV_04891	0	0.00248561	Bacteria	Actinobacteriota	Actinobacteria	Micrococcales	Demequinaceae
ASV_17346	0	0.00248561	Bacteria	Bacteroidota	Bacteroidia	Bacteroidales	p_2534_18B5_gut_group
ASV_11110	0	0.00248561	Bacteria	Proteobacteria	Alphaproteobacteria	Micavibrionales	uncultured
ASV_06364	0	0.00242912	Bacteria	Patescibacteria	Parcubacteria	Candidatus_Moranbacteria	Candidatus_Moranbacteria
ASV_05746	0	0.00242912	Bacteria	Latescibacterota	Latescibacterota	Latescibacterota	Latescibacterota
ASV_11536	0	0.00237263	Bacteria	Myxococcota	Polyangia	mle1_27	mle1_27
ASV_11353	0	0.00237263	Bacteria	Desulfobacterota	Syntrophobacteria	Syntrophobacterales	uncultured
ASV_03227	0	0.00225965	Bacteria	Fibrobacterota	Fibrobacteria	Fibrobacterales	B122
ASV_17780	0	0.00220316	Bacteria	Bacteroidota	Bacteroidia	Cytophagales	Amoebophilaceae
ASV_08509	0	0.00220316	Bacteria	Proteobacteria	Alphaproteobacteria	Azospirillales	Inquilinaceae
ASV_17345	0	0.00214666	Bacteria	Bacteroidota	Bacteroidia	Bacteroidales	Bacteroidales
ASV_15157	0	0.00214666	Bacteria	Chloroflexi	JG30_KF_CM66	JG30_KF_CM66	JG30_KF_CM66
ASV_03627	0	0.00209017	Bacteria	Chloroflexi	Anaerolineae	SBR1031	A4b
ASV_16567	0	0.00203368	Bacteria	Bacteroidota	Bacteroidia	Flavobacteriales	NS9_marine_group
ASV_11373	0	0.00197719	Bacteria	Desulfobacterota	Desulfobacteria	Desulfobacterales	Desulfococcaceae
ASV_16018	0	0.00175123	Bacteria	Bacteroidota	Bacteroidia	Bacteroidales	Marinilabiliaceae
ASV_10690	0	0.00158175	Bacteria	Proteobacteria	Gammaproteobacteria	PLTA13	PLTA13
ASV_08995	0	0.00152526	Bacteria	Proteobacteria	Gammaproteobacteria	Burkholderiales	Chitinibacteraceae
ASV_10597	0	0.00152526	Bacteria	Proteobacteria	Gammaproteobacteria	Ga0077536	Ga0077536
ASV_15167	0	0.00152526	Bacteria	Chloroflexi	Gitt_GS_136	Gitt_GS_136	Gitt_GS_136
ASV_15208	0	0.00146877	Bacteria	Chloroflexi	Dehalococcoidia	Dehalococcoidales	Dehalococcoidaceae
ASV_11396	0	0.00141228	Bacteria	Desulfobacterota	Syntrophia	Syntrophales	Syntrophaceae
ASV_17352	0	0.00141228	Bacteria	Bacteroidota	Bacteroidia	Bacteroidales	Williamwhitmaniaceae
ASV_06361	0	0.00135579	Bacteria	Patescibacteria	Gracilibacteria	Candidatus_Peregrinibacteria	Candidatus_Peregrinibacteria
ASV_03193	0	0.00135579	Bacteria	Bacteroidota	Ignavibacteria	Ignavibacteriales	PHOS_HE36
ASV_01880	0	0.0012993	Bacteria	Verrucomicrobiota	Lentisphaeria	Oligosphaerales	Lenti_02
ASV_05289	0	0.0012993	Bacteria	Actinobacteriota	Rubrobacteria	Rubrobacterales	Rubrobacteriaceae
ASV_17348	0	0.0012993	Bacteria	Bacteroidota	Bacteroidia	Bacteroidales	vadinHA21
ASV_10606	0	0.00124281	Bacteria	Proteobacteria	Gammaproteobacteria	B2M28	B2M28
ASV_11259	0	0.00124281	Bacteria	RCP2_54	RCP2_54	RCP2_54	RCP2_54
ASV_01133	0	0.00124281	Bacteria	Firmicutes	Clostridia	Thermincolales	Thermincolaceae
ASV_10599	0	0.00118631	Bacteria	Proteobacteria	Gammaproteobacteria	Acidithiobacillales	Acidithiobacillaceae
ASV_03191	0	0.00118631	Bacteria	Bacteroidota	Ignavibacteria	Ignavibacteriales	Ignavibacteriaceae
ASV_02540	0	0.00118631	Bacteria	Acidobacteriota	Subgroup_18	Subgroup_18	Subgroup_18
ASV_05744	0	0.00118631	Bacteria	Acidobacteriota	Subgroup_5	Subgroup_5	Subgroup_5
ASV_06664	0	0.00118631	Bacteria	Cyanobacteria	Cyanobacteriia	Cyanobacteriales	Xenococcaceae
ASV_10743	0	0.00112982	Bacteria	Proteobacteria	Gammaproteobacteria	JG36_GS_52	JG36_GS_52
ASV_08447	0	0.00112982	Bacteria	Proteobacteria	Alphaproteobacteria	Kiloniellales	Kiloniellaceae
ASV_11142	0	0.00112982	Bacteria	Proteobacteria	Alphaproteobacteria	Rickettsiales	Rickettsiales
ASV_03310	0	0.00107333	Bacteria	Hydrogenedentes	Hydrogenedentia	Hydrogenedentiales	Hydrogenedensaceae
ASV_05696	0	0.00101684	Bacteria	Acidobacteriota	Acidobacteriae	Acidobacteriae	Acidobacteriae
ASV_06428	0	0.00101684	Bacteria	Patescibacteria	ABY1	Candidatus_Kerfeldbacteria	Candidatus_Kerfeldbacteria
ASV_06559	0	0.00101684	Bacteria	Patescibacteria	Dojkabacteria	Dojkabacteria	Dojkabacteria
ASV_03230	0	0.00101684	Bacteria	LCP_89	LCP_89	LCP_89	LCP_89
ASV_03178	0	0.00096035	Bacteria	Bacteroidota	Rhodothermia	Balneolales	Balneolaceae
ASV_06431	0	0.00096035	Bacteria	Patescibacteria	ABY1	Candidatus_Falkowbacteria	Candidatus_Falkowbacteria
ASV_11094	0	0.00096035	Bacteria	Proteobacteria	Alphaproteobacteria	SAR11_clade	Clade_I
ASV_03490	0	0.00096035	Bacteria	Chloroflexi	Chloroflexia	Elev_1554	Elev_1554
ASV_06475	0	0.00096035	Bacteria	Caldisericota	Caldisericia	Caldisericales	LF045
ASV_08985	0	0.000903859	Bacteria	Proteobacteria	Gammaproteobacteria	Burkholderiales	Chitinimonadaceae
ASV_02507	0	0.000903859	Bacteria	Verrucomicrobiota	Verrucomicrobiae	Verrucomicrobiales	DEV007
ASV_10262	0	0.000903859	Bacteria	Proteobacteria	Gammaproteobacteria	Pseudomonadales	KI89A_clade
ASV_07612	0	0.000903859	Bacteria	Proteobacteria	Alphaproteobacteria	Parvibaculales	Parvibaculaceae
ASV_10268	0	0.000903859	Bacteria	Proteobacteria	Gammaproteobacteria	Pseudomonadales	Pseudohongiellaceae
ASV_06374	0	0.000847368	Bacteria	Patescibacteria	Parcubacteria	Candidatus_Jorgensenbacteria	Candidatus_Jorgensenbacteria
ASV_06381	0	0.000847368	Bacteria	Patescibacteria	Parcubacteria	Candidatus_Staskawiczbacteria	Candidatus_Staskawiczbacteria
ASV_06476	0	0.000847368	Bacteria	Patescibacteria	CPR2	CPR2	CPR2
ASV_11073	0	0.000847368	Bacteria	Proteobacteria	Gammaproteobacteria	Halothiobacillales	Halothiobacillaceae
ASV_10290	0	0.000847368	Bacteria	Proteobacteria	Gammaproteobacteria	Pseudomonadales	Marinobacteraceae
ASV_10292	0	0.000847368	Bacteria	Proteobacteria	Gammaproteobacteria	Pseudomonadales	Marinomonadaceae
ASV_10296	0	0.000847368	Bacteria	Proteobacteria	Gammaproteobacteria	Pseudomonadales	Porticoccaceae
ASV_07161	0	0.000847368	Bacteria	Campylobacterota	Campylobacteria	Campylobacterales	uncultured
ASV_08537	0	0.000790876	Bacteria	Proteobacteria	Alphaproteobacteria	Rickettsiales	AB1
ASV_03487	0	0.000790876	Bacteria	Chloroflexi	Ktedonobacteria	B10_SB3A	B10_SB3A
ASV_16623	0	0.000790876	Bacteria	Bacteroidota	Bacteroidia	Sphingobacteriales	KD3_93
ASV_09835	0	0.000790876	Bacteria	Proteobacteria	Gammaproteobacteria	Enterobacterales	Pectobacteriaceae
ASV_10598	0	0.000734385	Bacteria	Proteobacteria	Gammaproteobacteria	HOC36	HOC36
ASV_07958	0	0.000734385	Bacteria	Proteobacteria	Alphaproteobacteria	Rhizobiales	Methylopilaceae
ASV_07515	0	0.000734385	Bacteria	Proteobacteria	Alphaproteobacteria	Elsterales	URHD0088
ASV_16006	0	0.000677894	Bacteria	Chloroflexi	Anaerolineae	Ardenticatenales	Ardenticatenaceae
ASV_03231	0	0.000677894	Bacteria	Gemmatimonadota	BD2_11_terrestrial_group	BD2_11_terrestrial_group	BD2_11_terrestrial_group
ASV_02090	0	0.000677894	Bacteria	Dadabacteria	Dadabacteriia	Dadabacteriales	Dadabacteriales
ASV_11245	0	0.000677894	Bacteria	Deferrisomatota	Defferrisomatia	Defferrisomatales	Defferrisomataceae
ASV_06562	0	0.000677894	Bacteria	Spirochaetota	Leptospirae	Leptospirales	Leptospiraceae
ASV_16611	0	0.000677894	Bacteria	Bacteroidota	Bacteroidia	Sphingobacteriales	LiUU_11_161
ASV_10745	0	0.000677894	Bacteria	Proteobacteria	Gammaproteobacteria	Ectothiorhodospirales	Thioalkalispiraceae
ASV_05646	0	0.000621403	Bacteria	Acidobacteriota	Acidobacteriae	AKIW659	AKIW659
ASV_06395	0	0.000621403	Bacteria	Patescibacteria	Parcubacteria	Candidatus_Campbellbacteria	Candidatus_Campbellbacteria
ASV_06401	0	0.000621403	Bacteria	Patescibacteria	Parcubacteria	Candidatus_Zambryskibacteria	Candidatus_Zambryskibacteria
ASV_03197	0	0.000621403	Bacteria	Bacteroidota	Kryptonia	Kryptoniales	MSB_3C8
ASV_06719	0	0.000621403	Bacteria	Cyanobacteria	Cyanobacteriia	Phormidesmiales	Phormidesmiaceae
ASV_17855	0	0.000621403	Bacteria	Bacteroidota	Bacteroidia	Cytophagales	uncultured
ASV_09538	0	0.000564912	Bacteria	Proteobacteria	Gammaproteobacteria	Acidiferrobacterales	Acidiferrobacteraceae
ASV_06602	0	0.000564912	Bacteria	Spirochaetota	Brevinematia	Brevinematales	Brevinemataceae
ASV_10264	0	0.000564912	Bacteria	Proteobacteria	Gammaproteobacteria	Pseudomonadales	Halieaceae
ASV_11577	0	0.000564912	Bacteria	Myxococcota	Polyangia	MidBa8	MidBa8
ASV_02610	0	0.000564912	Bacteria	Verrucomicrobiota	Omnitrophia	Omnitrophales	Omnitrophales
ASV_11097	0	0.000564912	Bacteria	Proteobacteria	Alphaproteobacteria	Rickettsiales	uncultured
ASV_14406	0	0.000564912	Bacteria	Firmicutes	Clostridia	Lachnospirales	uncultured
ASV_05232	0	0.000508421	Bacteria	Actinobacteriota	Actinobacteria	0319_7L14	0319_7L14
ASV_05202	0	0.000508421	Bacteria	Actinobacteriota	Acidimicrobiia	Acidimicrobiales	Acidimicrobiaceae
ASV_03401	0	0.000508421	Bacteria	Elusimicrobiota	Endomicrobia	Endomicrobiales	Endomicrobiaceae
ASV_06662	0	0.000508421	Bacteria	Cyanobacteria	Cyanobacteriia	Cyanobacteriales	Microcystaceae
ASV_02506	0	0.000451929	Bacteria	Verrucomicrobiota	Verrucomicrobiae	Chthoniobacterales	01D2Z36
ASV_11436	0	0.000451929	Bacteria	Myxococcota	Myxococcia	Myxococcales	27F_1492R
ASV_05959	0	0.000451929	Bacteria	Acidobacteriota	Acidobacteriae	Acidobacteriales	Acidobacteriales
ASV_11098	0	0.000451929	Bacteria	Proteobacteria	Alphaproteobacteria	Rickettsiales	Candidatus_Hepatincola
ASV_03988	0	0.000451929	Bacteria	Actinobacteriota	Actinobacteria	Glycomycetales	Glycomycetaceae
ASV_06610	0	0.000451929	Bacteria	Halanaerobiaeota	Halanaerobiia	Halanaerobiales	Halobacteroidaceae
ASV_05641	0	0.000451929	Bacteria	Acidobacteriota	Acidobacteriae	PAUC26f	PAUC26f
ASV_02671	0	0.000451929	Bacteria	Planctomycetota	Phycisphaerae	Pla1_lineage	Pla1_lineage
ASV_06655	0	0.000451929	Bacteria	Cyanobacteria	Cyanobacteriia	Pseudanabaenales	Pseudanabaenaceae
ASV_11291	0	0.000451929	Bacteria	Desulfobacterota	Desulfuromonadia	Desulfuromonadales	Sva1033
ASV_11058	0	0.000451929	Bacteria	Proteobacteria	Gammaproteobacteria	UBA10353_marine_group	UBA10353_marine_group
ASV_01132	0	0.000395438	Bacteria	Firmicutes	Desulfotomaculia	Desulfotomaculales	Desulfotomaculaceae
ASV_10902	0	0.000395438	Bacteria	Proteobacteria	Gammaproteobacteria	EV818SWSAP88	EV818SWSAP88
ASV_02613	0	0.000395438	Bacteria	Verrucomicrobiota	Kiritimatiellae	Kiritimatiellales	Kiritimatiellaceae
ASV_06607	0	0.000395438	Bacteria	Margulisbacteria	Margulisbacteria	Margulisbacteria	Margulisbacteria
ASV_03195	0	0.000395438	Bacteria	Bacteroidota	Ignavibacteria	Ignavibacteriales	Melioribacteraceae
ASV_14726	0	0.000395438	Bacteria	Firmicutes	Clostridia	Clostridiales	Oxobacteraceae
ASV_11614	0	0.000395438	Bacteria	Desulfobacterota	Desulfuromonadia	PB19	PB19
ASV_11348	0	0.000395438	Bacteria	Sva0485	Sva0485	Sva0485	Sva0485
ASV_03507	0	0.000395438	Bacteria	Chloroflexi	Chloroflexia	Thermomicrobiales	Thermomicrobiaceae
ASV_03446	0	0.000395438	Bacteria	WS4	WS4	WS4	WS4
ASV_10739	0	0.000338947	Bacteria	Proteobacteria	Gammaproteobacteria	BD7_8	BD7_8
ASV_06317	0	0.000338947	Bacteria	Patescibacteria	Microgenomatia	Candidatus_Shapirobacteria	Candidatus_Shapirobacteria
ASV_11361	0	0.000338947	Bacteria	Desulfobacterota	Desulfobacteria	Desulfobacterales	Desulfobacteraceae
ASV_03447	0	0.000338947	Bacteria	Entotheonellaeota	Entotheonellia	Entotheonellales	Entotheonellaceae
ASV_06603	0	0.000338947	Bacteria	Cloacimonadota	Cloacimonadia	Cloacimonadales	PBS_18
ASV_16607	0	0.000338947	Bacteria	Bacteroidota	Bacteroidia	Sphingobacteriales	ST_12K33
ASV_06653	0	0.000338947	Bacteria	Cyanobacteria	Vampirivibrionia	Vampirovibrionales	Vampirovibrionaceae
ASV_04124	0	0.000282456	Bacteria	Actinobacteriota	Actinobacteria	Catenulisporales	Actinospicaceae
ASV_11478	0	0.000282456	Bacteria	Myxococcota	Polyangia	Polyangiales	Amb_16S_1034
ASV_16308	0	0.000282456	Bacteria	Bacteroidota	Bacteroidia	Flavobacteriales	Blattabacteriaceae
ASV_06435	0	0.000282456	Bacteria	Patescibacteria	ABY1	Candidatus_Uhrbacteria	Candidatus_Uhrbacteria
ASV_10710	0	0.000282456	Bacteria	Proteobacteria	Gammaproteobacteria	CCM19a	CCM19a
ASV_15149	0	0.000282456	Bacteria	Firmicutes	Bacilli	Haloplasmatales	Haloplasmataceae
ASV_01626	0	0.000282456	Bacteria	Firmicutes	Bacilli	Izemoplasmatales	Izemoplasmataceae
ASV_10711	0	0.000282456	Bacteria	Proteobacteria	Gammaproteobacteria	JTB23	JTB23
ASV_08533	0	0.000282456	Bacteria	Proteobacteria	Alphaproteobacteria	Puniceispirillales	SAR116_clade
ASV_03196	0	0.000282456	Bacteria	Bacteroidota	Ignavibacteria	Ignavibacteriales	SR_FBR_L83
ASV_11411	0	0.000282456	Bacteria	Desulfobacterota	Syntrophorhabdia	Syntrophorhabdales	Syntrophorhabdaceae
ASV_15159	0	0.000282456	Bacteria	Chloroflexi	TK10	TK10	TK10
ASV_11398	0	0.000282456	Bacteria	Desulfobacterota	Desulfobulbia	Desulfobulbales	uncultured
ASV_06654	0	0.000282456	Bacteria	Cyanobacteria	Vampirivibrionia	Vampirovibrionales	Vampirovibrionales
ASV_03305	0	0.000225965	Bacteria	Nitrospirota	4_29_1	4_29_1	4_29_1
ASV_02825	0	0.000225965	Bacteria	Planctomycetota	Phycisphaerae	MSBL9	4572_13
ASV_03656	0	0.000225965	Bacteria	Chloroflexi	Anaerolineae	ADurb.Bin180	ADurb.Bin180
ASV_02122	0	0.000225965	Bacteria	Acidobacteriota	Aminicenantia	Aminicenantales	Aminicenantales
ASV_11578	0	0.000225965	Bacteria	Desulfobacterota	Desulfuromonadia	Bradymonadales	Bradymonadales
ASV_06652	0	0.000225965	Bacteria	Cyanobacteria	Vampirivibrionia	Caenarcaniphilales	Caenarcaniphilales
ASV_15125	0	0.000225965	Bacteria	Firmicutes	Clostridia	Caldicoprobacterales	Caldicoprobacteraceae
ASV_02670	0	0.000225965	Bacteria	Planctomycetota	Phycisphaerae	CCM11a	CCM11a
ASV_06700	0	0.000225965	Bacteria	Cyanobacteria	Cyanobacteriia	Cyanobacteriales	Cyanobacteriaceae
ASV_10915	0	0.000225965	Bacteria	Proteobacteria	Gammaproteobacteria	EC3	EC3
ASV_06363	0	0.000225965	Bacteria	Patescibacteria	Parcubacteria	GWA2_38_13b	GWA2_38_13b
ASV_11026	0	0.000225965	Bacteria	Proteobacteria	Gammaproteobacteria	I3A	I3A
ASV_01883	0	0.000225965	Bacteria	Verrucomicrobiota	Chlamydiae	LD1_PA32	LD1_PA32
ASV_07056	0	0.000225965	Bacteria	Firmicutes	Limnochordia	Limnochordales	Limnochordaceae
ASV_03621	0	0.000225965	Bacteria	Chloroflexi	NLS2_31	NLS2_31	NLS2_31
ASV_08453	0	0.000225965	Bacteria	Proteobacteria	Alphaproteobacteria	Puniceispirillales	Puniceispirillales_Incertae_Sedis
ASV_08534	0	0.000225965	Bacteria	Proteobacteria	Alphaproteobacteria	Rhizobiales	Stappiaceae
ASV_10725	0	0.000225965	Bacteria	Proteobacteria	Gammaproteobacteria	SZB50	SZB50
ASV_03448	0	0.000225965	Bacteria	Nitrospirota	Thermodesulfovibrionia	uncultured	uncultured
ASV_03655	0	0.000225965	Bacteria	Chloroflexi	Anaerolineae	Ardenticatenales	uncultured
ASV_11258	0	0.000225965	Bacteria	Desulfobacterota	uncultured	uncultured	uncultured
ASV_02054	0	0.000225965	Bacteria	Verrucomicrobiota	Chlamydiae	Chlamydiales	Waddliaceae
ASV_02835	0	0.000169474	Bacteria	Planctomycetota	Phycisphaerae	Phycisphaerales	AKAU3564_sediment_group
ASV_08536	0	0.000169474	Bacteria	Proteobacteria	Alphaproteobacteria	Caedibacterales	Caedibacteraceae
ASV_01881	0	0.000169474	Bacteria	Verrucomicrobiota	Lentisphaeria	Victivallales	GWF2_44_16
ASV_03459	0	0.000169474	Bacteria	Chloroflexi	Chloroflexia	Chloroflexales	Herpetosiphonaceae
ASV_14407	0	0.000169474	Bacteria	Firmicutes	Clostridia	Lachnospirales	Lachnospirales
ASV_03192	0	0.000169474	Bacteria	Bacteroidota	Ignavibacteria	Ignavibacteriales	LD_RB_34
ASV_06608	0	0.000169474	Bacteria	Spirochaetota	MVP_15	MVP_15	MVP_15
ASV_03390	0	0.000169474	Bacteria	Elusimicrobiota	Elusimicrobia	MVP_88	MVP_88
ASV_06609	0	0.000169474	Bacteria	Nitrospinota	Nitrospinia	Nitrospinales	Nitrospinaceae
ASV_07626	0	0.000169474	Bacteria	Proteobacteria	Alphaproteobacteria	Caulobacterales	Parvularculaceae
ASV_11412	0	0.000169474	Bacteria	Elusimicrobiota	Rs_M47	Rs_M47	Rs_M47
ASV_01167	0	0.000169474	Bacteria	Firmicutes	Desulfitobacteriia	Desulfitobacteriales	Syntrophobotulaceae
ASV_08449	0	0.000169474	Bacteria	Proteobacteria	Alphaproteobacteria	Thalassobaculales	uncultured
ASV_17526	0	0.000169474	Bacteria	Bacteroidota	Bacteroidia	Bacteroidales	uncultured
ASV_01882	0	0.000169474	Bacteria	Verrucomicrobiota	Lentisphaeria	Victivallales	vadinBE97
ASV_06355	0	0.000112982	Bacteria	Patescibacteria	Microgenomatia	Candidatus_Woesebacteria	Candidatus_Woesebacteria
ASV_11012	0	0.000112982	Bacteria	Proteobacteria	Gammaproteobacteria	eub62A3	eub62A3
ASV_09547	0	0.000112982	Bacteria	Proteobacteria	Gammaproteobacteria	Enterobacterales	Kangiellaceae
ASV_08428	0	0.000112982	Bacteria	Proteobacteria	Alphaproteobacteria	Rhodospirillales	Rhodospirillaceae
ASV_03679	0	0.000112982	Bacteria	Chloroflexi	Anaerolineae	SBR1031	SBR1031
ASV_02123	0	0.000112982	Bacteria	Acidobacteriota	Subgroup_22	Subgroup_22	Subgroup_22
ASV_03488	0	0.000112982	Bacteria	Firmicutes	Sulfobacillia	Sulfobacillales	Sulfobacillaceae
ASV_07560	0	0.000112982	Bacteria	Proteobacteria	Alphaproteobacteria	Zavarziniales	uncultured
ASV_11394	0	0.000112982	Bacteria	Desulfobacterota	Syntrophia	Syntrophales	uncultured
ASV_13908	0	0.000112982	Bacteria	Firmicutes	Clostridia	uncultured	uncultured

## Sheet: Genus
	Relative Abundance (%)
ASV	Lactating	Non-Lactating	Kingdom	Phylum	Class	Order	Family	Genus
ASV_15898	17.7475	14.2689	Bacteria	Firmicutes	Clostridia	Clostridiales	Clostridiaceae	Clostridium_sensu_stricto_1
ASV_00447	20.2619	10.4857	Bacteria	Firmicutes	Bacilli	Staphylococcales	Staphylococcaceae	Staphylococcus
ASV_15295	8.73884	8.38058	Bacteria	Firmicutes	Clostridia	Peptostreptococcales_Tissierellales	Peptostreptococcaceae	Paeniclostridium
ASV_18186	1.63866	3.16831	Bacteria	Fusobacteriota	Fusobacteriia	Fusobacteriales	Leptotrichiaceae	Streptobacillus
ASV_18128	3.40729	3.00573	Bacteria	Fusobacteriota	Fusobacteriia	Fusobacteriales	Fusobacteriaceae	Fusobacterium
ASV_00875	1.43965	2.89365	Bacteria	Firmicutes	Bacilli	Lactobacillales	Vagococcaceae	Vagococcus
ASV_10419	4.18145	2.66751	Bacteria	Proteobacteria	Gammaproteobacteria	Pseudomonadales	Pseudomonadaceae	Pseudomonas
ASV_15258	3.09049	2.50928	Bacteria	Firmicutes	Clostridia	Peptostreptococcales_Tissierellales	Peptostreptococcaceae	Romboutsia
ASV_18030	0.781958	2.47968	Bacteria	Firmicutes	Bacilli	Bacillales	Planococcaceae	Kurthia
ASV_18246	4.71815	2.33427	Bacteria	Fusobacteriota	Fusobacteriia	Fusobacteriales	Fusobacteriaceae	Cetobacterium
ASV_10149	1.17146	1.94211	Bacteria	Proteobacteria	Gammaproteobacteria	Pseudomonadales	Moraxellaceae	Acinetobacter
ASV_00380	1.72729	1.7423	Bacteria	Firmicutes	Bacilli	Staphylococcales	Staphylococcaceae	Macrococcus
ASV_00148	0.263142	1.58136	Bacteria	Firmicutes	Bacilli	Bacillales	Planococcaceae	Sporosarcina
ASV_17992	0.380924	1.41256	Bacteria	Firmicutes	Bacilli	Bacillales	Planococcaceae	NA
ASV_09898	2.01212	1.37985	Bacteria	Proteobacteria	Gammaproteobacteria	Enterobacterales	Enterobacteriaceae	Plesiomonas
ASV_17502	0.609871	1.36511	Bacteria	Bacteroidota	Bacteroidia	Bacteroidales	Porphyromonadaceae	Porphyromonas
ASV_10543	0.139334	1.34545	Bacteria	Proteobacteria	Gammaproteobacteria	Cardiobacteriales	Wohlfahrtiimonadaceae	Ignatzschineria
ASV_15822	3.01444	1.13796	Bacteria	Firmicutes	Clostridia	Peptostreptococcales_Tissierellales	Peptostreptococcaceae	Peptostreptococcus
ASV_00919	3.27804	1.10163	Bacteria	Firmicutes	Bacilli	Lactobacillales	Listeriaceae	Brochothrix
ASV_00108	0.218139	1.01385	Bacteria	Firmicutes	Bacilli	Bacillales	Planococcaceae	Savagea
ASV_01464	0.746912	0.884369	Bacteria	Proteobacteria	Gammaproteobacteria	Pseudomonadales	Moraxellaceae	Psychrobacter
ASV_15359	1.1488	0.87776	Bacteria	Firmicutes	Clostridia	Peptostreptococcales_Tissierellales	Peptostreptococcaceae	Terrisporobacter
ASV_08971	0.27965	0.873693	Bacteria	Proteobacteria	Gammaproteobacteria	Burkholderiales	Neisseriaceae	Alysiella
ASV_01764	0.575414	0.824884	Bacteria	Firmicutes	Bacilli	Erysipelotrichales	Erysipelotrichaceae	Erysipelothrix
ASV_13694	0.180996	0.773195	Bacteria	Firmicutes	Clostridia	Peptostreptococcales_Tissierellales	Family_XI	Tissierella
ASV_16331	0.362647	0.655863	Bacteria	Bacteroidota	Bacteroidia	Flavobacteriales	Weeksellaceae	Bergeyella
ASV_15593	0.675902	0.646937	Bacteria	Firmicutes	Bacilli	Bacillales	Bacillaceae	Bacillus
ASV_00643	0.286725	0.645129	Bacteria	Firmicutes	Bacilli	Lactobacillales	Aerococcaceae	Dolosicoccus
ASV_15574	0.274409	0.633662	Bacteria	Firmicutes	Bacilli	Staphylococcales	Gemellaceae	Gemella
ASV_14471	0.898495	0.632193	Bacteria	Firmicutes	Clostridia	Lachnospirales	Lachnospiraceae	Epulopiscium
ASV_10556	0.0765778	0.630498	Bacteria	Proteobacteria	Gammaproteobacteria	Cardiobacteriales	Wohlfahrtiimonadaceae	Wohlfahrtiimonas
ASV_17620	0.64911	0.623606	Bacteria	Bacteroidota	Bacteroidia	Bacteroidales	Bacteroidaceae	Bacteroides
ASV_09985	0.331662	0.556269	Bacteria	Proteobacteria	Gammaproteobacteria	Enterobacterales	Pasteurellaceae	NA
ASV_16138	0.105859	0.548925	Bacteria	Bacteroidota	Bacteroidia	Flavobacteriales	Flavobacteriaceae	Myroides
ASV_01406	0.173987	0.547738	Bacteria	Proteobacteria	Gammaproteobacteria	Pseudomonadales	Moraxellaceae	Moraxella
ASV_06754	0.0742851	0.445941	Bacteria	Cyanobacteria	Cyanobacteriia	Chloroplast	Chloroplast	Chloroplast
ASV_15555	0.257574	0.429163	Bacteria	Firmicutes	Bacilli	Lactobacillales	Streptococcaceae	Streptococcus
ASV_09635	0.25705	0.414645	Bacteria	Proteobacteria	Gammaproteobacteria	Enterobacterales	Morganellaceae	Moellerella
ASV_15068	0.776652	0.41425	Bacteria	Firmicutes	Clostridia	Clostridiales	Clostridiaceae	Clostridium_sensu_stricto_13
ASV_01577	0.18283	0.401426	Bacteria	Firmicutes	Bacilli	Mycoplasmatales	Mycoplasmataceae	NA
ASV_00744	0.59939	0.396399	Bacteria	Firmicutes	Bacilli	Lactobacillales	Carnobacteriaceae	Carnobacterium
ASV_14636	0.183813	0.367023	Bacteria	Firmicutes	Clostridia	Clostridiales	Clostridiaceae	Clostridium_sensu_stricto_7
ASV_04806	0.489011	0.356516	Bacteria	Actinobacteriota	Actinobacteria	Micrococcales	Micrococcaceae	Micrococcus
ASV_13593	0.172153	0.303075	Bacteria	Firmicutes	Clostridia	Peptostreptococcales_Tissierellales	Family_XI	Parvimonas
ASV_00800	0.766499	0.296974	Bacteria	Firmicutes	Bacilli	Lactobacillales	Enterococcaceae	Enterococcus
ASV_09692	0.295044	0.293302	Bacteria	Proteobacteria	Gammaproteobacteria	Enterobacterales	Enterobacteriaceae	Escherichia_Shigella
ASV_15087	0.39658	0.286806	Bacteria	Firmicutes	Clostridia	Clostridiales	Clostridiaceae	Hathewaya
ASV_00308	0.041335	0.28206	Bacteria	Firmicutes	Bacilli	Bacillales	Bacillaceae	uncultured
ASV_08270	0.0718613	0.273078	Bacteria	Proteobacteria	Alphaproteobacteria	Sphingomonadales	Sphingomonadaceae	Sphingomonas
ASV_08947	0.115489	0.265791	Bacteria	Proteobacteria	Gammaproteobacteria	Burkholderiales	Neisseriaceae	Neisseria
ASV_17058	0.0266614	0.226643	Bacteria	Bacteroidota	Bacteroidia	Chitinophagales	Chitinophagaceae	uncultured
ASV_09598	0.241852	0.220485	Bacteria	Proteobacteria	Gammaproteobacteria	Enterobacterales	Morganellaceae	Proteus
ASV_04851	0.105073	0.215796	Bacteria	Actinobacteriota	Actinobacteria	Actinomycetales	Actinomycetaceae	Actinomyces
ASV_15560	0.165274	0.210599	Bacteria	Firmicutes	Bacilli	Lactobacillales	Streptococcaceae	Lactococcus
ASV_04148	0.700664	0.208057	Bacteria	Actinobacteriota	Actinobacteria	Corynebacteriales	Corynebacteriaceae	Corynebacterium
ASV_01578	0.378959	0.207323	Bacteria	Firmicutes	Bacilli	Mycoplasmatales	Mycoplasmataceae	Candidatus_Bacilloplasma
ASV_10002	0.144705	0.200713	Bacteria	Proteobacteria	Gammaproteobacteria	Enterobacterales	Pasteurellaceae	uncultured
ASV_10022	0.0455274	0.198679	Bacteria	Proteobacteria	Gammaproteobacteria	Enterobacterales	Pasteurellaceae	Pasteurella
ASV_05010	0.087452	0.195572	Bacteria	Actinobacteriota	Actinobacteria	Micrococcales	Microbacteriaceae	NA
ASV_17162	0.018866	0.177213	Bacteria	Bacteroidota	Bacteroidia	Sphingobacteriales	Sphingobacteriaceae	Pedobacter
ASV_15719	0.0237136	0.176535	Bacteria	Firmicutes	Bacilli	Paenibacillales	Paenibacillaceae	Paenibacillus
ASV_09475	0.00144116	0.17371	Bacteria	Proteobacteria	Gammaproteobacteria	Xanthomonadales	Rhodanobacteraceae	Rhodanobacter
ASV_01078	0.00569912	0.169304	Bacteria	Firmicutes	Bacilli	Bacillales	Bacillaceae	Virgibacillus
ASV_09936	0.032295	0.160152	Bacteria	Proteobacteria	Gammaproteobacteria	Enterobacterales	Shewanellaceae	Shewanella
ASV_04571	0.238642	0.148685	Bacteria	Actinobacteriota	Actinobacteria	Micrococcales	Dermatophilaceae	Mobilicoccus
ASV_16171	0.0231895	0.148515	Bacteria	Bacteroidota	Bacteroidia	Flavobacteriales	Flavobacteriaceae	Flavobacterium
ASV_05419	0.0243686	0.146651	Bacteria	Actinobacteriota	Thermoleophilia	Solirubrobacterales	67_14	67_14
ASV_15028	0.0501129	0.143431	Bacteria	Firmicutes	Clostridia	Clostridiales	Clostridiaceae	Clostridium_sensu_stricto_4
ASV_10051	0.178834	0.142245	Bacteria	Proteobacteria	Gammaproteobacteria	Enterobacterales	Pasteurellaceae	Frederiksenia
ASV_14976	0.240084	0.139138	Bacteria	Firmicutes	Clostridia	Clostridiales	Clostridiaceae	Sarcina
ASV_03338	0.0951818	0.138968	Bacteria	Deinococcota	Deinococci	Deinococcales	Deinococcaceae	Deinococcus
ASV_04730	0.0461825	0.137104	Bacteria	Actinobacteriota	Actinobacteria	Micrococcales	Micrococcaceae	NA
ASV_04785	0.0687825	0.135353	Bacteria	Actinobacteriota	Actinobacteria	Micrococcales	Micrococcaceae	Arthrobacter
ASV_04262	0.0430382	0.132246	Bacteria	Actinobacteriota	Actinobacteria	Corynebacteriales	Mycobacteriaceae	Mycobacterium
ASV_01870	0.142543	0.131116	Bacteria	Firmicutes	Bacilli	Mycoplasmatales	Mycoplasmataceae	Mycoplasma
ASV_17123	0.0260718	0.127331	Bacteria	Bacteroidota	Bacteroidia	Sphingobacteriales	Sphingobacteriaceae	Sphingobacterium
ASV_03902	0.0396973	0.125749	Bacteria	Actinobacteriota	Actinobacteria	Propionibacteriales	Nocardioidaceae	Nocardioides
ASV_07537	0.00209623	0.12558	Bacteria	Proteobacteria	Alphaproteobacteria	Elsterales	uncultured	uncultured
ASV_05508	0.0106122	0.12027	Bacteria	Actinobacteriota	Thermoleophilia	Solirubrobacterales	Solirubrobacteraceae	Conexibacter
ASV_05332	0.00674723	0.117106	Bacteria	Actinobacteriota	Thermoleophilia	Gaiellales	uncultured	uncultured
ASV_08006	0.0169008	0.116089	Bacteria	Proteobacteria	Alphaproteobacteria	Rhizobiales	Rhizobiaceae	NA
ASV_01287	0.0490648	0.115411	Bacteria	Firmicutes	Negativicutes	Veillonellales_Selenomonadales	Veillonellaceae	Veillonella
ASV_13706	0.107825	0.114847	Bacteria	Firmicutes	Clostridia	Peptostreptococcales_Tissierellales	Family_XI	NA
ASV_04016	0.00727129	0.111966	Bacteria	Actinobacteriota	Actinobacteria	Frankiales	Acidothermaceae	Acidothermus
ASV_16290	0.0721888	0.111909	Bacteria	Bacteroidota	Bacteroidia	Flavobacteriales	Flavobacteriaceae	Capnocytophaga
ASV_09713	0.13763	0.110892	Bacteria	Proteobacteria	Gammaproteobacteria	Enterobacterales	Enterobacteriaceae	NA
ASV_01699	0.0803117	0.106599	Bacteria	Firmicutes	Bacilli	Erysipelotrichales	Erysipelotrichaceae	Dielma
ASV_02390	0.0102191	0.103435	Bacteria	Verrucomicrobiota	Verrucomicrobiae	Chthoniobacterales	Chthoniobacteraceae	Candidatus_Udaeobacter
ASV_04621	0.0291507	0.10304	Bacteria	Actinobacteriota	Actinobacteria	Micrococcales	Intrasporangiaceae	NA
ASV_07217	0.0504405	0.102249	Bacteria	Campylobacterota	Campylobacteria	Campylobacterales	Helicobacteraceae	Helicobacter
ASV_04109	0.0643935	0.101402	Bacteria	Actinobacteriota	Actinobacteria	Streptomycetales	Streptomycetaceae	Streptomyces
ASV_07767	0.0109397	0.10095	Bacteria	Proteobacteria	Alphaproteobacteria	Rhizobiales	Xanthobacteraceae	NA
ASV_01100	0.00419245	0.100554	Bacteria	Firmicutes	Bacilli	Bacillales	Bacillaceae	NA
ASV_09618	0.146539	0.0998199	Bacteria	Proteobacteria	Gammaproteobacteria	Enterobacterales	Hafniaceae	Edwardsiella
ASV_08937	0.06911	0.0981252	Bacteria	Proteobacteria	Gammaproteobacteria	Burkholderiales	Neisseriaceae	Conchiformibius
ASV_02794	0.0100226	0.0955831	Bacteria	Planctomycetota	Phycisphaerae	Tepidisphaerales	WD2101_soil_group	WD2101_soil_group
ASV_15278	0.10599	0.0949617	Bacteria	Firmicutes	Clostridia	Peptostreptococcales_Tissierellales	Peptostreptococcaceae	NA
ASV_09220	0.0238446	0.0925325	Bacteria	Proteobacteria	Gammaproteobacteria	Burkholderiales	Oxalobacteraceae	Massilia
ASV_04694	0.00393043	0.089708	Bacteria	Actinobacteriota	Actinobacteria	Micrococcales	Dermacoccaceae	Flexivirga
ASV_05848	0.0174904	0.0895385	Bacteria	Acidobacteriota	Acidobacteriae	Acidobacteriales	Acidobacteriaceae	Granulicella
ASV_17321	0.0121188	0.0891431	Bacteria	Bacteroidota	Bacteroidia	Sphingobacteriales	Sphingobacteriaceae	Mucilaginibacter
ASV_08728	0.0159182	0.0890866	Bacteria	Proteobacteria	Gammaproteobacteria	Burkholderiales	Comamonadaceae	NA
ASV_05069	0.0461825	0.0889736	Bacteria	Actinobacteriota	Actinobacteria	Micrococcales	Micrococcaceae	Kocuria
ASV_16440	0.0264649	0.0886911	Bacteria	Bacteroidota	Bacteroidia	Flavobacteriales	Weeksellaceae	Chryseobacterium
ASV_13625	0.0252857	0.0821947	Bacteria	Firmicutes	Clostridia	Peptostreptococcales_Tissierellales	Family_XI	W5053
ASV_09681	0.0461825	0.0819122	Bacteria	Proteobacteria	Gammaproteobacteria	Enterobacterales	Morganellaceae	Morganella
ASV_04656	0.0220104	0.0816297	Bacteria	Actinobacteriota	Actinobacteria	Micrococcales	Dermacoccaceae	Dermacoccus
ASV_03833	0.0611836	0.0786922	Bacteria	Actinobacteriota	Actinobacteria	Propionibacteriales	Propionibacteriaceae	Luteococcus
ASV_14179	0.130818	0.0768845	Bacteria	Firmicutes	Clostridia	Lachnospirales	Lachnospiraceae	Blautia
ASV_02189	0.00131014	0.0749638	Bacteria	Verrucomicrobiota	Verrucomicrobiae	Pedosphaerales	Pedosphaeraceae	uncultured
ASV_04746	0.0476237	0.0749073	Bacteria	Actinobacteriota	Actinobacteria	Micrococcales	Micrococcaceae	Paeniglutamicibacter
ASV_00696	0.0882381	0.0746813	Bacteria	Firmicutes	Bacilli	Lactobacillales	Lactobacillaceae	Latilactobacillus
ASV_09865	0.0674723	0.0740599	Bacteria	Proteobacteria	Gammaproteobacteria	Enterobacterales	Yersiniaceae	Serratia
ASV_07722	0.0412695	0.0734385	Bacteria	Proteobacteria	Alphaproteobacteria	Rhizobiales	Beijerinckiaceae	Methylobacterium_Methylorubrum
ASV_07808	0.00661622	0.0727041	Bacteria	Proteobacteria	Alphaproteobacteria	Rhizobiales	Beijerinckiaceae	Roseiarcus
ASV_07203	0.0812288	0.0721957	Bacteria	Campylobacterota	Campylobacteria	Campylobacterales	Campylobacteraceae	Campylobacter
ASV_08823	0.0495889	0.0718568	Bacteria	Proteobacteria	Gammaproteobacteria	Burkholderiales	Burkholderiaceae	Lautropia
ASV_09982	0.0360289	0.0717438	Bacteria	Proteobacteria	Gammaproteobacteria	Enterobacterales	Pasteurellaceae	Muribacter
ASV_09655	0.087321	0.0685803	Bacteria	Proteobacteria	Gammaproteobacteria	Enterobacterales	Morganellaceae	Providencia
ASV_09321	0.0083194	0.0681848	Bacteria	Proteobacteria	Gammaproteobacteria	Xanthomonadales	Xanthomonadaceae	Stenotrophomonas
ASV_00566	0.01356	0.0677894	Bacteria	Firmicutes	Bacilli	Staphylococcales	Staphylococcaceae	Jeotgalicoccus
ASV_15108	0.0969505	0.067281	Bacteria	Firmicutes	Clostridia	Clostridiales	Clostridiaceae	Clostridium_sensu_stricto_15
ASV_14163	0.0733024	0.0663771	Bacteria	Firmicutes	Clostridia	Lachnospirales	Lachnospiraceae	uncultured
ASV_08567	0.0162458	0.0654733	Bacteria	Proteobacteria	Gammaproteobacteria	Burkholderiales	Burkholderiaceae	Burkholderia_Caballeronia_Paraburkholderia
ASV_07364	0.0328191	0.0643999	Bacteria	Proteobacteria	Alphaproteobacteria	Acetobacterales	Acetobacteraceae	uncultured
ASV_07774	0.00727129	0.064061	Bacteria	Proteobacteria	Alphaproteobacteria	Rhizobiales	Beijerinckiaceae	1174_901_12
ASV_16719	0.00687825	0.0612929	Bacteria	Bacteroidota	Bacteroidia	Chitinophagales	Chitinophagaceae	Edaphobaculum
ASV_15253	0.0558121	0.060841	Bacteria	Firmicutes	Clostridia	Peptostreptococcales_Tissierellales	Peptostreptococcaceae	Peptoclostridium
ASV_00624	0.0431037	0.060728	Bacteria	Firmicutes	Bacilli	Lactobacillales	Aerococcaceae	uncultured
ASV_04703	0.0349808	0.0597112	Bacteria	Actinobacteriota	Actinobacteria	Micrococcales	Micrococcaceae	Rothia
ASV_00654	0.0957059	0.0595982	Bacteria	Firmicutes	Bacilli	Lactobacillales	Lactobacillaceae	Leuconostoc
ASV_07445	0.00301333	0.0593157	Bacteria	Proteobacteria	Alphaproteobacteria	Acetobacterales	Acetobacteraceae	NA
ASV_15129	0.0570567	0.0576775	Bacteria	Firmicutes	Bacilli	Erysipelotrichales	Erysipelotrichaceae	Turicibacter
ASV_05668	0.00720578	0.057621	Bacteria	Acidobacteriota	Acidobacteriae	Bryobacterales	Bryobacteraceae	Bryobacter
ASV_06154	0.00930201	0.0562087	Bacteria	Patescibacteria	Saccharimonadia	Saccharimonadales	LWQ8	LWQ8
ASV_04993	0.0144771	0.0553049	Bacteria	Actinobacteriota	Actinobacteria	Micrococcales	Microbacteriaceae	Curtobacterium
ASV_14499	0.0657036	0.0547399	Bacteria	Firmicutes	Clostridia	Lachnospirales	Lachnospiraceae	Cellulosilyticum
ASV_04470	0.000786085	0.0531582	Bacteria	Actinobacteriota	Actinobacteria	Frankiales	Frankiaceae	Jatrophihabitans
ASV_17876	0.000655071	0.0522543	Bacteria	Chloroflexi	Ktedonobacteria	Ktedonobacterales	Ktedonobacteraceae	uncultured
ASV_00301	0.000196521	0.0513505	Bacteria	Firmicutes	Bacilli	Bacillales	Bacillaceae	Pseudogracilibacillus
ASV_04916	0.0400248	0.0512375	Bacteria	Actinobacteriota	Actinobacteria	Micrococcales	Microbacteriaceae	Leucobacter
ASV_13588	0.0262028	0.051068	Bacteria	Firmicutes	Clostridia	Peptostreptococcales_Tissierellales	Peptostreptococcaceae	Proteocatella
ASV_13639	0.0456585	0.0506726	Bacteria	Firmicutes	Clostridia	Peptostreptococcales_Tissierellales	Family_XI	Helcococcus
ASV_09493	0.00196521	0.0503336	Bacteria	Proteobacteria	Gammaproteobacteria	Xanthomonadales	Rhodanobacteraceae	Chujaibacter
ASV_00941	0.0110052	0.0502771	Bacteria	Firmicutes	Bacilli	Bacillales	Bacillaceae	Geobacillus
ASV_16736	0.000851592	0.0498252	Bacteria	Bacteroidota	Bacteroidia	Chitinophagales	Chitinophagaceae	Taibaiella
ASV_03704	0.0253512	0.0492038	Bacteria	Actinobacteriota	Actinobacteria	Euzebyales	Euzebyaceae	uncultured
ASV_07167	0.014215	0.048187	Bacteria	Campylobacterota	Campylobacteria	Campylobacterales	Arcobacteraceae	Arcobacter
ASV_09128	0.00157217	0.047848	Bacteria	Proteobacteria	Gammaproteobacteria	Burkholderiales	Oxalobacteraceae	NA
ASV_06017	0.00117913	0.0464357	Bacteria	Acidobacteriota	Acidobacteriae	Subgroup_2	Subgroup_2	Subgroup_2
ASV_05932	0.0110707	0.0462663	Bacteria	Acidobacteriota	Acidobacteriae	Acidobacteriales	Acidobacteriaceae	Acidipila_Silvibacterium
ASV_05733	0.00216173	0.0460968	Bacteria	Acidobacteriota	Acidobacteriae	Solibacterales	Solibacteraceae	Candidatus_Solibacter
ASV_13785	0.112476	0.0459838	Bacteria	Firmicutes	Clostridia	Peptostreptococcales_Tissierellales	Family_XI	Peptoniphilus
ASV_03800	0.0073368	0.0453059	Bacteria	Actinobacteriota	Actinobacteria	Propionibacteriales	Propionibacteriaceae	Friedmanniella
ASV_10077	0.0073368	0.0453059	Bacteria	Proteobacteria	Gammaproteobacteria	Enterobacterales	Pasteurellaceae	Haemophilus
ASV_02290	0.000982607	0.04508	Bacteria	Verrucomicrobiota	Verrucomicrobiae	Chthoniobacterales	Chthoniobacteraceae	LD29
ASV_17816	0.027644	0.044854	Bacteria	Bacteroidota	Bacteroidia	Cytophagales	Hymenobacteraceae	Hymenobacter
ASV_01433	0.0227965	0.0441196	Bacteria	Proteobacteria	Gammaproteobacteria	Pseudomonadales	Moraxellaceae	NA
ASV_16318	0.00917099	0.0436677	Bacteria	Bacteroidota	Bacteroidia	Flavobacteriales	Weeksellaceae	NA
ASV_07894	0.00655071	0.0436677	Bacteria	Proteobacteria	Alphaproteobacteria	Rhizobiales	Xanthobacteraceae	uncultured
ASV_05989	0.000851592	0.0432157	Bacteria	Acidobacteriota	Acidobacteriae	Acidobacteriales	uncultured	uncultured
ASV_05822	0.00268579	0.0429898	Bacteria	Acidobacteriota	Acidobacteriae	Acidobacteriales	Acidobacteriaceae	Bryocella
ASV_07889	0.000786085	0.0428203	Bacteria	Proteobacteria	Alphaproteobacteria	Rhizobiales	Xanthobacteraceae	Pseudolabrys
ASV_14159	0.0349808	0.04186	Bacteria	Firmicutes	Clostridia	Lachnospirales	Lachnospiraceae	NA
ASV_13610	0.0480167	0.041634	Bacteria	Firmicutes	Clostridia	Peptostreptococcales_Tissierellales	Family_XI	Gallicola
ASV_09907	0.0657691	0.0414645	Bacteria	Proteobacteria	Gammaproteobacteria	Enterobacterales	Aeromonadaceae	Aeromonas
ASV_16864	0	0.041295	Bacteria	Bacteroidota	Bacteroidia	Chitinophagales	Chitinophagaceae	Arachidicoccus
ASV_03388	0.00131014	0.0410126	Bacteria	Chloroflexi	AD3	AD3	AD3	AD3
ASV_16936	0.00799187	0.0408996	Bacteria	Bacteroidota	Bacteroidia	Chitinophagales	Chitinophagaceae	Ferruginibacter
ASV_02324	0.0104156	0.0403347	Bacteria	Verrucomicrobiota	Verrucomicrobiae	Chthoniobacterales	Chthoniobacteraceae	Chthoniobacter
ASV_05078	0.00759882	0.0390354	Bacteria	Actinobacteriota	Actinobacteria	Micrococcales	Brevibacteriaceae	Brevibacterium
ASV_03131	0.00530608	0.038414	Bacteria	Planctomycetota	Planctomycetes	Isosphaerales	Isosphaeraceae	Aquisphaera
ASV_04878	0.00890897	0.0383575	Bacteria	Actinobacteriota	Actinobacteria	Micrococcales	Dermabacteraceae	Brachybacterium
ASV_02371	0.00216173	0.038188	Bacteria	Verrucomicrobiota	Verrucomicrobiae	Chthoniobacterales	Xiphinematobacteraceae	Candidatus_Xiphinematobacter
ASV_07410	0.00491303	0.0377361	Bacteria	Proteobacteria	Alphaproteobacteria	Acetobacterales	Acetobacteraceae	Acidiphilium
ASV_05555	0.00242376	0.0376231	Bacteria	Actinobacteriota	Thermoleophilia	Solirubrobacterales	Solirubrobacteraceae	uncultured
ASV_00731	0.303232	0.0373972	Bacteria	Firmicutes	Bacilli	Lactobacillales	Carnobacteriaceae	Alloiococcus
ASV_09640	0.0249582	0.0372842	Bacteria	Proteobacteria	Gammaproteobacteria	Enterobacterales	Morganellaceae	NA
ASV_09301	0.0036684	0.0371712	Bacteria	Proteobacteria	Gammaproteobacteria	Xanthomonadales	Rhodanobacteraceae	Dokdonella
ASV_10672	0.00897447	0.0366628	Bacteria	Proteobacteria	Gammaproteobacteria	Gammaproteobacteria_Incertae_Sedis	Unknown_Family	Acidibacter
ASV_08895	0.0101536	0.0362108	Bacteria	Proteobacteria	Gammaproteobacteria	Burkholderiales	Neisseriaceae	Vitreoscilla
ASV_02911	0.00471651	0.035307	Bacteria	Planctomycetota	Planctomycetes	Pirellulales	Pirellulaceae	uncultured
ASV_15170	0.00242376	0.035307	Bacteria	Chloroflexi	KD4_96	KD4_96	KD4_96	KD4_96
ASV_18293	0.0220104	0.0345726	Bacteria	Firmicutes	Bacilli	Bacillales	Planococcaceae	Psychrobacillus
ASV_06075	0.00812288	0.0344031	Bacteria	Patescibacteria	Saccharimonadia	Saccharimonadales	Saccharimonadales	Saccharimonadales
ASV_01846	0.0482132	0.0342901	Bacteria	Firmicutes	Bacilli	Mycoplasmatales	Mycoplasmataceae	Ureaplasma
ASV_02528	0.00897447	0.0336687	Bacteria	Verrucomicrobiota	Verrucomicrobiae	Verrucomicrobiales	Rubritaleaceae	Luteolibacter
ASV_04494	0.00628868	0.0336687	Bacteria	Actinobacteriota	Actinobacteria	Frankiales	Nakamurellaceae	Nakamurella
ASV_04490	0.00262028	0.0336122	Bacteria	Actinobacteriota	Actinobacteria	Pseudonocardiales	Pseudonocardiaceae	Crossiella
ASV_15345	0.0698961	0.0332168	Bacteria	Firmicutes	Clostridia	Peptostreptococcales_Tissierellales	Peptostreptococcaceae	Paraclostridium
ASV_03734	0.00157217	0.0332168	Bacteria	Actinobacteriota	Actinobacteria	Propionibacteriales	Nocardioidaceae	NA
ASV_04736	0.00884346	0.0330473	Bacteria	Actinobacteriota	Actinobacteria	Micrococcales	Micrococcaceae	Glutamicibacter
ASV_07593	0.00150666	0.0327649	Bacteria	Proteobacteria	Alphaproteobacteria	Micropepsales	Micropepsaceae	uncultured
ASV_02010	0.00294782	0.0327084	Bacteria	Verrucomicrobiota	Chlamydiae	Chlamydiales	Parachlamydiaceae	Neochlamydia
ASV_11531	0.00203072	0.0326519	Bacteria	Myxococcota	Polyangia	Polyangiales	Polyangiaceae	Pajaroellobacter
ASV_03038	0.0055026	0.0322565	Bacteria	Planctomycetota	Planctomycetes	Gemmatales	Gemmataceae	uncultured
ASV_05961	0.000524057	0.032087	Bacteria	Acidobacteriota	Acidobacteriae	Acidobacteriales	Koribacteraceae	Candidatus_Koribacter
ASV_01112	0.00268579	0.0318045	Bacteria	Firmicutes	Bacilli	Paenibacillales	Paenibacillaceae	Ammoniphilus
ASV_01120	0.000262028	0.031748	Bacteria	Firmicutes	Bacilli	Paenibacillales	Paenibacillaceae	uncultured
ASV_13493	0.0557465	0.0310701	Bacteria	Firmicutes	Bacilli	Alicyclobacillales	Alicyclobacillaceae	Tumebacillus
ASV_02246	0	0.0307877	Bacteria	Verrucomicrobiota	Verrucomicrobiae	Pedosphaerales	Pedosphaeraceae	Pedosphaeraceae
ASV_08371	0.00766433	0.0299403	Bacteria	Proteobacteria	Alphaproteobacteria	Sphingomonadales	Sphingomonadaceae	Novosphingobium
ASV_17459	0.0400903	0.0296579	Bacteria	Bacteroidota	Bacteroidia	Bacteroidales	Barnesiellaceae	uncultured
ASV_13421	0.0132979	0.029093	Bacteria	Firmicutes	Clostridia	Peptococcales	Peptococcaceae	Peptococcus
ASV_09006	0	0.0290365	Bacteria	Proteobacteria	Gammaproteobacteria	Burkholderiales	Aquaspirillaceae	Aquaspirillum
ASV_04938	0.0064197	0.0283021	Bacteria	Actinobacteriota	Actinobacteria	Micrococcales	Microbacteriaceae	Amnibacterium
ASV_14893	0.238118	0.0281326	Bacteria	Firmicutes	Clostridia	Clostridiales	Clostridiaceae	Clostridium_sensu_stricto_5
ASV_10329	0.00170318	0.0281326	Bacteria	Proteobacteria	Gammaproteobacteria	Pseudomonadales	Pseudomonadaceae	Oblitimonas
ASV_14729	0.037339	0.0278501	Bacteria	Firmicutes	Clostridia	Clostridiales	Clostridiaceae	Clostridium_sensu_stricto_2
ASV_10969	0.013953	0.0277372	Bacteria	Proteobacteria	Gammaproteobacteria	Legionellales	Legionellaceae	Legionella
ASV_13814	0.00845042	0.0276807	Bacteria	Firmicutes	Clostridia	Peptostreptococcales_Tissierellales	Peptostreptococcaceae	uncultured
ASV_05918	0.00301333	0.0275677	Bacteria	Acidobacteriota	Acidobacteriae	Acidobacteriales	Acidobacteriaceae	NA
ASV_15243	0.01808	0.0273417	Bacteria	Firmicutes	Clostridia	Peptostreptococcales_Tissierellales	Peptostreptococcaceae	Asaccharospora
ASV_05774	0.00576463	0.0271158	Bacteria	Acidobacteriota	Acidobacteriae	Acidobacteriales	Acidobacteriaceae	uncultured
ASV_07944	0.00262028	0.0270028	Bacteria	Proteobacteria	Alphaproteobacteria	Rhizobiales	Devosiaceae	Devosia
ASV_09273	0.00144116	0.0270028	Bacteria	Proteobacteria	Gammaproteobacteria	Burkholderiales	SC_I_84	SC_I_84
ASV_07841	0.000655071	0.0269463	Bacteria	Proteobacteria	Alphaproteobacteria	Rhizobiales	Beijerinckiaceae	NA
ASV_03591	0.000786085	0.0268898	Bacteria	Armatimonadota	Armatimonadia	Armatimonadales	Armatimonadales	Armatimonadales
ASV_16580	0.00131014	0.0265509	Bacteria	Bacteroidota	Bacteroidia	Flavobacteriales	Crocinitomicaceae	Fluviicola
ASV_08736	0.00117913	0.0265509	Bacteria	Proteobacteria	Gammaproteobacteria	Burkholderiales	Comamonadaceae	uncultured
ASV_09290	0	0.0264379	Bacteria	Proteobacteria	Gammaproteobacteria	Xanthomonadales	Rhodanobacteraceae	NA
ASV_10871	0.0092365	0.0262119	Bacteria	Proteobacteria	Gammaproteobacteria	Diplorickettsiales	Diplorickettsiaceae	Rickettsiella
ASV_14344	0.0145426	0.0259859	Bacteria	Firmicutes	Clostridia	Lachnospirales	Lachnospiraceae	Catonella
ASV_16815	0.0176214	0.025647	Bacteria	Bacteroidota	Bacteroidia	Chitinophagales	Chitinophagaceae	Segetibacter
ASV_15620	0.00163768	0.025647	Bacteria	Firmicutes	Bacilli	Paenibacillales	Paenibacillaceae	Cohnella
ASV_01643	0.00851592	0.025308	Bacteria	Firmicutes	Bacilli	Erysipelotrichales	Erysipelotrichaceae	Faecalitalea
ASV_13449	0.00248927	0.0252516	Bacteria	Firmicutes	Bacilli	Alicyclobacillales	Alicyclobacillaceae	Alicyclobacillus
ASV_04087	0.00596115	0.0251386	Bacteria	Actinobacteriota	Actinobacteria	Streptomycetales	Streptomycetaceae	NA
ASV_16632	0.000262028	0.0249691	Bacteria	Bacteroidota	Bacteroidia	Sphingobacteriales	NS11_12_marine_group	NS11_12_marine_group
ASV_09837	0.0267924	0.0246866	Bacteria	Proteobacteria	Gammaproteobacteria	Enterobacterales	Hafniaceae	Hafnia_Obesumbacterium
ASV_08811	0.0200452	0.0244607	Bacteria	Proteobacteria	Gammaproteobacteria	Burkholderiales	Sutterellaceae	Sutterella
ASV_14271	0.0110707	0.0244042	Bacteria	Firmicutes	Clostridia	Lachnospirales	Lachnospiraceae	Tyzzerella
ASV_17725	0.000262028	0.0243477	Bacteria	Bacteroidota	Bacteroidia	Cytophagales	Microscillaceae	uncultured
ASV_02589	0.00661622	0.0241217	Bacteria	Acidobacteriota	Vicinamibacteria	Vicinamibacterales	uncultured	uncultured
ASV_10067	0.0165078	0.0239523	Bacteria	Proteobacteria	Gammaproteobacteria	Enterobacterales	Pasteurellaceae	Actinobacillus
ASV_00684	0.0127084	0.0238958	Bacteria	Firmicutes	Bacilli	Lactobacillales	Lactobacillaceae	Limosilactobacillus
ASV_03793	0.0074023	0.0238393	Bacteria	Actinobacteriota	Actinobacteria	Propionibacteriales	Nocardioidaceae	Aeromicrobium
ASV_03240	0.000196521	0.0238393	Bacteria	Gemmatimonadota	Longimicrobia	Longimicrobiales	Longimicrobiaceae	Longimicrobiaceae
ASV_10248	0.00903998	0.0235003	Bacteria	Proteobacteria	Gammaproteobacteria	Pseudomonadales	Moraxellaceae	Alkanindiges
ASV_15436	0.00255478	0.0234438	Bacteria	Firmicutes	Bacilli	Thermoactinomycetales	Thermoactinomycetaceae	Thermoactinomyces
ASV_04699	0.00163768	0.0231614	Bacteria	Actinobacteriota	Actinobacteria	Micrococcales	Dermacoccaceae	NA
ASV_04437	0.0271854	0.0230484	Bacteria	Actinobacteriota	Actinobacteria	Pseudonocardiales	Pseudonocardiaceae	Saccharopolyspora
ASV_08058	0.0110707	0.0229354	Bacteria	Proteobacteria	Alphaproteobacteria	Rhizobiales	Rhizobiaceae	Allorhizobium_Neorhizobium_Pararhizobium_Rhizobium
ASV_16531	0	0.0229354	Bacteria	Bacteroidota	Bacteroidia	Sphingobacteriales	Lentimicrobiaceae	Lentimicrobiaceae
ASV_14981	0.0294782	0.0227659	Bacteria	Firmicutes	Clostridia	Clostridiales	Clostridiaceae	NA
ASV_04233	0.00949853	0.022427	Bacteria	Actinobacteriota	Actinobacteria	Corynebacteriales	Nocardiaceae	Rhodococcus
ASV_06005	0.000917099	0.0222575	Bacteria	Acidobacteriota	Acidobacteriae	Subgroup_13	Subgroup_13	Subgroup_13
ASV_10565	0	0.0221445	Bacteria	Proteobacteria	Gammaproteobacteria	Cardiobacteriales	Wohlfahrtiimonadaceae	Koukoulia
ASV_05593	0.00484753	0.0219751	Bacteria	Actinobacteriota	Thermoleophilia	Solirubrobacterales	Solirubrobacteraceae	Solirubrobacter
ASV_08283	0.00360289	0.0219186	Bacteria	Proteobacteria	Alphaproteobacteria	Sphingomonadales	Sphingomonadaceae	NA
ASV_06318	0.00917099	0.0218621	Bacteria	Patescibacteria	Gracilibacteria	Absconditabacteriales	Absconditabacteriales	Absconditabacteriales
ASV_04868	0.0110052	0.0218056	Bacteria	Actinobacteriota	Actinobacteria	Micrococcales	Bogoriellaceae	NA
ASV_16684	0	0.0218056	Bacteria	Bacteroidota	Bacteroidia	Chitinophagales	uncultured	uncultured
ASV_00707	0.00111362	0.0216361	Bacteria	Firmicutes	Bacilli	Lactobacillales	Lactobacillaceae	Lactobacillus
ASV_17694	0.00655071	0.0213537	Bacteria	Bacteroidota	Bacteroidia	Cytophagales	Spirosomaceae	Spirosoma
ASV_02238	0	0.0213537	Bacteria	Verrucomicrobiota	Verrucomicrobiae	Pedosphaerales	Pedosphaeraceae	ADurb.Bin063_1
ASV_05801	0.000786085	0.0212407	Bacteria	Acidobacteriota	Acidobacteriae	Acidobacteriales	Acidobacteriaceae	Edaphobacter
ASV_05141	0.00170318	0.0211842	Bacteria	Actinobacteriota	Acidimicrobiia	IMCC26256	IMCC26256	IMCC26256
ASV_02628	0	0.0211842	Bacteria	Verrucomicrobiota	Verrucomicrobiae	uncultured	uncultured	uncultured
ASV_05218	0.00314434	0.0204498	Bacteria	Actinobacteriota	Acidimicrobiia	uncultured	uncultured	uncultured
ASV_14038	0.0115293	0.0203368	Bacteria	Firmicutes	Clostridia	Oscillospirales	Oscillospiraceae	UCG_005
ASV_03768	0.00753332	0.0203368	Bacteria	Actinobacteriota	Actinobacteria	Propionibacteriales	Nocardioidaceae	Marmoricola
ASV_11296	0.00189971	0.0202803	Bacteria	Bdellovibrionota	Bdellovibrionia	Bdellovibrionales	Bdellovibrionaceae	Bdellovibrio
ASV_04542	0.00262028	0.0201109	Bacteria	Actinobacteriota	Actinobacteria	Frankiales	Geodermatophilaceae	Blastococcus
ASV_16558	0.000786085	0.0200544	Bacteria	Bacteroidota	Bacteroidia	Sphingobacteriales	env.OPS_17	env.OPS_17
ASV_01207	0.00189971	0.0198284	Bacteria	WPS_2	WPS_2	WPS_2	WPS_2	WPS_2
ASV_10894	0.00596115	0.0196024	Bacteria	Proteobacteria	Gammaproteobacteria	Diplorickettsiales	Diplorickettsiaceae	uncultured
ASV_03470	0.000262028	0.0195459	Bacteria	Chloroflexi	Ktedonobacteria	Ktedonobacterales	JG30_KF_AS9	JG30_KF_AS9
ASV_17438	0.0107432	0.0194895	Bacteria	Bacteroidota	Bacteroidia	Bacteroidales	Paludibacteraceae	F0058
ASV_10765	0.000262028	0.0194895	Bacteria	Proteobacteria	Gammaproteobacteria	Methylococcales	Methylomonadaceae	Crenothrix
ASV_04812	0.00445448	0.01932	Bacteria	Actinobacteriota	Actinobacteria	Micrococcales	Micrococcaceae	Paenarthrobacter
ASV_01803	0.0431037	0.0192635	Bacteria	Firmicutes	Bacilli	Erysipelotrichales	Erysipelatoclostridiaceae	Erysipelatoclostridium
ASV_03647	0.000786085	0.0186986	Bacteria	Chloroflexi	Anaerolineae	Caldilineales	Caldilineaceae	uncultured
ASV_04970	0.0191281	0.0186421	Bacteria	Actinobacteriota	Actinobacteria	Micrococcales	Microbacteriaceae	Microbacterium
ASV_10999	0.00229275	0.0185856	Bacteria	Proteobacteria	Gammaproteobacteria	Gammaproteobacteria_Incertae_Sedis	Unknown_Family	Candidatus_Berkiella
ASV_03317	0.000327536	0.0185856	Bacteria	Deinococcota	Deinococci	Deinococcales	Trueperaceae	Truepera
ASV_16490	0.00602665	0.0185291	Bacteria	Bacteroidota	Bacteroidia	Bacteroidales	Bacteroidetes_vadinHA17	Bacteroidetes_vadinHA17
ASV_08135	0.000327536	0.0181902	Bacteria	Proteobacteria	Alphaproteobacteria	Rhizobiales	Methyloligellaceae	uncultured
ASV_08632	0	0.0180207	Bacteria	Proteobacteria	Gammaproteobacteria	Burkholderiales	Comamonadaceae	Comamonas
ASV_10615	0.00281681	0.0177947	Bacteria	Proteobacteria	Gammaproteobacteria	WD260	WD260	WD260
ASV_11054	0.0108087	0.0177382	Bacteria	Proteobacteria	Gammaproteobacteria	Cardiobacteriales	Cardiobacteriaceae	uncultured
ASV_09384	0.00386492	0.0175688	Bacteria	Proteobacteria	Gammaproteobacteria	Xanthomonadales	Rhodanobacteraceae	Luteibacter
ASV_16213	0.00144116	0.0175688	Bacteria	Bacteroidota	Bacteroidia	Flavobacteriales	Flavobacteriaceae	Ulvibacter
ASV_18014	0.00399593	0.0174558	Bacteria	Firmicutes	Bacilli	Bacillales	Planococcaceae	Lysinibacillus
ASV_11550	0.000917099	0.0174558	Bacteria	Myxococcota	Polyangia	Polyangiales	Sandaracinaceae	uncultured
ASV_08939	0.00943302	0.0171733	Bacteria	Proteobacteria	Gammaproteobacteria	Burkholderiales	Neisseriaceae	NA
ASV_08646	0.00117913	0.0171733	Bacteria	Proteobacteria	Gammaproteobacteria	Burkholderiales	Comamonadaceae	Delftia
ASV_08101	0	0.0171733	Bacteria	Proteobacteria	Alphaproteobacteria	Rhizobiales	Rhizobiaceae	Mesorhizobium
ASV_17017	0.0116603	0.0170038	Bacteria	Bacteroidota	Bacteroidia	Chitinophagales	Chitinophagaceae	Flavisolibacter
ASV_10609	0	0.0169474	Bacteria	Proteobacteria	Gammaproteobacteria	KF_JG30_C25	KF_JG30_C25	KF_JG30_C25
ASV_11599	0.0018342	0.0168909	Bacteria	Myxococcota	Polyangia	Haliangiales	Haliangiaceae	Haliangium
ASV_08685	0	0.0168344	Bacteria	Proteobacteria	Gammaproteobacteria	Burkholderiales	Comamonadaceae	Rhodoferax
ASV_14307	0.00851592	0.0167779	Bacteria	Firmicutes	Clostridia	Lachnospirales	Lachnospiraceae	Johnsonella
ASV_06105	0.00189971	0.0167779	Bacteria	Patescibacteria	Saccharimonadia	Saccharimonadales	Saccharimonadaceae	TM7a
ASV_09557	0	0.0167779	Bacteria	Proteobacteria	Gammaproteobacteria	Pseudomonadales	Halomonadaceae	Salinicola
ASV_17400	0.00294782	0.0166649	Bacteria	Bacteroidota	Bacteroidia	Bacteroidales	Dysgonomonadaceae	Dysgonomonas
ASV_08873	0.00484753	0.0163824	Bacteria	Proteobacteria	Gammaproteobacteria	Burkholderiales	Alcaligenaceae	Paenalcaligenes
ASV_07931	0.000262028	0.0163824	Bacteria	Proteobacteria	Alphaproteobacteria	Rhizobiales	Devosiaceae	NA
ASV_07964	0.00327536	0.0163259	Bacteria	Proteobacteria	Alphaproteobacteria	Rhizobiales	Beijerinckiaceae	uncultured
ASV_14260	0.0074023	0.0162695	Bacteria	Firmicutes	Clostridia	Lachnospirales	Lachnospiraceae	Agathobacter
ASV_10848	0.00314434	0.0162695	Bacteria	Proteobacteria	Gammaproteobacteria	Diplorickettsiales	Diplorickettsiaceae	Aquicella
ASV_05785	0.000655071	0.016213	Bacteria	Acidobacteriota	Acidobacteriae	Acidobacteriales	Acidobacteriaceae	Terriglobus
ASV_02031	0.00307883	0.0161	Bacteria	Verrucomicrobiota	Chlamydiae	Chlamydiales	Parachlamydiaceae	uncultured
ASV_17764	0.00131014	0.0161	Bacteria	Bacteroidota	Bacteroidia	Cytophagales	Cytophagaceae	Cytophaga
ASV_08760	0.00255478	0.0159305	Bacteria	Proteobacteria	Gammaproteobacteria	Burkholderiales	Comamonadaceae	Rhizobacter
ASV_07824	0.00124463	0.015761	Bacteria	Proteobacteria	Alphaproteobacteria	Rhizobiales	Beijerinckiaceae	Rhodoblastus
ASV_09251	0.00419245	0.0157045	Bacteria	Proteobacteria	Gammaproteobacteria	Burkholderiales	Oxalobacteraceae	Noviherbaspirillum
ASV_03276	0.00281681	0.0152526	Bacteria	Gemmatimonadota	Gemmatimonadetes	Gemmatimonadales	Gemmatimonadaceae	Gemmatimonas
ASV_03563	0.00563361	0.0151961	Bacteria	Abditibacteriota	Abditibacteria	Abditibacteriales	Abditibacteriaceae	Abditibacterium
ASV_14092	0.0082539	0.0150831	Bacteria	Firmicutes	Clostridia	Clostridia_UCG_014	Clostridia_UCG_014	Clostridia_UCG_014
ASV_17409	0.0045855	0.0150267	Bacteria	Bacteroidota	Bacteroidia	Bacteroidales	Tannerellaceae	Tannerella
ASV_14160	0.0113982	0.0149702	Bacteria	Firmicutes	Clostridia	Lachnospirales	Lachnospiraceae	Lachnoclostridium
ASV_16785	0.00111362	0.0149137	Bacteria	Bacteroidota	Bacteroidia	Chitinophagales	Chitinophagaceae	Parafilimonas
ASV_02111	0.000851592	0.0149137	Bacteria	Acidobacteriota	Thermoanaerobaculia	Thermoanaerobaculales	Thermoanaerobaculaceae	Subgroup_10
ASV_06467	0.00989157	0.0148572	Bacteria	Patescibacteria	Gracilibacteria	JGI_0000069_P22	JGI_0000069_P22	JGI_0000069_P22
ASV_18226	0.0126429	0.0145182	Bacteria	Fusobacteriota	Fusobacteriia	Fusobacteriales	Leptotrichiaceae	Leptotrichia
ASV_04402	0.00150666	0.0144617	Bacteria	Actinobacteriota	Actinobacteria	Pseudonocardiales	Pseudonocardiaceae	NA
ASV_10572	0	0.0144617	Bacteria	Proteobacteria	Gammaproteobacteria	Nitrosococcales	Nitrosococcaceae	Nitrosococcus
ASV_09024	0.000655071	0.0144052	Bacteria	Proteobacteria	Gammaproteobacteria	Burkholderiales	Nitrosomonadaceae	Ellin6067
ASV_04425	0	0.0142923	Bacteria	Actinobacteriota	Actinobacteria	Pseudonocardiales	Pseudonocardiaceae	Pseudonocardia
ASV_06304	0	0.0142923	Bacteria	Armatimonadota	Fimbriimonadia	Fimbriimonadales	Fimbriimonadaceae	Fimbriimonadaceae
ASV_16963	0	0.0142358	Bacteria	Bacteroidota	Bacteroidia	Chitinophagales	Chitinophagaceae	Sediminibacterium
ASV_11218	0.00386492	0.0141793	Bacteria	Bdellovibrionota	Oligoflexia	0319_6G20	0319_6G20	0319_6G20
ASV_07127	0.00196521	0.0141228	Bacteria	Proteobacteria	Alphaproteobacteria	Caulobacterales	Caulobacteraceae	uncultured
ASV_09717	0.00871244	0.0140663	Bacteria	Proteobacteria	Gammaproteobacteria	Enterobacterales	Enterobacteriaceae	Kluyvera
ASV_02020	0.00196521	0.0140663	Bacteria	Verrucomicrobiota	Chlamydiae	Chlamydiales	Parachlamydiaceae	Candidatus_Protochlamydia
ASV_04674	0	0.0138403	Bacteria	Actinobacteriota	Actinobacteria	Micrococcales	Dermacoccaceae	Branchiibius
ASV_01637	0.0132979	0.0135579	Bacteria	Firmicutes	Bacilli	Erysipelotrichales	Erysipelotrichaceae	Catenisphaera
ASV_17870	0.000524057	0.0135579	Bacteria	Chloroflexi	Ktedonobacteria	Ktedonobacterales	Ktedonobacteraceae	Ktedonobacter
ASV_02500	0	0.0135579	Bacteria	Verrucomicrobiota	Verrucomicrobiae	Verrucomicrobiales	Verrucomicrobiaceae	Prosthecobacter
ASV_07636	0.000589564	0.0135014	Bacteria	Proteobacteria	Alphaproteobacteria	Rhizobiales	Rhizobiales_Incertae_Sedis	uncultured
ASV_16916	0	0.0133884	Bacteria	Bacteroidota	Bacteroidia	Chitinophagales	Chitinophagaceae	Terrimonas
ASV_13948	0.0383217	0.0133319	Bacteria	Firmicutes	Clostridia	Oscillospirales	Hungateiclostridiaceae	Acetivibrio
ASV_16887	0.0018342	0.0132189	Bacteria	Bacteroidota	Bacteroidia	Chitinophagales	Chitinophagaceae	Puia
ASV_17732	0	0.0132189	Bacteria	Bacteroidota	Bacteroidia	Cytophagales	Spirosomaceae	Emticicia
ASV_10787	0	0.0131624	Bacteria	Proteobacteria	Gammaproteobacteria	Coxiellales	Coxiellaceae	Coxiella
ASV_04349	0.00583013	0.0130495	Bacteria	Actinobacteriota	Actinobacteria	Corynebacteriales	Nocardiaceae	Nocardia
ASV_14233	0.00930201	0.01288	Bacteria	Firmicutes	Clostridia	Lachnospirales	Lachnospiraceae	Acetitomaculum
ASV_16014	0.00334086	0.0128235	Bacteria	Bacteroidota	Bacteroidia	Bacteroidales	Bacteroidetes_BD2_2	Bacteroidetes_BD2_2
ASV_07081	0.00360289	0.0127105	Bacteria	Proteobacteria	Alphaproteobacteria	Caulobacterales	Caulobacteraceae	Brevundimonas
ASV_02871	0.00117913	0.012541	Bacteria	Planctomycetota	Planctomycetes	Planctomycetales	uncultured	uncultured
ASV_11382	0	0.012541	Bacteria	Desulfobacterota	Desulfobaccia	Desulfobaccales	Desulfobaccaceae	Desulfobacca
ASV_14672	0.032688	0.0124845	Bacteria	Firmicutes	Clostridia	Clostridiales	Clostridiaceae	Clostridium_sensu_stricto_12
ASV_04564	0.000524057	0.0124845	Bacteria	Actinobacteriota	Actinobacteria	Kineosporiales	Kineosporiaceae	Angustibacter
ASV_03205	0	0.0123716	Bacteria	Bacteroidota	Kapabacteria	Kapabacteriales	Kapabacteriales	Kapabacteriales
ASV_17891	0	0.0122021	Bacteria	Chloroflexi	Ktedonobacteria	Ktedonobacterales	Ktedonobacteraceae	1959_1
ASV_01894	0.000851592	0.0120891	Bacteria	Verrucomicrobiota	Chlamydiae	Chlamydiales	cvE6	cvE6
ASV_08891	0	0.0120891	Bacteria	Proteobacteria	Gammaproteobacteria	Burkholderiales	Alcaligenaceae	Advenella
ASV_06517	0.00229275	0.0120326	Bacteria	Dependentiae	Babeliae	Babeliales	Vermiphilaceae	Vermiphilaceae
ASV_01556	0.00222724	0.0120326	Bacteria	Firmicutes	Bacilli	Erysipelotrichales	Erysipelotrichaceae	ZOR0006
ASV_14558	0.000524057	0.0120326	Bacteria	Firmicutes	Clostridia	Oscillospirales	Ruminococcaceae	Subdoligranulum
ASV_00673	0.00596115	0.0119761	Bacteria	Firmicutes	Bacilli	Lactobacillales	Lactobacillaceae	Ligilactobacillus
ASV_04711	0	0.0119761	Bacteria	Actinobacteriota	Actinobacteria	Micrococcales	Micrococcaceae	Sinomonas
ASV_08649	0.0045855	0.0119196	Bacteria	Proteobacteria	Gammaproteobacteria	Burkholderiales	Comamonadaceae	Variovorax
ASV_02015	0.000327536	0.0119196	Bacteria	Verrucomicrobiota	Chlamydiae	Chlamydiales	Parachlamydiaceae	NA
ASV_02680	0	0.0118631	Bacteria	Planctomycetota	Phycisphaerae	Tepidisphaerales	CPla_3_termite_group	CPla_3_termite_group
ASV_00070	0.00897447	0.0116937	Bacteria	Firmicutes	Bacilli	Bacillales	Planococcaceae	Domibacillus
ASV_05911	0.00137565	0.0116937	Bacteria	Acidobacteriota	Acidobacteriae	Acidobacteriales	Acidobacteriaceae	Occallatibacter
ASV_17957	0	0.0116937	Bacteria	Chloroflexi	Ktedonobacteria	Ktedonobacterales	Ktedonobacteraceae	1921_2
ASV_03257	0.000786085	0.0115807	Bacteria	Gemmatimonadota	Gemmatimonadetes	Gemmatimonadales	Gemmatimonadaceae	uncultured
ASV_14606	0.000524057	0.0115807	Bacteria	Firmicutes	Clostridia	Oscillospirales	[Eubacterium]_coprostanoligenes_group	[Eubacterium]_coprostanoligenes_group
ASV_11269	0	0.0115242	Bacteria	Desulfobacterota	Desulfuromonadia	Geobacterales	Geobacteraceae	Citrifermentans
ASV_15105	0.0286921	0.0114677	Bacteria	Firmicutes	Clostridia	Clostridiales	Clostridiaceae	Clostridium_sensu_stricto_18
ASV_06582	0.0127739	0.0114677	Bacteria	Spirochaetota	Spirochaetia	Spirochaetales	Spirochaetaceae	Treponema
ASV_13909	0.00910549	0.0114677	Bacteria	Firmicutes	Clostridia	Oscillospirales	Hungateiclostridiaceae	Ruminiclostridium
ASV_09355	0.00288231	0.0114677	Bacteria	Proteobacteria	Gammaproteobacteria	Xanthomonadales	Xanthomonadaceae	Luteimonas
ASV_15249	0.018735	0.0113547	Bacteria	Firmicutes	Clostridia	Peptostreptococcales_Tissierellales	Peptostreptococcaceae	Intestinibacter
ASV_06114	0.00583013	0.0113547	Bacteria	Patescibacteria	Saccharimonadia	Saccharimonadales	Saccharimonadaceae	TM7x
ASV_16854	0	0.0113547	Bacteria	Bacteroidota	Bacteroidia	Chitinophagales	Chitinophagaceae	Chitinophaga
ASV_01826	0.0104811	0.0112982	Bacteria	Firmicutes	Bacilli	Erysipelotrichales	Erysipelotrichaceae	Solobacterium
ASV_04223	0.00602665	0.0112982	Bacteria	Actinobacteriota	Actinobacteria	Corynebacteriales	Corynebacteriales_Incertae_Sedis	Tomitella
ASV_08359	0.00176869	0.0112417	Bacteria	Proteobacteria	Alphaproteobacteria	Sphingomonadales	Sphingomonadaceae	Sphingobium
ASV_11420	0	0.0112417	Bacteria	Myxococcota	Myxococcia	Myxococcales	Vulgatibacteraceae	Vulgatibacter
ASV_17549	0.00327536	0.0111853	Bacteria	Bacteroidota	Bacteroidia	Bacteroidales	Prevotellaceae	Prevotella
ASV_01953	0.000851592	0.0111853	Bacteria	Verrucomicrobiota	Chlamydiae	Chlamydiales	Simkaniaceae	uncultured
ASV_16253	0	0.0111853	Bacteria	Bacteroidota	Bacteroidia	Flavobacteriales	Flavobacteriaceae	Gramella
ASV_09136	0.00235826	0.0110723	Bacteria	Proteobacteria	Gammaproteobacteria	Burkholderiales	Oxalobacteraceae	Duganella
ASV_09392	0.000589564	0.0110723	Bacteria	Proteobacteria	Gammaproteobacteria	Xanthomonadales	Rhodanobacteraceae	Dyella
ASV_13896	0.00700926	0.0109593	Bacteria	Firmicutes	Clostridia	Christensenellales	Christensenellaceae	Christensenellaceae_R_7_group
ASV_08087	0	0.0109028	Bacteria	Proteobacteria	Alphaproteobacteria	Rhizobiales	Rhizobiaceae	Pseudaminobacter
ASV_02360	0.000917099	0.0108463	Bacteria	Verrucomicrobiota	Verrucomicrobiae	Methylacidiphilales	Methylacidiphilaceae	uncultured
ASV_08173	0	0.0107333	Bacteria	Proteobacteria	Alphaproteobacteria	Rhodobacterales	Rhodobacteraceae	Rhodobacter
ASV_03098	0	0.0105074	Bacteria	Planctomycetota	Planctomycetes	Isosphaerales	Isosphaeraceae	uncultured
ASV_10592	0	0.0104509	Bacteria	Proteobacteria	Gammaproteobacteria	Arenicellales	Arenicellaceae	uncultured
ASV_11463	0.00203072	0.0103944	Bacteria	Myxococcota	Myxococcia	Myxococcales	Myxococcaceae	P3OB_42
ASV_08166	0.00196521	0.0103944	Bacteria	Proteobacteria	Alphaproteobacteria	Rhodobacterales	Rhodobacteraceae	NA
ASV_14611	0.000589564	0.0103944	Bacteria	Firmicutes	Clostridia	Oscillospirales	Butyricicoccaceae	Butyricicoccus
ASV_14063	0.000393043	0.0103944	Bacteria	Firmicutes	Clostridia	Oscillospirales	Oscillospiraceae	NK4A214_group
ASV_07657	0.00209623	0.0103379	Bacteria	Proteobacteria	Alphaproteobacteria	Rhizobiales	Hyphomicrobiaceae	Hyphomicrobium
ASV_05101	0.0143461	0.0102814	Bacteria	Actinobacteriota	Actinobacteria	Bifidobacteriales	Bifidobacteriaceae	Bifidobacterium
ASV_09613	0.000262028	0.0102249	Bacteria	Proteobacteria	Gammaproteobacteria	Enterobacterales	Morganellaceae	Buchnera
ASV_03422	0.00301333	0.0101684	Bacteria	Acidobacteriota	Blastocatellia	Blastocatellales	Blastocatellaceae	Blastocatella
ASV_07325	0.000982607	0.0101684	Bacteria	Proteobacteria	Alphaproteobacteria	Acetobacterales	Acetobacteraceae	Acidocella
ASV_13516	0.00517506	0.00994245	Bacteria	Firmicutes	Clostridia	Peptostreptococcales_Tissierellales	Fusibacteraceae	Fusibacter
ASV_15217	0.00157217	0.00994245	Bacteria	Chloroflexi	Ktedonobacteria	C0119	C0119	C0119
ASV_08859	0.00163768	0.00988596	Bacteria	Proteobacteria	Gammaproteobacteria	Burkholderiales	Alcaligenaceae	Alcaligenes
ASV_09096	0	0.00982946	Bacteria	Proteobacteria	Gammaproteobacteria	Burkholderiales	Methylophilaceae	NA
ASV_17668	0.000262028	0.00977297	Bacteria	Bacteroidota	Bacteroidia	Bacteroidales	Porphyromonadaceae	Falsiporphyromonas
ASV_17924	0.00176869	0.00971648	Bacteria	Chloroflexi	Ktedonobacteria	Ktedonobacterales	Ktedonobacteraceae	FCPS473
ASV_17161	0	0.00971648	Bacteria	Bacteroidota	Bacteroidia	Sphingobacteriales	Sphingobacteriaceae	uncultured
ASV_08028	0.00045855	0.00965999	Bacteria	Proteobacteria	Alphaproteobacteria	Rhizobiales	Rhizobiaceae	Ochrobactrum
ASV_03515	0.0117258	0.00949052	Bacteria	Chloroflexi	Chloroflexia	Thermomicrobiales	JG30_KF_CM45	JG30_KF_CM45
ASV_08442	0.00628868	0.00949052	Bacteria	Proteobacteria	Alphaproteobacteria	Reyranellales	Reyranellaceae	Reyranella
ASV_13524	0.00268579	0.00949052	Bacteria	Firmicutes	Clostridia	Peptostreptococcales_Tissierellales	Peptostreptococcaceae	Filifactor
ASV_01793	0.00157217	0.00949052	Bacteria	Firmicutes	Bacilli	Erysipelotrichales	Erysipelatoclostridiaceae	Erysipelotrichaceae_UCG_002
ASV_08853	0.00176869	0.00943403	Bacteria	Proteobacteria	Gammaproteobacteria	Burkholderiales	Alcaligenaceae	NA
ASV_08635	0.000589564	0.00943403	Bacteria	Proteobacteria	Gammaproteobacteria	Burkholderiales	Comamonadaceae	Polaromonas
ASV_07283	0.0036684	0.00937754	Bacteria	Bdellovibrionota	Bdellovibrionia	Bacteriovoracales	Bacteriovoracaceae	Peredibacter
ASV_03019	0.00045855	0.00937754	Bacteria	Planctomycetota	Planctomycetes	Gemmatales	Gemmataceae	Fimbriiglobus
ASV_14516	0.00229275	0.00932104	Bacteria	Firmicutes	Clostridia	Oscillospirales	Ruminococcaceae	Ruminococcus
ASV_07312	0.00045855	0.00932104	Bacteria	Bdellovibrionota	Oligoflexia	Oligoflexales	Oligoflexaceae	uncultured
ASV_09488	0.000131014	0.00932104	Bacteria	Proteobacteria	Gammaproteobacteria	Xanthomonadales	Rhodanobacteraceae	Mizugakiibacter
ASV_16238	0.0100881	0.00926455	Bacteria	Bacteroidota	Bacteroidia	Flavobacteriales	Flavobacteriaceae	NA
ASV_06557	0	0.00920806	Bacteria	Dependentiae	Babeliae	Babeliales	Babeliales	Babeliales
ASV_13701	0.00045855	0.00909508	Bacteria	Firmicutes	Clostridia	Peptostreptococcales_Tissierellales	Family_XI	uncultured
ASV_08254	0.00131014	0.00903859	Bacteria	Proteobacteria	Alphaproteobacteria	Sphingomonadales	Sphingomonadaceae	Hephaestia
ASV_13622	0.0121843	0.0089821	Bacteria	Firmicutes	Clostridia	Peptostreptococcales_Tissierellales	Family_XI	Finegoldia
ASV_01171	0.00170318	0.0089821	Bacteria	Firmicutes	Desulfitobacteriia	Desulfitobacteriales	Desulfitobacteriaceae	Desulfosporosinus
ASV_17933	0.000393043	0.0089821	Bacteria	Chloroflexi	Ktedonobacteria	Ktedonobacterales	Ktedonobacteraceae	JG30a_KF_32
ASV_09792	0.01356	0.00892561	Bacteria	Proteobacteria	Gammaproteobacteria	Enterobacterales	Erwiniaceae	Pantoea
ASV_04946	0	0.00886911	Bacteria	Actinobacteriota	Actinobacteria	Micrococcales	Microbacteriaceae	Leifsonia
ASV_18016	0.00524057	0.00881262	Bacteria	Firmicutes	Bacilli	Bacillales	Planococcaceae	Caryophanon
ASV_01446	0.00294782	0.00881262	Bacteria	Proteobacteria	Gammaproteobacteria	Pseudomonadales	Moraxellaceae	Enhydrobacter
ASV_07209	0.000327536	0.00881262	Bacteria	Campylobacterota	Campylobacteria	Campylobacterales	Helicobacteraceae	Wolinella
ASV_02649	0.000327536	0.00881262	Bacteria	Verrucomicrobiota	Verrucomicrobiae	Opitutales	Opitutaceae	Lacunisphaera
ASV_16570	0	0.00875613	Bacteria	Bacteroidota	Bacteroidia	Bacteroidetes_VC2.1_Bac22	Bacteroidetes_VC2.1_Bac22	Bacteroidetes_VC2.1_Bac22
ASV_09036	0	0.00875613	Bacteria	Proteobacteria	Gammaproteobacteria	Burkholderiales	Hydrogenophilaceae	uncultured
ASV_04795	0.00189971	0.00869964	Bacteria	Actinobacteriota	Actinobacteria	Micrococcales	Micrococcaceae	Pseudarthrobacter
ASV_03824	0.00235826	0.00864315	Bacteria	Actinobacteriota	Actinobacteria	Propionibacteriales	Propionibacteriaceae	Marinilutecoccus
ASV_07840	0.0018342	0.00858666	Bacteria	Proteobacteria	Alphaproteobacteria	Rhizobiales	Beijerinckiaceae	Methylorosula
ASV_05311	0.00045855	0.00858666	Bacteria	Actinobacteriota	Thermoleophilia	Gaiellales	Gaiellaceae	Gaiella
ASV_06509	0.000262028	0.00858666	Bacteria	Dependentiae	Babeliae	Babeliales	Babeliaceae	Babeliaceae
ASV_10694	0	0.00847368	Bacteria	Proteobacteria	Gammaproteobacteria	Steroidobacterales	Steroidobacteraceae	uncultured
ASV_00553	0.00196521	0.00841719	Bacteria	Firmicutes	Bacilli	Staphylococcales	Staphylococcaceae	Salinicoccus
ASV_08188	0.00196521	0.00841719	Bacteria	Proteobacteria	Alphaproteobacteria	Rhodobacterales	Rhodobacteraceae	Paracoccus
ASV_07742	0	0.00841719	Bacteria	Proteobacteria	Alphaproteobacteria	Rhizobiales	Xanthobacteraceae	Rhodopseudomonas
ASV_08833	0	0.0083042	Bacteria	Proteobacteria	Gammaproteobacteria	Burkholderiales	Burkholderiaceae	Limnobacter
ASV_04528	0.00262028	0.00824771	Bacteria	Actinobacteriota	Actinobacteria	Frankiales	uncultured	uncultured
ASV_15455	0.000917099	0.00824771	Bacteria	Firmicutes	Bacilli	Thermoactinomycetales	Thermoactinomycetaceae	Pasteuria
ASV_09083	0.000262028	0.00824771	Bacteria	Proteobacteria	Gammaproteobacteria	Burkholderiales	Nitrosomonadaceae	MND1
ASV_11375	0	0.00824771	Bacteria	Desulfobacterota	Desulfobacteria	Desulfobacterales	Desulfosarcinaceae	Sva0081_sediment_group
ASV_14332	0.00694375	0.00819122	Bacteria	Firmicutes	Clostridia	Lachnospirales	Lachnospiraceae	[Eubacterium]_hallii_group
ASV_17712	0.00930201	0.00813473	Bacteria	Bacteroidota	Bacteroidia	Cytophagales	Spirosomaceae	Dyadobacter
ASV_09047	0.00268579	0.00807824	Bacteria	Proteobacteria	Gammaproteobacteria	Burkholderiales	Rhodocyclaceae	NA
ASV_03536	0.000720578	0.00807824	Bacteria	Armatimonadota	Chthonomonadetes	Chthonomonadales	Chthonomonadaceae	Chthonomonas
ASV_08526	0	0.00802175	Bacteria	Proteobacteria	Alphaproteobacteria	Rhizobiales	uncultured	uncultured
ASV_02994	0.00209623	0.00796526	Bacteria	Planctomycetota	Planctomycetes	Pirellulales	Pirellulaceae	Pir4_lineage
ASV_13552	0.00543709	0.00785227	Bacteria	Firmicutes	Clostridia	Peptostreptococcales_Tissierellales	Anaerovoracaceae	[Eubacterium]_brachy_group
ASV_07986	0.000720578	0.00785227	Bacteria	Proteobacteria	Alphaproteobacteria	Rhizobiales	Rhizobiales_Incertae_Sedis	Alsobacter
ASV_04394	0	0.00785227	Bacteria	Actinobacteriota	Actinobacteria	Frankiales	Sporichthyaceae	uncultured
ASV_11481	0.000720578	0.00779578	Bacteria	Myxococcota	Polyangia	Polyangiales	Polyangiaceae	Minicystis
ASV_01231	0.0220759	0.00773929	Bacteria	Firmicutes	Negativicutes	Acidaminococcales	Acidaminococcaceae	Phascolarctobacterium
ASV_01256	0.00189971	0.00756982	Bacteria	Firmicutes	Negativicutes	Veillonellales_Selenomonadales	Sporomusaceae	Pelosinus
ASV_16266	0	0.00756982	Bacteria	Bacteroidota	Bacteroidia	Flavobacteriales	Flavobacteriaceae	Flavimarina
ASV_04134	0.0104811	0.00751333	Bacteria	Actinobacteriota	Actinobacteria	Corynebacteriales	Dietziaceae	Dietzia
ASV_03878	0.00478202	0.00751333	Bacteria	Actinobacteriota	Actinobacteria	Propionibacteriales	Propionibacteriaceae	Propioniciclava
ASV_07665	0.00045855	0.00751333	Bacteria	Proteobacteria	Alphaproteobacteria	Rhizobiales	Rhodomicrobiaceae	Rhodomicrobium
ASV_10713	0.000262028	0.00751333	Bacteria	Proteobacteria	Gammaproteobacteria	Salinisphaerales	Salinisphaeraceae	Salinisphaera
ASV_04608	0	0.00745684	Bacteria	Actinobacteriota	Actinobacteria	Micrococcales	Intrasporangiaceae	Terrabacter
ASV_11350	0	0.00745684	Bacteria	Desulfobacterota	Desulfomonilia	Desulfomonilales	Desulfomonilaceae	Desulfomonile
ASV_10031	0.00222724	0.00740034	Bacteria	Proteobacteria	Gammaproteobacteria	Enterobacterales	Pasteurellaceae	Mannheimia
ASV_17418	0.000589564	0.00740034	Bacteria	Bacteroidota	Bacteroidia	Bacteroidales	Bacteroidales_RF16_group	Bacteroidales_RF16_group
ASV_09523	0.0018342	0.00734385	Bacteria	Proteobacteria	Gammaproteobacteria	Salinisphaerales	Solimonadaceae	Alkanibacter
ASV_15692	0.000131014	0.00734385	Bacteria	Firmicutes	Bacilli	Paenibacillales	Paenibacillaceae	NA
ASV_14140	0.00956404	0.00728736	Bacteria	Firmicutes	Clostridia	Lachnospirales	Lachnospiraceae	[Ruminococcus]_torques_group
ASV_14300	0.00163768	0.00728736	Bacteria	Firmicutes	Clostridia	Lachnospirales	Lachnospiraceae	[Eubacterium]_cellulosolvens_group
ASV_03107	0.000917099	0.00728736	Bacteria	Planctomycetota	Planctomycetes	Isosphaerales	Isosphaeraceae	NA
ASV_08887	0.000786085	0.00728736	Bacteria	Proteobacteria	Gammaproteobacteria	Burkholderiales	Alcaligenaceae	Achromobacter
ASV_07114	0.00045855	0.00728736	Bacteria	Proteobacteria	Alphaproteobacteria	Caulobacterales	Caulobacteraceae	Caulobacter
ASV_02459	0	0.00728736	Bacteria	Verrucomicrobiota	Verrucomicrobiae	Chthoniobacterales	Terrimicrobiaceae	FukuN18_freshwater_group
ASV_06617	0.000786085	0.00723087	Bacteria	Cyanobacteria	Sericytochromatia	Sericytochromatia	Sericytochromatia	Sericytochromatia
ASV_03153	0.000589564	0.00723087	Bacteria	Planctomycetota	Planctomycetes	Isosphaerales	Isosphaeraceae	Tundrisphaera
ASV_03127	0.000196521	0.00723087	Bacteria	Planctomycetota	Planctomycetes	Isosphaerales	Isosphaeraceae	Isosphaera
ASV_07966	0	0.00723087	Bacteria	Proteobacteria	Alphaproteobacteria	Rhizobiales	Beijerinckiaceae	Methylocystis
ASV_05117	0.00262028	0.00717438	Bacteria	Actinobacteriota	Actinobacteria	Kineosporiales	Kineosporiaceae	Kineosporia
ASV_02967	0.00104811	0.00711789	Bacteria	Planctomycetota	Planctomycetes	Pirellulales	Pirellulaceae	Pirellula
ASV_07435	0.000327536	0.00711789	Bacteria	Proteobacteria	Alphaproteobacteria	Acetobacterales	Acetobacteraceae	Acidisoma
ASV_09791	0.00386492	0.0070614	Bacteria	Proteobacteria	Gammaproteobacteria	Enterobacterales	Erwiniaceae	NA
ASV_06685	0	0.00700491	Bacteria	Cyanobacteria	Cyanobacteriia	Cyanobacteriales	Nostocaceae	Aphanizomenon_NIES81
ASV_01284	0	0.00700491	Bacteria	Firmicutes	Negativicutes	Veillonellales_Selenomonadales	Selenomonadaceae	Megamonas
ASV_07999	0.00196521	0.00694841	Bacteria	Proteobacteria	Alphaproteobacteria	Rhizobiales	Kaistiaceae	Kaistia
ASV_07695	0.00235826	0.00689192	Bacteria	Proteobacteria	Alphaproteobacteria	Rhizobiales	Beijerinckiaceae	Psychroglaciecola
ASV_02810	0.00157217	0.00689192	Bacteria	Planctomycetota	Phycisphaerae	Tepidisphaerales	Tepidisphaeraceae	Tepidisphaeraceae
ASV_04413	0.000786085	0.00689192	Bacteria	Actinobacteriota	Actinobacteria	Pseudonocardiales	Pseudonocardiaceae	Actinomycetospora
ASV_04400	0	0.00689192	Bacteria	Actinobacteriota	Actinobacteria	Pseudonocardiales	Pseudonocardiaceae	Amycolatopsis
ASV_10730	0	0.00689192	Bacteria	Proteobacteria	Gammaproteobacteria	Steroidobacterales	Woeseiaceae	Woeseia
ASV_14223	0.00445448	0.00683543	Bacteria	Firmicutes	Clostridia	Lachnospirales	Lachnospiraceae	Fusicatenibacter
ASV_08518	0.000786085	0.00683543	Bacteria	Proteobacteria	Alphaproteobacteria	Rhodospirillales	uncultured	uncultured
ASV_09065	0.000327536	0.00677894	Bacteria	Proteobacteria	Gammaproteobacteria	Burkholderiales	Nitrosomonadaceae	Nitrosospira
ASV_05244	0.0195211	0.00666596	Bacteria	Actinobacteriota	Coriobacteriia	Coriobacteriales	Atopobiaceae	Olsenella
ASV_16856	0.000196521	0.00666596	Bacteria	Bacteroidota	Bacteroidia	Chitinophagales	Chitinophagaceae	Filimonas
ASV_08850	0	0.00666596	Bacteria	Proteobacteria	Gammaproteobacteria	Burkholderiales	Alcaligenaceae	Pusillimonas
ASV_07702	0	0.00660947	Bacteria	Proteobacteria	Alphaproteobacteria	Rhizobiales	Beijerinckiaceae	Bosea
ASV_08406	0	0.00660947	Bacteria	Proteobacteria	Alphaproteobacteria	Sphingomonadales	Sphingomonadaceae	Porphyrobacter
ASV_05631	0.00104811	0.00655298	Bacteria	Actinobacteriota	Thermoleophilia	Solirubrobacterales	Solirubrobacteraceae	Patulibacter
ASV_10702	0.000131014	0.00655298	Bacteria	Proteobacteria	Gammaproteobacteria	Steroidobacterales	Steroidobacteraceae	Steroidobacter
ASV_04681	0	0.00655298	Bacteria	Actinobacteriota	Actinobacteria	Micrococcales	Dermacoccaceae	Allobranchiibius
ASV_09800	0.0113327	0.00649649	Bacteria	Proteobacteria	Gammaproteobacteria	Enterobacterales	Erwiniaceae	Erwinia
ASV_17790	0.00176869	0.00649649	Bacteria	Bacteroidota	Bacteroidia	Cytophagales	Hymenobacteraceae	Adhaeribacter
ASV_17889	0	0.00649649	Bacteria	Chloroflexi	Ktedonobacteria	Ktedonobacterales	Ktedonobacteraceae	NA
ASV_17449	0.186237	0.00632701	Bacteria	Bacteroidota	Bacteroidia	Bacteroidales	Tannerellaceae	Macellibacteroides
ASV_01155	0.0219449	0.00632701	Bacteria	Firmicutes	Limnochordia	Limnochordia	Limnochordia	Hydrogenispora
ASV_01377	0	0.00632701	Bacteria	Acidobacteriota	Holophagae	Holophagales	Holophagaceae	Geothrix
ASV_00575	0.264452	0.00627052	Bacteria	Firmicutes	Bacilli	Staphylococcales	Staphylococcaceae	Nosocomiicoccus
ASV_08123	0.00360289	0.00627052	Bacteria	Proteobacteria	Alphaproteobacteria	Rhizobiales	Rhizobiaceae	Aureimonas
ASV_16955	0.00104811	0.00627052	Bacteria	Bacteroidota	Bacteroidia	Chitinophagales	Chitinophagaceae	Aurantisolimonas
ASV_03252	0.000131014	0.00627052	Bacteria	Gemmatimonadota	S0134_terrestrial_group	S0134_terrestrial_group	S0134_terrestrial_group	S0134_terrestrial_group
ASV_05905	0.000982607	0.00621403	Bacteria	Acidobacteriota	Acidobacteriae	Acidobacteriales	Acidobacteriaceae	Terracidiphilus
ASV_07052	0	0.00621403	Bacteria	Firmicutes	Symbiobacteriia	Symbiobacteriales	Symbiobacteraceae	uncultured
ASV_02591	0.000851592	0.00615754	Bacteria	Acidobacteriota	Vicinamibacteria	Vicinamibacterales	Vicinamibacteraceae	Vicinamibacteraceae
ASV_08342	0.000589564	0.00615754	Bacteria	Proteobacteria	Alphaproteobacteria	Sphingomonadales	Sphingomonadaceae	Rhizorhapis
ASV_11365	0	0.00615754	Bacteria	Desulfobacterota	Desulfobacteria	Desulfobacterales	Desulfosarcinaceae	Desulfatirhabdium
ASV_18010	0.0129049	0.00610105	Bacteria	Firmicutes	Bacilli	Bacillales	Planococcaceae	Solibacillus
ASV_13990	0.00189971	0.00610105	Bacteria	Firmicutes	Clostridia	Oscillospirales	UCG_010	UCG_010
ASV_09317	0.000786085	0.00610105	Bacteria	Proteobacteria	Gammaproteobacteria	Xanthomonadales	Xanthomonadaceae	Pseudoxanthomonas
ASV_04618	0	0.00610105	Bacteria	Actinobacteriota	Actinobacteria	Micrococcales	Intrasporangiaceae	uncultured
ASV_06513	0	0.00610105	Bacteria	Dependentiae	Babeliae	Babeliales	Babeliaceae	NA
ASV_03861	0.0027513	0.00604456	Bacteria	Actinobacteriota	Actinobacteria	Propionibacteriales	Propionibacteriaceae	Cutibacterium
ASV_13807	0.000131014	0.00604456	Bacteria	Firmicutes	Clostridia	Peptostreptococcales_Tissierellales	Peptostreptococcales_Tissierellales	NA
ASV_14429	0.00157217	0.00598806	Bacteria	Firmicutes	Clostridia	Lachnospirales	Defluviitaleaceae	Defluviitaleaceae_UCG_011
ASV_09949	0.00150666	0.00598806	Bacteria	Proteobacteria	Gammaproteobacteria	Enterobacterales	Aeromonadaceae	Oceanisphaera
ASV_05112	0.00131014	0.00598806	Bacteria	Actinobacteriota	Actinobacteria	Kineosporiales	Kineosporiaceae	Kineococcus
ASV_11490	0.000655071	0.00593157	Bacteria	Myxococcota	Polyangia	Polyangiales	Phaselicystidaceae	Phaselicystis
ASV_08176	0	0.00593157	Bacteria	Proteobacteria	Alphaproteobacteria	Rhodobacterales	Rhodobacteraceae	Pseudorhodobacter
ASV_10603	0	0.00593157	Bacteria	Proteobacteria	Gammaproteobacteria	Methylococcales	Methylococcaceae	uncultured
ASV_07486	0.00242376	0.00587508	Bacteria	Proteobacteria	Alphaproteobacteria	Acetobacterales	Acetobacteraceae	Rhodovastum
ASV_17097	0.00150666	0.00587508	Bacteria	Bacteroidota	Bacteroidia	Bacteroidales	Rikenellaceae	Rikenellaceae_RC9_gut_group
ASV_02096	0.00137565	0.00587508	Bacteria	Acidobacteriota	Holophagae	Subgroup_7	Subgroup_7	Subgroup_7
ASV_03797	0.00045855	0.00587508	Bacteria	Actinobacteriota	Actinobacteria	Propionibacteriales	Propionibacteriaceae	Microlunatus
ASV_08609	0	0.00587508	Bacteria	Proteobacteria	Gammaproteobacteria	Burkholderiales	Oxalobacteraceae	uncultured
ASV_11103	0.000786085	0.00581859	Bacteria	Proteobacteria	Alphaproteobacteria	Rickettsiales	SM2D12	SM2D12
ASV_16618	0.000131014	0.00581859	Bacteria	Bacteroidota	Bacteroidia	Sphingobacteriales	AKYH767	AKYH767
ASV_09245	0	0.00581859	Bacteria	Proteobacteria	Gammaproteobacteria	Burkholderiales	Burkholderiaceae	Polynucleobacter
ASV_05162	0.000851592	0.0057621	Bacteria	Actinobacteriota	Acidimicrobiia	Microtrichales	Ilumatobacteraceae	Ilumatobacter
ASV_07933	0	0.0057621	Bacteria	Proteobacteria	Alphaproteobacteria	Rhizobiales	Devosiaceae	Pelagibacterium
ASV_02151	0	0.0057621	Bacteria	Verrucomicrobiota	Verrucomicrobiae	Pedosphaerales	Pedosphaeraceae	Ellin516
ASV_15071	0.013691	0.00570561	Bacteria	Firmicutes	Clostridia	Clostridiales	Clostridiaceae	Clostridium_sensu_stricto_11
ASV_16672	0	0.00570561	Bacteria	Bacteroidota	Bacteroidia	Chitinophagales	Saprospiraceae	Lewinella
ASV_08535	0	0.00570561	Bacteria	Proteobacteria	Alphaproteobacteria	uncultured	uncultured	uncultured
ASV_05051	0.00681274	0.00564912	Bacteria	Actinobacteriota	Actinobacteria	Micrococcales	Sanguibacteraceae	Sanguibacter_Flavimobilis
ASV_06456	0.000786085	0.00564912	Bacteria	Patescibacteria	Gracilibacteria	Gracilibacteria	Gracilibacteria	Gracilibacteria
ASV_03634	0	0.00564912	Bacteria	Chloroflexi	Anaerolineae	SJA_15	SJA_15	SJA_15
ASV_06714	0	0.00564912	Bacteria	Cyanobacteria	Cyanobacteriia	Leptolyngbyales	Leptolyngbyaceae	Calothrix_KVSF5
ASV_02125	0	0.00564912	Bacteria	Verrucomicrobiota	Kiritimatiellae	WCHB1_41	WCHB1_41	WCHB1_41
ASV_05032	0.00445448	0.00559263	Bacteria	Actinobacteriota	Actinobacteria	Micrococcales	Microbacteriaceae	Frondihabitans
ASV_03986	0.00137565	0.00559263	Bacteria	Actinobacteriota	Actinobacteria	Micromonosporales	Micromonosporaceae	Stackebrandtia
ASV_16652	0.000393043	0.00559263	Bacteria	Bacteroidota	Bacteroidia	Chitinophagales	Saprospiraceae	uncultured
ASV_17330	0	0.00559263	Bacteria	Bacteroidota	Bacteroidia	Sphingobacteriales	Sphingobacteriaceae	Pseudosphingobacterium
ASV_02140	0	0.00559263	Bacteria	Verrucomicrobiota	Verrucomicrobiae	S_BQ2_57_soil_group	S_BQ2_57_soil_group	S_BQ2_57_soil_group
ASV_08067	0.00255478	0.00553614	Bacteria	Proteobacteria	Alphaproteobacteria	Rhizobiales	Rhizobiaceae	Phyllobacterium
ASV_03140	0.00131014	0.00553614	Bacteria	Planctomycetota	Planctomycetes	Isosphaerales	Isosphaeraceae	Paludisphaera
ASV_17937	0.000524057	0.00553614	Bacteria	Chloroflexi	Ktedonobacteria	Ktedonobacterales	Ktedonobacteraceae	HSB_OF53_F07
ASV_14614	0	0.00553614	Bacteria	Firmicutes	Clostridia	Oscillospirales	Butyricicoccaceae	uncultured
ASV_02820	0	0.00553614	Bacteria	Planctomycetota	Phycisphaerae	Tepidisphaerales	Tepidisphaeraceae	Tepidisphaera
ASV_09788	0	0.00547964	Bacteria	Proteobacteria	Gammaproteobacteria	Enterobacterales	Enterobacteriaceae	Buttiauxella
ASV_09956	0	0.00547964	Bacteria	Proteobacteria	Gammaproteobacteria	Enterobacterales	Vibrionaceae	Vibrio
ASV_02055	0	0.00547964	Bacteria	Verrucomicrobiota	Chlamydiae	Chlamydiales	Criblamydiaceae	Criblamydiaceae
ASV_15805	0.0110707	0.00542315	Bacteria	Firmicutes	Bacilli	Brevibacillales	Brevibacillaceae	Brevibacillus
ASV_07494	0.00111362	0.00542315	Bacteria	Proteobacteria	Alphaproteobacteria	Acetobacterales	Acetobacteraceae	Roseomonas
ASV_04130	0.0018342	0.00536666	Bacteria	Actinobacteriota	Actinobacteria	Frankiales	Geodermatophilaceae	Antricoccus
ASV_11263	0.000786085	0.00536666	Bacteria	Desulfobacterota	Desulfuromonadia	Geobacterales	Geobacteraceae	uncultured
ASV_07375	0.0045855	0.00531017	Bacteria	Proteobacteria	Alphaproteobacteria	Acetobacterales	Acetobacteraceae	Endobacter
ASV_09163	0.0045855	0.00531017	Bacteria	Proteobacteria	Gammaproteobacteria	Burkholderiales	Oxalobacteraceae	Janthinobacterium
ASV_04892	0.00451999	0.00531017	Bacteria	Actinobacteriota	Actinobacteria	Micrococcales	Cellulomonadaceae	Cellulomonas
ASV_08620	0.00294782	0.00531017	Bacteria	Proteobacteria	Gammaproteobacteria	Burkholderiales	Comamonadaceae	Brachymonas
ASV_07317	0.000851592	0.00531017	Bacteria	Bdellovibrionota	Oligoflexia	Oligoflexales	Oligoflexaceae	Oligoflexus
ASV_15611	0	0.00531017	Bacteria	Firmicutes	Bacilli	Bacillales	Planococcaceae	Paenisporosarcina
ASV_10578	0	0.00531017	Bacteria	Proteobacteria	Gammaproteobacteria	Chromatiales	Chromatiaceae	Thiodictyon
ASV_01942	0	0.00525368	Bacteria	Verrucomicrobiota	Chlamydiae	Chlamydiales	Simkaniaceae	NA
ASV_02477	0	0.00525368	Bacteria	Verrucomicrobiota	Verrucomicrobiae	Chthoniobacterales	Terrimicrobiaceae	Terrimicrobium
ASV_16520	0.00131014	0.00519719	Bacteria	Bacteroidota	Bacteroidia	Sphingobacteriales	Sphingobacteriaceae	Solitalea
ASV_17538	0	0.00519719	Bacteria	Bacteroidota	Bacteroidia	Bacteroidales	Prevotellaceae	Prevotellaceae_NK3B31_group
ASV_06406	0	0.00519719	Bacteria	Patescibacteria	Parcubacteria	Candidatus_Nomurabacteria	Candidatus_Nomurabacteria	Candidatus_Nomurabacteria
ASV_00025	0.00111362	0.0051407	Bacteria	Firmicutes	Bacilli	Exiguobacterales	Exiguobacteraceae	Exiguobacterium
ASV_06257	0	0.0051407	Bacteria	Patescibacteria	Saccharimonadia	Saccharimonadales	WWH38	WWH38
ASV_09060	0	0.0051407	Bacteria	Proteobacteria	Gammaproteobacteria	Burkholderiales	Gallionellaceae	Sideroxydans
ASV_07105	0.000327536	0.00508421	Bacteria	Proteobacteria	Alphaproteobacteria	Caulobacterales	Caulobacteraceae	Asticcacaulis
ASV_17078	0.000131014	0.00508421	Bacteria	Bacteroidota	Bacteroidia	Chitinophagales	Chitinophagaceae	Chitinophagaceae
ASV_16251	0	0.00508421	Bacteria	Bacteroidota	Bacteroidia	Flavobacteriales	Flavobacteriaceae	Salegentibacter
ASV_09089	0	0.00508421	Bacteria	Proteobacteria	Gammaproteobacteria	Burkholderiales	TRA3_20	TRA3_20
ASV_09372	0.0027513	0.00502771	Bacteria	Proteobacteria	Gammaproteobacteria	Xanthomonadales	Xanthomonadaceae	Lysobacter
ASV_08410	0.0018342	0.00502771	Bacteria	Proteobacteria	Alphaproteobacteria	Sphingomonadales	Sphingomonadaceae	Altererythrobacter
ASV_03008	0.00124463	0.00502771	Bacteria	Planctomycetota	Planctomycetes	Gemmatales	Gemmataceae	Gemmata
ASV_16244	0	0.00502771	Bacteria	Bacteroidota	Bacteroidia	Flavobacteriales	Flavobacteriaceae	Salinimicrobium
ASV_06672	0	0.00502771	Bacteria	Cyanobacteria	Cyanobacteriia	Leptolyngbyales	Leptolyngbyaceae	Leptolyngbyaceae
ASV_03799	0.00150666	0.00497122	Bacteria	Actinobacteriota	Actinobacteria	Propionibacteriales	Propionibacteriaceae	uncultured
ASV_05053	0.00137565	0.00497122	Bacteria	Actinobacteriota	Actinobacteria	Micrococcales	Cellulomonadaceae	Oerskovia
ASV_07258	0	0.00497122	Bacteria	Campylobacterota	Campylobacteria	Campylobacterales	Sulfurimonadaceae	Sulfuricurvum
ASV_14153	0.0165733	0.00491473	Bacteria	Firmicutes	Clostridia	Lachnospirales	Lachnospiraceae	Dorea
ASV_05258	0.00150666	0.00485824	Bacteria	Actinobacteriota	Coriobacteriia	Coriobacteriales	Eggerthellaceae	Eggerthella
ASV_01961	0.000589564	0.00485824	Bacteria	Verrucomicrobiota	Chlamydiae	Chlamydiales	Chlamydiaceae	Chlamydia
ASV_03436	0.00294782	0.00480175	Bacteria	Acidobacteriota	Blastocatellia	Blastocatellales	Blastocatellaceae	NA
ASV_16934	0.00209623	0.00480175	Bacteria	Bacteroidota	Bacteroidia	Chitinophagales	Chitinophagaceae	NA
ASV_03896	0.000262028	0.00480175	Bacteria	Actinobacteriota	Actinobacteria	Propionibacteriales	Nocardioidaceae	Kribbella
ASV_00679	0	0.00480175	Bacteria	Firmicutes	Bacilli	Lactobacillales	Lactobacillaceae	Levilactobacillus
ASV_08365	0	0.00480175	Bacteria	Proteobacteria	Alphaproteobacteria	Sphingomonadales	Sphingomonadaceae	Sphingopyxis
ASV_10688	0	0.00480175	Bacteria	Proteobacteria	Gammaproteobacteria	JG36_TzT_191	JG36_TzT_191	JG36_TzT_191
ASV_01814	0.0145426	0.00474526	Bacteria	Firmicutes	Bacilli	Erysipelotrichales	Erysipelotrichaceae	uncultured
ASV_10327	0.00412695	0.00474526	Bacteria	Proteobacteria	Gammaproteobacteria	Pseudomonadales	Pseudomonadaceae	NA
ASV_17431	0.000589564	0.00474526	Bacteria	Bacteroidota	Bacteroidia	Bacteroidales	Paludibacteraceae	Paludibacter
ASV_00718	0.000655071	0.00468877	Bacteria	Firmicutes	Bacilli	Lactobacillales	Carnobacteriaceae	Allofustis
ASV_09106	0	0.00468877	Bacteria	Proteobacteria	Gammaproteobacteria	Burkholderiales	Methylophilaceae	Methylotenera
ASV_14681	0.0127739	0.00463228	Bacteria	Firmicutes	Clostridia	Clostridiales	Clostridiaceae	Clostridium_sensu_stricto_8
ASV_02841	0	0.00457579	Bacteria	Planctomycetota	OM190	OM190	OM190	OM190
ASV_08706	0	0.00457579	Bacteria	Proteobacteria	Gammaproteobacteria	Burkholderiales	Comamonadaceae	Limnohabitans
ASV_09506	0	0.00457579	Bacteria	Proteobacteria	Gammaproteobacteria	Xanthomonadales	Rhodanobacteraceae	Rudaea
ASV_04384	0	0.00451929	Bacteria	Actinobacteriota	Actinobacteria	Frankiales	Sporichthyaceae	NA
ASV_03479	0	0.00451929	Bacteria	Chloroflexi	Ktedonobacteria	B12_WMSP1	B12_WMSP1	B12_WMSP1
ASV_10753	0	0.00451929	Bacteria	Proteobacteria	Gammaproteobacteria	Methylococcales	Methylomonadaceae	pLW_20
ASV_00721	0.00759882	0.0044628	Bacteria	Firmicutes	Bacilli	Lactobacillales	Aerococcaceae	NA
ASV_02844	0.000393043	0.0044628	Bacteria	Planctomycetota	Planctomycetes	Planctomycetales	Schlesneriaceae	Schlesneria
ASV_14279	0.000327536	0.0044628	Bacteria	Firmicutes	Clostridia	Lachnospirales	Lachnospiraceae	Lachnospiraceae_UCG_002
ASV_08248	0	0.0044628	Bacteria	Proteobacteria	Alphaproteobacteria	Sphingomonadales	Sphingomonadaceae	Polymorphobacter
ASV_13566	0.00340637	0.00440631	Bacteria	Firmicutes	Clostridia	Peptostreptococcales_Tissierellales	Anaerovoracaceae	Family_XIII_AD3011_group
ASV_16217	0	0.00440631	Bacteria	Bacteroidota	Bacteroidia	Flavobacteriales	Flavobacteriaceae	Zhouia
ASV_17564	0.00294782	0.00434982	Bacteria	Bacteroidota	Bacteroidia	Bacteroidales	Prevotellaceae	Alloprevotella
ASV_03971	0.00111362	0.00434982	Bacteria	Actinobacteriota	Actinobacteria	Streptosporangiales	Thermomonosporaceae	Actinomadura
ASV_06696	0.000786085	0.00434982	Bacteria	Cyanobacteria	Cyanobacteriia	Cyanobacteriales	Phormidiaceae	Tychonema_CCAP_1459_11B
ASV_05236	0.000524057	0.00434982	Bacteria	Actinobacteriota	Coriobacteriia	OPB41	OPB41	OPB41
ASV_16327	0.00045855	0.00434982	Bacteria	Bacteroidota	Bacteroidia	Flavobacteriales	Weeksellaceae	Empedobacter
ASV_16268	0	0.00434982	Bacteria	Bacteroidota	Bacteroidia	Flavobacteriales	Flavobacteriaceae	Pricia
ASV_16723	0	0.00434982	Bacteria	Bacteroidota	Bacteroidia	Chitinophagales	Chitinophagaceae	Rurimicrobium
ASV_09711	0	0.00434982	Bacteria	Proteobacteria	Gammaproteobacteria	Enterobacterales	Enterobacteriaceae	Raoultella
ASV_02483	0.000196521	0.00429333	Bacteria	Verrucomicrobiota	Verrucomicrobiae	Verrucomicrobiales	Verrucomicrobiaceae	Roseimicrobium
ASV_02640	0	0.00429333	Bacteria	Verrucomicrobiota	Verrucomicrobiae	Opitutales	Opitutaceae	IMCC26134
ASV_08942	0.00412695	0.00423684	Bacteria	Proteobacteria	Gammaproteobacteria	Burkholderiales	Neisseriaceae	Eikenella
ASV_01948	0.00163768	0.00423684	Bacteria	Verrucomicrobiota	Chlamydiae	Chlamydiales	Simkaniaceae	Candidatus_Rhabdochlamydia
ASV_16310	0.000851592	0.00423684	Bacteria	Bacteroidota	Bacteroidia	Flavobacteriales	Weeksellaceae	uncultured
ASV_01663	0.000262028	0.00423684	Bacteria	Firmicutes	Bacilli	Erysipelotrichales	Erysipelotrichaceae	[Anaerorhabdus]_furcosa_group
ASV_05092	0	0.00423684	Bacteria	Actinobacteriota	Actinobacteria	Micrococcales	Brevibacteriaceae	Spelaeicoccus
ASV_08726	0	0.00423684	Bacteria	Proteobacteria	Gammaproteobacteria	Burkholderiales	Comamonadaceae	Leptothrix
ASV_10761	0	0.00423684	Bacteria	Proteobacteria	Gammaproteobacteria	Methylococcales	Methylomonadaceae	NA
ASV_07260	0.00786085	0.00418035	Bacteria	Desulfobacterota	Desulfovibrionia	Desulfovibrionales	Desulfovibrionaceae	uncultured
ASV_04462	0	0.00418035	Bacteria	Actinobacteriota	Actinobacteria	Micromonosporales	Micromonosporaceae	Micromonospora
ASV_05198	0	0.00418035	Bacteria	Actinobacteriota	Acidimicrobiia	Microtrichales	uncultured	uncultured
ASV_03407	0	0.00418035	Bacteria	Elusimicrobiota	Elusimicrobia	Lineage_IV	Lineage_IV	Lineage_IV
ASV_14342	0	0.00418035	Bacteria	Firmicutes	Clostridia	Lachnospirales	Lachnospiraceae	Howardella
ASV_03096	0.000262028	0.00412386	Bacteria	Planctomycetota	Planctomycetes	Isosphaerales	Isosphaeraceae	Singulisphaera
ASV_14564	0	0.00412386	Bacteria	Firmicutes	Clostridia	Oscillospirales	Ruminococcaceae	Faecalibacterium
ASV_06090	0	0.00412386	Bacteria	Patescibacteria	Saccharimonadia	Saccharimonadales	Saccharimonadaceae	Saccharimonadaceae
ASV_03548	0.000262028	0.00406736	Bacteria	Armatimonadota	Chthonomonadetes	Chthonomonadales	Chthonomonadales	Chthonomonadales
ASV_05043	0	0.00406736	Bacteria	Actinobacteriota	Actinobacteria	Micrococcales	Promicromonosporaceae	Promicromonospora
ASV_14053	0.00203072	0.00401087	Bacteria	Firmicutes	Clostridia	Oscillospirales	Oscillospiraceae	UCG_002
ASV_04586	0.00137565	0.00401087	Bacteria	Actinobacteriota	Actinobacteria	Micrococcales	Dermatophilaceae	NA
ASV_04516	0	0.00401087	Bacteria	Actinobacteriota	Actinobacteria	PeM15	PeM15	PeM15
ASV_05075	0	0.00401087	Bacteria	Actinobacteriota	Actinobacteria	Micrococcales	Micrococcaceae	Enteractinococcus
ASV_10748	0	0.00401087	Bacteria	Proteobacteria	Gammaproteobacteria	Thiotrichales	Thiotrichaceae	Thiothrix
ASV_04456	0	0.00395438	Bacteria	Actinobacteriota	Actinobacteria	Micromonosporales	Micromonosporaceae	Krasilnikovia
ASV_11035	0	0.00395438	Bacteria	Proteobacteria	Gammaproteobacteria	Beggiatoales	Beggiatoaceae	Beggiatoa
ASV_02216	0	0.00395438	Bacteria	Verrucomicrobiota	Verrucomicrobiae	Pedosphaerales	Pedosphaeraceae	SH3_11
ASV_16514	0	0.00389789	Bacteria	Bacteroidota	Bacteroidia	Bacteroidales	SB_5	SB_5
ASV_16595	0	0.0038414	Bacteria	Bacteroidota	Bacteroidia	Flavobacteriales	Crocinitomicaceae	Crocinitomix
ASV_07255	0	0.0038414	Bacteria	Campylobacterota	Campylobacteria	Campylobacterales	Sulfurovaceae	Sulfurovum
ASV_06677	0	0.0038414	Bacteria	Cyanobacteria	Cyanobacteriia	Cyanobacteriales	Nostocaceae	Anabaena_PCC_7122
ASV_08512	0	0.0038414	Bacteria	Proteobacteria	Alphaproteobacteria	Dongiales	Dongiaceae	Dongia
ASV_02080	0	0.0038414	Bacteria	Verrucomicrobiota	Chlamydiae	Chlamydiales	Simkaniaceae	Simkaniaceae
ASV_05262	0.00792636	0.00378491	Bacteria	Actinobacteriota	Coriobacteriia	Coriobacteriales	Eggerthellaceae	Paraeggerthella
ASV_14080	0.00517506	0.00378491	Bacteria	Firmicutes	Clostridia	Monoglobales	Monoglobaceae	Monoglobus
ASV_13545	0.00353738	0.00378491	Bacteria	Firmicutes	Clostridia	Peptostreptococcales_Tissierellales	Anaerovoracaceae	[Eubacterium]_nodatum_group
ASV_17863	0.000982607	0.00378491	Bacteria	Bacteroidota	Bacteroidia	Cytophagales	Hymenobacteraceae	Nibribacter
ASV_07137	0.000917099	0.00378491	Bacteria	Proteobacteria	Alphaproteobacteria	Caulobacterales	Caulobacteraceae	Phenylobacterium
ASV_07617	0.000524057	0.00378491	Bacteria	Proteobacteria	Alphaproteobacteria	Caulobacterales	Hyphomonadaceae	Hirschia
ASV_17088	0	0.00378491	Bacteria	Bacteroidota	Bacteroidia	Bacteroidales	Rikenellaceae	Alistipes
ASV_08105	0	0.00378491	Bacteria	Proteobacteria	Alphaproteobacteria	Rhizobiales	Rhizobiaceae	Rhizobiaceae
ASV_08146	0	0.00378491	Bacteria	Proteobacteria	Alphaproteobacteria	Rhodobacterales	Rhodobacteraceae	Roseovarius
ASV_08608	0	0.00378491	Bacteria	Proteobacteria	Gammaproteobacteria	Burkholderiales	Burkholderiaceae	Pandoraea
ASV_17428	0.00320985	0.00372842	Bacteria	Bacteroidota	Bacteroidia	Bacteroidales	Paludibacteraceae	H1
ASV_08837	0.00131014	0.00372842	Bacteria	Proteobacteria	Gammaproteobacteria	Burkholderiales	Alcaligenaceae	Alcaligenaceae
ASV_08091	0.000917099	0.00372842	Bacteria	Proteobacteria	Alphaproteobacteria	Rhizobiales	Rhizobiaceae	Aminobacter
ASV_02956	0	0.00372842	Bacteria	Planctomycetota	Planctomycetes	Pirellulales	Pirellulaceae	NA
ASV_03432	0.00288231	0.00367193	Bacteria	Acidobacteriota	Blastocatellia	Blastocatellales	Blastocatellaceae	JGI_0001001_H03
ASV_00676	0.000393043	0.00367193	Bacteria	Firmicutes	Bacilli	Lactobacillales	Lactobacillaceae	Pediococcus
ASV_02886	0.000196521	0.00367193	Bacteria	Planctomycetota	Planctomycetes	Planctomycetales	Gimesiaceae	uncultured
ASV_08011	0.000196521	0.00367193	Bacteria	Proteobacteria	Alphaproteobacteria	Rhizobiales	Rhizobiaceae	Paenochrobactrum
ASV_04548	0	0.00367193	Bacteria	Actinobacteriota	Actinobacteria	Frankiales	Geodermatophilaceae	Klenkia
ASV_14510	0	0.00367193	Bacteria	Firmicutes	Clostridia	Oscillospirales	Ruminococcaceae	CAG_352
ASV_07976	0.000524057	0.00361544	Bacteria	Proteobacteria	Alphaproteobacteria	Rhizobiales	Labraceae	Labrys
ASV_01627	0	0.00361544	Bacteria	Firmicutes	Bacilli	Erysipelotrichales	Erysipelotrichaceae	Faecalibaculum
ASV_08250	0	0.00361544	Bacteria	Proteobacteria	Alphaproteobacteria	Sphingomonadales	Sphingomonadaceae	Sandarakinorhabdus
ASV_11037	0	0.00361544	Bacteria	Proteobacteria	Gammaproteobacteria	uncultured	uncultured	uncultured
ASV_11443	0.00262028	0.00355894	Bacteria	Myxococcota	Myxococcia	Myxococcales	Anaeromyxobacteraceae	Anaeromyxobacter
ASV_11407	0.000131014	0.00355894	Bacteria	Desulfobacterota	Desulfobulbia	Desulfobulbales	Desulfocapsaceae	uncultured
ASV_11539	0	0.00355894	Bacteria	Myxococcota	Polyangia	Blfdi19	Blfdi19	Blfdi19
ASV_07645	0	0.00355894	Bacteria	Proteobacteria	Alphaproteobacteria	Rhizobiales	Hyphomicrobiaceae	Pedomicrobium
ASV_06713	0.000262028	0.00350245	Bacteria	Cyanobacteria	Cyanobacteriia	Leptolyngbyales	Leptolyngbyaceae	NA
ASV_06684	0	0.00350245	Bacteria	Cyanobacteria	Cyanobacteriia	Cyanobacteriales	Nostocaceae	Dolichospermum_NIES41
ASV_09051	0	0.00350245	Bacteria	Proteobacteria	Gammaproteobacteria	Burkholderiales	Rhodocyclaceae	uncultured
ASV_06121	0.00524057	0.00344596	Bacteria	Patescibacteria	Saccharimonadia	Saccharimonadales	Saccharimonadaceae	Candidatus_Saccharimonas
ASV_16462	0.000655071	0.00344596	Bacteria	Bacteroidota	Bacteroidia	Bacteroidales	Prolixibacteraceae	BSV13
ASV_17533	0	0.00344596	Bacteria	Bacteroidota	Bacteroidia	Bacteroidales	Prevotellaceae	Prevotellaceae_UCG_001
ASV_06712	0	0.00344596	Bacteria	Cyanobacteria	Cyanobacteriia	SepB_3	SepB_3	SepB_3
ASV_01128	0	0.00344596	Bacteria	Firmicutes	Bacilli	Bacillales	Sporolactobacillaceae	Pullulanibacillus
ASV_01646	0.0151321	0.00338947	Bacteria	Firmicutes	Bacilli	Erysipelotrichales	Erysipelotrichaceae	[Clostridium]_innocuum_group
ASV_02635	0.0027513	0.00338947	Bacteria	Verrucomicrobiota	Verrucomicrobiae	Opitutales	Opitutaceae	Opitutus
ASV_14337	0.000327536	0.00338947	Bacteria	Firmicutes	Clostridia	Lachnospirales	Lachnospiraceae	Lachnospiraceae_ND3007_group
ASV_06699	0	0.00338947	Bacteria	Cyanobacteria	Cyanobacteriia	Cyanobacteriales	Phormidiaceae	uncultured
ASV_01574	0	0.00338947	Bacteria	Firmicutes	Bacilli	Mycoplasmatales	Mycoplasmataceae	Candidatus_Lumbricincola
ASV_08148	0	0.00338947	Bacteria	Proteobacteria	Alphaproteobacteria	Rhodobacterales	Rhodobacteraceae	Puniceibacterium
ASV_05135	0.00360289	0.00333298	Bacteria	Actinobacteriota	MB_A2_108	MB_A2_108	MB_A2_108	MB_A2_108
ASV_14647	0.00294782	0.00333298	Bacteria	Firmicutes	Clostridia	Clostridiales	Clostridiaceae	Clostridium_sensu_stricto_9
ASV_10989	0.00131014	0.00333298	Bacteria	Proteobacteria	Gammaproteobacteria	Gammaproteobacteria_Incertae_Sedis	Unknown_Family	Unknown_Family
ASV_02538	0.00117913	0.00333298	Bacteria	Verrucomicrobiota	Verrucomicrobiae	Verrucomicrobiales	Akkermansiaceae	Akkermansia
ASV_06352	0	0.00333298	Bacteria	Patescibacteria	Microgenomatia	Candidatus_Levybacteria	Candidatus_Levybacteria	Candidatus_Levybacteria
ASV_08137	0	0.00333298	Bacteria	Proteobacteria	Alphaproteobacteria	Rhizobiales	Methyloligellaceae	NA
ASV_09248	0	0.00333298	Bacteria	Proteobacteria	Gammaproteobacteria	Burkholderiales	Oxalobacteraceae	Undibacterium
ASV_09609	0.000851592	0.00327649	Bacteria	Proteobacteria	Gammaproteobacteria	Enterobacterales	Yersiniaceae	NA
ASV_03218	0	0.00327649	Bacteria	Bacteroidota	Kryptonia	Kryptoniales	BSV26	BSV26
ASV_03450	0	0.00327649	Bacteria	Methylomirabilota	Methylomirabilia	Rokubacteriales	Rokubacteriales	Rokubacteriales
ASV_02659	0	0.00327649	Bacteria	Planctomycetota	vadinHA49	vadinHA49	vadinHA49	vadinHA49
ASV_10587	0	0.00327649	Bacteria	Proteobacteria	Gammaproteobacteria	Chromatiales	Chromatiaceae	uncultured
ASV_14009	0.00334086	0.00322	Bacteria	Firmicutes	Clostridia	Oscillospirales	Oscillospiraceae	Sporobacter
ASV_09264	0.000589564	0.00322	Bacteria	Proteobacteria	Gammaproteobacteria	Burkholderiales	A21b	A21b
ASV_04062	0.000393043	0.00322	Bacteria	Actinobacteriota	Actinobacteria	Streptosporangiales	Streptosporangiales_Incertae_Sedis	Motilibacter
ASV_13845	0.000262028	0.00322	Bacteria	Firmicutes	Clostridia	Clostridia_vadinBB60_group	Clostridia_vadinBB60_group	Clostridia_vadinBB60_group
ASV_04617	0	0.00322	Bacteria	Actinobacteriota	Actinobacteria	Micrococcales	Intrasporangiaceae	Lapillicoccus
ASV_16906	0	0.00322	Bacteria	Bacteroidota	Bacteroidia	Chitinophagales	Chitinophagaceae	Cnuella
ASV_17751	0	0.00322	Bacteria	Bacteroidota	Bacteroidia	Cytophagales	Microscillaceae	NA
ASV_14214	0	0.00322	Bacteria	Firmicutes	Clostridia	Lachnospirales	Lachnospiraceae	Lachnospiraceae_NK4A136_group
ASV_03555	0.000982607	0.00316351	Bacteria	Armatimonadota	uncultured	uncultured	uncultured	uncultured
ASV_05166	0.000524057	0.00316351	Bacteria	Actinobacteriota	Acidimicrobiia	Microtrichales	Ilumatobacteraceae	CL500_29_marine_group
ASV_11283	0.000131014	0.00316351	Bacteria	Desulfobacterota	Desulfuromonadia	Geobacterales	Geobacteraceae	Geobacter
ASV_09543	0.000131014	0.00316351	Bacteria	Proteobacteria	Gammaproteobacteria	Pseudomonadales	Saccharospirillaceae	Oceanobacter
ASV_11476	0	0.00316351	Bacteria	Myxococcota	Polyangia	Polyangiales	Polyangiaceae	NA
ASV_06388	0	0.00316351	Bacteria	Patescibacteria	Parcubacteria	Candidatus_Kaiserbacteria	Candidatus_Kaiserbacteria	Candidatus_Kaiserbacteria
ASV_17772	0.000262028	0.00310701	Bacteria	Bacteroidota	Bacteroidia	Cytophagales	Cyclobacteriaceae	uncultured
ASV_05124	0	0.00310701	Bacteria	Actinobacteriota	Actinobacteria	Nitriliruptorales	Nitriliruptoraceae	Nitriliruptoraceae
ASV_17708	0	0.00310701	Bacteria	Bacteroidota	Bacteroidia	Cytophagales	Spirosomaceae	Runella
ASV_03393	0	0.00310701	Bacteria	Elusimicrobiota	Lineage_IIb	Lineage_IIb	Lineage_IIb	Lineage_IIb
ASV_05271	0.00216173	0.00305052	Bacteria	Actinobacteriota	Coriobacteriia	Coriobacteriales	Eggerthellaceae	Slackia
ASV_00287	0.000851592	0.00305052	Bacteria	Firmicutes	Bacilli	Bacillales	Bacillaceae	Oceanobacillus
ASV_16541	0	0.00305052	Bacteria	Bacteroidota	Bacteroidia	Sphingobacteriales	CWT_CU03_E12	CWT_CU03_E12
ASV_07269	0	0.00305052	Bacteria	Desulfobacterota	Desulfovibrionia	Desulfovibrionales	Desulfovibrionaceae	Desulfovibrio
ASV_09927	0	0.00305052	Bacteria	Proteobacteria	Gammaproteobacteria	Enterobacterales	Pseudoalteromonadaceae	Pseudoalteromonas
ASV_10760	0	0.00305052	Bacteria	Proteobacteria	Gammaproteobacteria	Methylococcales	Methylomonadaceae	Methylobacter
ASV_16470	0.00203072	0.00299403	Bacteria	Bacteroidota	Bacteroidia	Bacteroidales	Prolixibacteraceae	WCHB1_32
ASV_16026	0.00144116	0.00299403	Bacteria	Bacteroidota	Bacteroidia	Bacteroidales	Paludibacteraceae	uncultured
ASV_16569	0	0.00299403	Bacteria	Bacteroidota	Bacteroidia	Flavobacteriales	Cryomorphaceae	uncultured
ASV_11378	0	0.00299403	Bacteria	Desulfobacterota	Desulfobacteria	Desulfobacterales	Desulfosarcinaceae	Incertae_Sedis
ASV_09906	0	0.00299403	Bacteria	Proteobacteria	Gammaproteobacteria	Enterobacterales	Budviciaceae	Pragia
ASV_01971	0	0.00299403	Bacteria	Verrucomicrobiota	Chlamydiae	Chlamydiales	Chlamydiaceae	Chlamydiaceae
ASV_07956	0.00327536	0.00293754	Bacteria	Proteobacteria	Alphaproteobacteria	Rhizobiales	D05_2	D05_2
ASV_14044	0.000655071	0.00293754	Bacteria	Firmicutes	Clostridia	Oscillospirales	Oscillospiraceae	uncultured
ASV_10576	0.000131014	0.00293754	Bacteria	Proteobacteria	Gammaproteobacteria	Chromatiales	Chromatiaceae	NA
ASV_03613	0	0.00293754	Bacteria	Armatimonadota	Armatimonadia	Armatimonadales	Armatimonadaceae	Armatimonas
ASV_11475	0	0.00293754	Bacteria	Myxococcota	Polyangia	Polyangiales	Polyangiaceae	Sorangium
ASV_06120	0	0.00293754	Bacteria	Patescibacteria	Saccharimonadia	Saccharimonadales	Saccharimonadaceae	NA
ASV_10496	0	0.00293754	Bacteria	Proteobacteria	Gammaproteobacteria	Methylococcales	Methylococcaceae	Methylomagnum
ASV_03671	0.000917099	0.00288105	Bacteria	Chloroflexi	Anaerolineae	Anaerolineales	Anaerolineaceae	Leptolinea
ASV_06627	0	0.00288105	Bacteria	Cyanobacteria	Vampirivibrionia	Obscuribacterales	Obscuribacteraceae	Obscuribacteraceae
ASV_03399	0	0.00288105	Bacteria	Elusimicrobiota	Lineage_IIa	Lineage_IIa	Lineage_IIa	Lineage_IIa
ASV_00637	0	0.00288105	Bacteria	Firmicutes	Bacilli	Lactobacillales	Aerococcaceae	Aerosphaera
ASV_14192	0	0.00288105	Bacteria	Firmicutes	Clostridia	Lachnospirales	Lachnospiraceae	Robinsoniella
ASV_14509	0	0.00288105	Bacteria	Firmicutes	Clostridia	Oscillospirales	Ruminococcaceae	UCG_001
ASV_07489	0	0.00288105	Bacteria	Proteobacteria	Alphaproteobacteria	Acetobacterales	Acetobacteraceae	Roseococcus
ASV_11019	0	0.00288105	Bacteria	Proteobacteria	Gammaproteobacteria	Gammaproteobacteria_Incertae_Sedis	Unknown_Family	Candidatus_Ovatusbacter
ASV_08879	0.00104811	0.00282456	Bacteria	Proteobacteria	Gammaproteobacteria	Burkholderiales	Alcaligenaceae	Candidimonas
ASV_09749	0	0.00282456	Bacteria	Proteobacteria	Gammaproteobacteria	Enterobacterales	Enterobacteriaceae	Kosakonia
ASV_03453	0	0.00282456	Bacteria	SAR324	SAR324	SAR324	SAR324	SAR324
ASV_14703	0.00772984	0.00276807	Bacteria	Firmicutes	Clostridia	Clostridiales	Caloramatoraceae	Fonticella
ASV_04452	0.000524057	0.00276807	Bacteria	Actinobacteriota	Actinobacteria	Micromonosporales	Micromonosporaceae	Actinoplanes
ASV_06703	0.000327536	0.00276807	Bacteria	Cyanobacteria	Cyanobacteriia	Cyanobacteriales	Coleofasciculaceae	Microcoleus_PCC_7113
ASV_02479	0.000262028	0.00276807	Bacteria	Verrucomicrobiota	Verrucomicrobiae	Verrucomicrobiales	Verrucomicrobiaceae	Verrucomicrobium
ASV_03624	0	0.00276807	Bacteria	Chloroflexi	Anaerolineae	RBG_13_54_9	RBG_13_54_9	RBG_13_54_9
ASV_01613	0	0.00276807	Bacteria	Firmicutes	Bacilli	Acholeplasmatales	Acholeplasmataceae	Acholeplasma
ASV_14680	0	0.00276807	Bacteria	Firmicutes	Clostridia	Clostridiales	Clostridiaceae	Clostridium_sensu_stricto_10
ASV_16352	0.00432347	0.00271158	Bacteria	Bacteroidota	Bacteroidia	Flavobacteriales	Weeksellaceae	Cloacibacterium
ASV_07752	0.00268579	0.00271158	Bacteria	Proteobacteria	Alphaproteobacteria	Rhizobiales	Xanthobacteraceae	Tardiphaga
ASV_10090	0.00124463	0.00271158	Bacteria	Proteobacteria	Gammaproteobacteria	Enterobacterales	Alteromonadaceae	Rheinheimera
ASV_07738	0.000851592	0.00271158	Bacteria	Proteobacteria	Alphaproteobacteria	Rhizobiales	Xanthobacteraceae	Bradyrhizobium
ASV_03169	0.00045855	0.00271158	Bacteria	Fibrobacterota	Fibrobacteria	Fibrobacterales	Fibrobacteraceae	uncultured
ASV_11257	0	0.00271158	Bacteria	MBNT15	MBNT15	MBNT15	MBNT15	MBNT15
ASV_08421	0	0.00271158	Bacteria	Proteobacteria	Alphaproteobacteria	Sphingomonadales	Sphingomonadaceae	Sphingorhabdus
ASV_05397	0	0.00265509	Bacteria	Actinobacteriota	Thermoleophilia	Solirubrobacterales	Solirubrobacteraceae	NA
ASV_16484	0	0.00265509	Bacteria	Bacteroidota	Bacteroidia	Bacteroidales	Prolixibacteraceae	uncultured
ASV_03306	0	0.00265509	Bacteria	FCPU426	FCPU426	FCPU426	FCPU426	FCPU426
ASV_08459	0	0.00265509	Bacteria	Proteobacteria	Alphaproteobacteria	Tistrellales	Geminicoccaceae	uncultured
ASV_11499	0.00137565	0.00259859	Bacteria	Myxococcota	Polyangia	Polyangiales	BIrii41	BIrii41
ASV_05153	0.000851592	0.00259859	Bacteria	Actinobacteriota	Acidimicrobiia	Microtrichales	Iamiaceae	Iamia
ASV_09091	0.000393043	0.00259859	Bacteria	Proteobacteria	Gammaproteobacteria	Burkholderiales	Rhodocyclaceae	Propionivibrio
ASV_09046	0.000262028	0.00259859	Bacteria	Proteobacteria	Gammaproteobacteria	Burkholderiales	Rhodocyclaceae	Dechloromonas
ASV_08005	0	0.00259859	Bacteria	Proteobacteria	Alphaproteobacteria	Rhizobiales	Rhizobiaceae	Pseudochrobactrum
ASV_09121	0	0.00259859	Bacteria	Proteobacteria	Gammaproteobacteria	Burkholderiales	Oxalobacteraceae	Herminiimonas
ASV_10636	0.000262028	0.0025421	Bacteria	Proteobacteria	Gammaproteobacteria	R7C24	R7C24	R7C24
ASV_06399	0.000196521	0.0025421	Bacteria	Patescibacteria	Parcubacteria	Candidatus_Adlerbacteria	Candidatus_Adlerbacteria	Candidatus_Adlerbacteria
ASV_17107	0	0.0025421	Bacteria	Bacteroidota	Bacteroidia	Bacteroidales	F082	F082
ASV_08142	0	0.0025421	Bacteria	Proteobacteria	Alphaproteobacteria	Rhodobacterales	Rhodobacteraceae	Palleronia_Pseudomaribius
ASV_08399	0	0.0025421	Bacteria	Proteobacteria	Alphaproteobacteria	Sphingomonadales	Sphingomonadaceae	Blastomonas
ASV_08422	0	0.0025421	Bacteria	Proteobacteria	Alphaproteobacteria	Sphingomonadales	Sphingomonadaceae	uncultured
ASV_08461	0	0.0025421	Bacteria	Proteobacteria	Alphaproteobacteria	Elsterales	Elsteraceae	uncultured
ASV_10577	0	0.0025421	Bacteria	Proteobacteria	Gammaproteobacteria	Chromatiales	Chromatiaceae	Lamprocystis
ASV_14135	0.00903998	0.00248561	Bacteria	Firmicutes	Clostridia	Lachnospirales	Lachnospiraceae	[Ruminococcus]_gauvreauii_group
ASV_03857	0.00530608	0.00248561	Bacteria	Actinobacteriota	Actinobacteria	Propionibacteriales	Propionibacteriaceae	Aestuariimicrobium
ASV_01125	0.00111362	0.00248561	Bacteria	Firmicutes	Bacilli	Bacillales	Sporolactobacillaceae	Tuberibacillus
ASV_04533	0.000393043	0.00248561	Bacteria	Actinobacteriota	Actinobacteria	Frankiales	Geodermatophilaceae	NA
ASV_16235	0.000262028	0.00248561	Bacteria	Bacteroidota	Bacteroidia	Flavobacteriales	Flavobacteriaceae	Gelidibacter
ASV_14889	0.000196521	0.00248561	Bacteria	Firmicutes	Clostridia	Clostridiales	Clostridiaceae	Clostridium_sensu_stricto_3
ASV_04566	0.000131014	0.00248561	Bacteria	Actinobacteriota	Actinobacteria	Micrococcales	Intrasporangiaceae	Aquipuribacter
ASV_15151	0.000131014	0.00248561	Bacteria	Chloroflexi	Dehalococcoidia	S085	S085	S085
ASV_04891	0	0.00248561	Bacteria	Actinobacteriota	Actinobacteria	Micrococcales	Demequinaceae	uncultured
ASV_17346	0	0.00248561	Bacteria	Bacteroidota	Bacteroidia	Bacteroidales	p_2534_18B5_gut_group	p_2534_18B5_gut_group
ASV_06604	0	0.00248561	Bacteria	Cloacimonadota	Cloacimonadia	Cloacimonadales	Cloacimonadales	Cloacimonadales
ASV_11110	0	0.00248561	Bacteria	Proteobacteria	Alphaproteobacteria	Micavibrionales	uncultured	uncultured
ASV_09555	0.000393043	0.00242912	Bacteria	Proteobacteria	Gammaproteobacteria	Pseudomonadales	Halomonadaceae	Halomonas
ASV_09527	0.000131014	0.00242912	Bacteria	Proteobacteria	Gammaproteobacteria	Salinisphaerales	Solimonadaceae	Nevskia
ASV_04521	0	0.00242912	Bacteria	Actinobacteriota	Actinobacteria	Frankiales	Sporichthyaceae	Longivirga
ASV_03189	0	0.00242912	Bacteria	Bacteroidota	Chlorobia	Chlorobiales	Chlorobiaceae	Chlorobaculum
ASV_05746	0	0.00242912	Bacteria	Latescibacterota	Latescibacterota	Latescibacterota	Latescibacterota	Latescibacterota
ASV_06364	0	0.00242912	Bacteria	Patescibacteria	Parcubacteria	Candidatus_Moranbacteria	Candidatus_Moranbacteria	Candidatus_Moranbacteria
ASV_01273	0.0103501	0.00237263	Bacteria	Firmicutes	Negativicutes	Veillonellales_Selenomonadales	uncultured	uncultured
ASV_09349	0.00229275	0.00237263	Bacteria	Proteobacteria	Gammaproteobacteria	Xanthomonadales	Xanthomonadaceae	Arenimonas
ASV_14151	0.0018342	0.00237263	Bacteria	Firmicutes	Clostridia	Lachnospirales	Lachnospiraceae	[Ruminococcus]_gnavus_group
ASV_04977	0.000982607	0.00237263	Bacteria	Actinobacteriota	Actinobacteria	Micrococcales	Microbacteriaceae	Agrococcus
ASV_14362	0.000393043	0.00237263	Bacteria	Firmicutes	Clostridia	Lachnospirales	Lachnospiraceae	Lachnospiraceae_NK3A20_group
ASV_07631	0.000393043	0.00237263	Bacteria	Proteobacteria	Alphaproteobacteria	Rhizobiales	Xanthobacteraceae	Xanthobacteraceae
ASV_17536	0.000327536	0.00237263	Bacteria	Bacteroidota	Bacteroidia	Bacteroidales	Prevotellaceae	Prevotella_7
ASV_09075	0.000131014	0.00237263	Bacteria	Proteobacteria	Gammaproteobacteria	Burkholderiales	Nitrosomonadaceae	IS_44
ASV_11353	0	0.00237263	Bacteria	Desulfobacterota	Syntrophobacteria	Syntrophobacterales	uncultured	uncultured
ASV_11536	0	0.00237263	Bacteria	Myxococcota	Polyangia	mle1_27	mle1_27	mle1_27
ASV_10590	0	0.00237263	Bacteria	Proteobacteria	Gammaproteobacteria	Arenicellales	Arenicellaceae	NA
ASV_03223	0.00157217	0.00231614	Bacteria	Fibrobacterota	Fibrobacteria	Fibrobacterales	Fibrobacterales	BBMC_4
ASV_03525	0.000131014	0.00231614	Bacteria	Sumerlaeota	Sumerlaeia	Sumerlaeales	Sumerlaeaceae	Sumerlaea
ASV_07736	0	0.00231614	Bacteria	Proteobacteria	Alphaproteobacteria	Rhizobiales	Xanthobacteraceae	Afipia
ASV_14592	0.00543709	0.00225965	Bacteria	Firmicutes	Clostridia	Oscillospirales	Ethanoligenenaceae	Incertae_Sedis
ASV_01624	0.00163768	0.00225965	Bacteria	Firmicutes	Bacilli	Acholeplasmatales	Acholeplasmataceae	Anaeroplasma
ASV_17530	0.000524057	0.00225965	Bacteria	Bacteroidota	Bacteroidia	Bacteroidales	Prevotellaceae	Prevotellaceae_UCG_003
ASV_04953	0	0.00225965	Bacteria	Actinobacteriota	Actinobacteria	Micrococcales	Microbacteriaceae	Gryllotalpicola
ASV_11250	0	0.00225965	Bacteria	Desulfobacterota	Syntrophobacteria	Syntrophobacterales	Syntrophobacteraceae	Desulfovirga
ASV_03227	0	0.00225965	Bacteria	Fibrobacterota	Fibrobacteria	Fibrobacterales	B122	B122
ASV_00761	0	0.00225965	Bacteria	Firmicutes	Bacilli	Lactobacillales	Carnobacteriaceae	Desemzia
ASV_14213	0	0.00225965	Bacteria	Firmicutes	Clostridia	Lachnospirales	Lachnospiraceae	Lachnospiraceae_AC2044_group
ASV_07623	0	0.00225965	Bacteria	Proteobacteria	Alphaproteobacteria	Caulobacterales	Hyphomonadaceae	SWB02
ASV_04596	0.0036684	0.00220316	Bacteria	Actinobacteriota	Actinobacteria	Micrococcales	Dermacoccaceae	Kytococcus
ASV_03890	0.00248927	0.00220316	Bacteria	Actinobacteriota	Actinobacteria	Propionibacteriales	Propionibacteriaceae	Propionibacterium
ASV_14251	0.00117913	0.00220316	Bacteria	Firmicutes	Clostridia	Lachnospirales	Lachnospiraceae	Roseburia
ASV_06646	0.000917099	0.00220316	Bacteria	Cyanobacteria	Vampirivibrionia	Gastranaerophilales	Gastranaerophilales	Gastranaerophilales
ASV_02608	0.000196521	0.00220316	Bacteria	Acidobacteriota	Vicinamibacteria	Subgroup_17	Subgroup_17	Subgroup_17
ASV_08509	0	0.00220316	Bacteria	Proteobacteria	Alphaproteobacteria	Azospirillales	Inquilinaceae	Inquilinus
ASV_08682	0	0.00220316	Bacteria	Proteobacteria	Gammaproteobacteria	Burkholderiales	Comamonadaceae	Xylophilus
ASV_09073	0	0.00220316	Bacteria	Proteobacteria	Gammaproteobacteria	Burkholderiales	Nitrosomonadaceae	GOUTA6
ASV_02257	0	0.00220316	Bacteria	Verrucomicrobiota	Verrucomicrobiae	Pedosphaerales	Pedosphaeraceae	Pedosphaera
ASV_00725	0.00386492	0.00214666	Bacteria	Firmicutes	Bacilli	Lactobacillales	Carnobacteriaceae	Atopostipes
ASV_04460	0.00157217	0.00214666	Bacteria	Actinobacteriota	Actinobacteria	Micromonosporales	Micromonosporaceae	NA
ASV_08155	0.00111362	0.00214666	Bacteria	Proteobacteria	Alphaproteobacteria	Rhodobacterales	Rhodobacteraceae	Rubellimicrobium
ASV_03678	0.000720578	0.00214666	Bacteria	Chloroflexi	Anaerolineae	Anaerolineales	Anaerolineaceae	uncultured
ASV_17329	0.000262028	0.00214666	Bacteria	Bacteroidota	Bacteroidia	Sphingobacteriales	Sphingobacteriaceae	NA
ASV_05109	0	0.00214666	Bacteria	Actinobacteriota	Actinobacteria	Kineosporiales	Kineosporiaceae	NA
ASV_17345	0	0.00214666	Bacteria	Bacteroidota	Bacteroidia	Bacteroidales	Bacteroidales	Bacteroidales
ASV_15157	0	0.00214666	Bacteria	Chloroflexi	JG30_KF_CM66	JG30_KF_CM66	JG30_KF_CM66	JG30_KF_CM66
ASV_06667	0	0.00214666	Bacteria	Cyanobacteria	Cyanobacteriia	Leptolyngbyales	Leptolyngbyaceae	Phormidium_SAG_37.90
ASV_11294	0	0.00214666	Bacteria	Desulfobacterota	Desulfuromonadia	Bradymonadales	Bradymonadaceae	Bradymonadaceae
ASV_00964	0	0.00214666	Bacteria	Firmicutes	Bacilli	Bacillales	Bacillaceae	Bacillaceae
ASV_09057	0	0.00214666	Bacteria	Proteobacteria	Gammaproteobacteria	Burkholderiales	Gallionellaceae	NA
ASV_06679	0.00661622	0.00209017	Bacteria	Cyanobacteria	Cyanobacteriia	Cyanobacteriales	Nostocaceae	Nostoc_PCC_73102
ASV_16220	0.00255478	0.00209017	Bacteria	Bacteroidota	Bacteroidia	Flavobacteriales	Flavobacteriaceae	Seonamhaeicola
ASV_07608	0.000196521	0.00209017	Bacteria	Proteobacteria	Alphaproteobacteria	Rhizobiales	KF_JG30_B3	KF_JG30_B3
ASV_14541	0	0.00209017	Bacteria	Firmicutes	Clostridia	Oscillospirales	Ruminococcaceae	Incertae_Sedis
ASV_11451	0	0.00209017	Bacteria	Myxococcota	Myxococcia	Myxococcales	Myxococcaceae	KD3_10
ASV_07610	0	0.00209017	Bacteria	Proteobacteria	Alphaproteobacteria	Rhodobacterales	Rhodobacteraceae	Limibaculum
ASV_07829	0	0.00209017	Bacteria	Proteobacteria	Alphaproteobacteria	Rhizobiales	Beijerinckiaceae	Methylovirgula
ASV_08708	0	0.00209017	Bacteria	Proteobacteria	Gammaproteobacteria	Burkholderiales	Comamonadaceae	Acidovorax
ASV_08845	0	0.00209017	Bacteria	Proteobacteria	Gammaproteobacteria	Burkholderiales	Alcaligenaceae	GKS98_freshwater_group
ASV_04371	0.00255478	0.00203368	Bacteria	Actinobacteriota	Actinobacteria	Corynebacteriales	Nocardiaceae	Williamsia
ASV_00650	0.00137565	0.00203368	Bacteria	Firmicutes	Bacilli	Lactobacillales	Lactobacillaceae	Weissella
ASV_08793	0.000262028	0.00203368	Bacteria	Proteobacteria	Gammaproteobacteria	Burkholderiales	Sutterellaceae	uncultured
ASV_09236	0.000131014	0.00203368	Bacteria	Proteobacteria	Gammaproteobacteria	Burkholderiales	Burkholderiaceae	Cupriavidus
ASV_04957	0	0.00203368	Bacteria	Actinobacteriota	Actinobacteria	Micrococcales	Microbacteriaceae	Pseudoclavibacter
ASV_16567	0	0.00203368	Bacteria	Bacteroidota	Bacteroidia	Flavobacteriales	NS9_marine_group	NS9_marine_group
ASV_09549	0	0.00203368	Bacteria	Proteobacteria	Gammaproteobacteria	Pseudomonadales	Halomonadaceae	Kushneria
ASV_06566	0	0.00203368	Bacteria	Spirochaetota	Spirochaetia	Spirochaetales	Spirochaetaceae	Spirochaeta_2
ASV_02251	0	0.00203368	Bacteria	Verrucomicrobiota	Verrucomicrobiae	Pedosphaerales	Pedosphaeraceae	NA
ASV_03976	0.00111362	0.00197719	Bacteria	Actinobacteriota	Actinobacteria	Streptosporangiales	Thermomonosporaceae	Actinoallomurus
ASV_03272	0.000196521	0.00197719	Bacteria	Gemmatimonadota	Gemmatimonadetes	Gemmatimonadales	Gemmatimonadaceae	Gemmatirosa
ASV_02611	0.000196521	0.00197719	Bacteria	Verrucomicrobiota	Omnitrophia	Omnitrophales	Omnitrophaceae	Candidatus_Omnitrophus
ASV_17679	0	0.00197719	Bacteria	Bacteroidota	Bacteroidia	Cytophagales	Spirosomaceae	Rudanella
ASV_06706	0	0.00197719	Bacteria	Cyanobacteria	Cyanobacteriia	Cyanobacteriales	Phormidiaceae	Planktothrix_NIVA_CYA_15
ASV_11373	0	0.00197719	Bacteria	Desulfobacterota	Desulfobacteria	Desulfobacterales	Desulfococcaceae	Desulfonema
ASV_11405	0	0.00197719	Bacteria	Desulfobacterota	Desulfobulbia	Desulfobulbales	Desulfocapsaceae	Desulfopila
ASV_07591	0	0.00197719	Bacteria	Proteobacteria	Alphaproteobacteria	Micropepsales	Micropepsaceae	Micropepsaceae
ASV_17570	0.00281681	0.0019207	Bacteria	Bacteroidota	Bacteroidia	Bacteroidales	Prevotellaceae	Prevotellaceae_UCG_004
ASV_08551	0.00189971	0.0019207	Bacteria	Proteobacteria	Gammaproteobacteria	Gammaproteobacteria_Incertae_Sedis	Unknown_Family	Marinicella
ASV_04375	0.00176869	0.0019207	Bacteria	Actinobacteriota	Actinobacteria	Corynebacteriales	Nocardiaceae	Gordonia
ASV_04643	0.000655071	0.0019207	Bacteria	Actinobacteriota	Actinobacteria	Micrococcales	Dermacoccaceae	Yimella
ASV_13931	0.000524057	0.0019207	Bacteria	Firmicutes	Clostridia	Oscillospirales	Hungateiclostridiaceae	uncultured
ASV_01247	0.000262028	0.0019207	Bacteria	Firmicutes	Negativicutes	Veillonellales_Selenomonadales	Sporomusaceae	uncultured
ASV_04522	0	0.0019207	Bacteria	Actinobacteriota	Actinobacteria	Frankiales	Sporichthyaceae	Sporichthya
ASV_07293	0	0.0019207	Bacteria	Bdellovibrionota	Oligoflexia	Silvanigrellales	Silvanigrellaceae	uncultured
ASV_03666	0	0.0019207	Bacteria	Chloroflexi	Anaerolineae	Anaerolineales	Anaerolineaceae	Anaerolinea
ASV_11251	0	0.0019207	Bacteria	Desulfobacterota	Syntrophobacteria	Syntrophobacterales	Syntrophobacteraceae	NA
ASV_10307	0	0.0019207	Bacteria	Proteobacteria	Gammaproteobacteria	Pseudomonadales	Cellvibrionaceae	uncultured
ASV_06570	0	0.0019207	Bacteria	Spirochaetota	Spirochaetia	Spirochaetales	Spirochaetaceae	Salinispira
ASV_14514	0.00242376	0.00186421	Bacteria	Firmicutes	Clostridia	Oscillospirales	Ruminococcaceae	NA
ASV_16601	0.00157217	0.00180772	Bacteria	Bacteroidota	Bacteroidia	Sphingobacteriales	Lentimicrobiaceae	Lentimicrobium
ASV_03434	0	0.00180772	Bacteria	Acidobacteriota	Blastocatellia	Blastocatellales	Blastocatellaceae	Aridibacter
ASV_17784	0	0.00180772	Bacteria	Bacteroidota	Bacteroidia	Cytophagales	Cyclobacteriaceae	Marinoscillum
ASV_11252	0	0.00180772	Bacteria	Desulfobacterota	Syntrophobacteria	Syntrophobacterales	Syntrophobacteraceae	uncultured
ASV_10721	0	0.00180772	Bacteria	Proteobacteria	Gammaproteobacteria	Gammaproteobacteria_Incertae_Sedis	Unknown_Family	uncultured
ASV_13957	0.00248927	0.00175123	Bacteria	Firmicutes	Clostridia	Oscillospirales	Hungateiclostridiaceae	Anaerobacterium
ASV_13911	0.00216173	0.00175123	Bacteria	Firmicutes	Clostridia	Oscillospirales	Hungateiclostridiaceae	NA
ASV_06343	0.00189971	0.00175123	Bacteria	Patescibacteria	Berkelbacteria	Berkelbacteria	Berkelbacteria	Berkelbacteria
ASV_17081	0.000393043	0.00175123	Bacteria	Bacteroidota	Bacteroidia	Chitinophagales	37_13	37_13
ASV_06379	0.000393043	0.00175123	Bacteria	Patescibacteria	Parcubacteria	Parcubacteria	Parcubacteria	Parcubacteria
ASV_06676	0	0.00175123	Bacteria	Cyanobacteria	Cyanobacteriia	Cyanobacteriales	Nostocaceae	Cylindrospermum_PCC_7417
ASV_10580	0	0.00175123	Bacteria	Proteobacteria	Gammaproteobacteria	Chromatiales	Chromatiaceae	Thiocystis
ASV_06540	0.00386492	0.00169474	Bacteria	Dependentiae	Babeliae	Babeliales	UBA12409	UBA12409
ASV_03090	0.00104811	0.00169474	Bacteria	Planctomycetota	Planctomycetes	Isosphaerales	Isosphaeraceae	Candidatus_Nostocoida
ASV_08540	0.000655071	0.00169474	Bacteria	Proteobacteria	Alphaproteobacteria	Holosporales	Holosporaceae	uncultured
ASV_11355	0.00045855	0.00169474	Bacteria	Desulfobacterota	Desulfobacteria	Desulfatiglandales	Desulfatiglandaceae	Desulfatiglans
ASV_16257	0	0.00169474	Bacteria	Bacteroidota	Bacteroidia	Flavobacteriales	Flavobacteriaceae	Aequorivita
ASV_11380	0	0.00169474	Bacteria	Desulfobacterota	Desulfobacteria	Desulfobacterales	Desulfosarcinaceae	uncultured
ASV_11434	0	0.00169474	Bacteria	Myxococcota	Myxococcia	Myxococcales	Myxococcaceae	NA
ASV_07967	0	0.00169474	Bacteria	Proteobacteria	Alphaproteobacteria	Rhizobiales	Rhizobiales_Incertae_Sedis	Bauldia
ASV_09831	0.000917099	0.00163824	Bacteria	Proteobacteria	Gammaproteobacteria	Enterobacterales	Yersiniaceae	Yersinia
ASV_01656	0.000262028	0.00163824	Bacteria	Firmicutes	Bacilli	Erysipelotrichales	Erysipelotrichaceae	Breznakia
ASV_09925	0	0.00163824	Bacteria	Proteobacteria	Gammaproteobacteria	Enterobacterales	Morganellaceae	Candidatus_Blochmannia
ASV_10308	0	0.00163824	Bacteria	Proteobacteria	Gammaproteobacteria	Pseudomonadales	Cellvibrionaceae	NA
ASV_02505	0.00150666	0.00158175	Bacteria	Verrucomicrobiota	Verrucomicrobiae	Verrucomicrobiales	Verrucomicrobiaceae	uncultured
ASV_13849	0.000786085	0.00158175	Bacteria	Firmicutes	Clostridia	Eubacteriales	Eubacteriaceae	Eubacterium
ASV_06720	0.00045855	0.00158175	Bacteria	Cyanobacteria	Cyanobacteriia	Phormidesmiales	Nodosilineaceae	Nodosilinea_PCC_7104
ASV_15164	0.000262028	0.00158175	Bacteria	Chloroflexi	OLB14	OLB14	OLB14	OLB14
ASV_11248	0.000196521	0.00158175	Bacteria	Desulfobacterota	Syntrophobacteria	Syntrophobacterales	Syntrophobacteraceae	Syntrophobacter
ASV_05199	0	0.00158175	Bacteria	Actinobacteriota	Acidimicrobiia	Microtrichales	Microtrichaceae	IMCC26207
ASV_07662	0	0.00158175	Bacteria	Proteobacteria	Alphaproteobacteria	Rhizobiales	Hyphomicrobiaceae	uncultured
ASV_08625	0	0.00158175	Bacteria	Proteobacteria	Gammaproteobacteria	Burkholderiales	Comamonadaceae	Hydrogenophaga
ASV_10690	0	0.00158175	Bacteria	Proteobacteria	Gammaproteobacteria	PLTA13	PLTA13	PLTA13
ASV_07688	0.00144116	0.00152526	Bacteria	Proteobacteria	Alphaproteobacteria	Rhizobiales	Beijerinckiaceae	Microvirga
ASV_08464	0.000786085	0.00152526	Bacteria	Proteobacteria	Alphaproteobacteria	Azospirillales	Azospirillaceae	Skermanella
ASV_16903	0	0.00152526	Bacteria	Bacteroidota	Bacteroidia	Chitinophagales	Chitinophagaceae	UTBCD1
ASV_17780	0	0.00152526	Bacteria	Bacteroidota	Bacteroidia	Cytophagales	Amoebophilaceae	Candidatus_Amoebophilus
ASV_15167	0	0.00152526	Bacteria	Chloroflexi	Gitt_GS_136	Gitt_GS_136	Gitt_GS_136	Gitt_GS_136
ASV_07672	0	0.00152526	Bacteria	Proteobacteria	Alphaproteobacteria	Rhizobiales	Beijerinckiaceae	FukuN57
ASV_07687	0	0.00152526	Bacteria	Proteobacteria	Alphaproteobacteria	Rhizobiales	Beijerinckiaceae	Neo_b11
ASV_08239	0	0.00152526	Bacteria	Proteobacteria	Alphaproteobacteria	Sphingomonadales	Sphingomonadaceae	Sphingoaurantiacus
ASV_09109	0	0.00152526	Bacteria	Proteobacteria	Gammaproteobacteria	Burkholderiales	Methylophilaceae	Methylophilus
ASV_09362	0	0.00152526	Bacteria	Proteobacteria	Gammaproteobacteria	Xanthomonadales	Xanthomonadaceae	uncultured
ASV_10495	0	0.00152526	Bacteria	Proteobacteria	Gammaproteobacteria	Methylococcales	Methylococcaceae	NA
ASV_10597	0	0.00152526	Bacteria	Proteobacteria	Gammaproteobacteria	Ga0077536	Ga0077536	Ga0077536
ASV_03455	0.000327536	0.00146877	Bacteria	Chloroflexi	Chloroflexia	Chloroflexales	Chloroflexaceae	FFCH7168
ASV_02638	0.000262028	0.00146877	Bacteria	Verrucomicrobiota	Verrucomicrobiae	Opitutales	Opitutaceae	NA
ASV_17681	0	0.00146877	Bacteria	Bacteroidota	Bacteroidia	Cytophagales	Spirosomaceae	Huanghella
ASV_15208	0	0.00146877	Bacteria	Chloroflexi	Dehalococcoidia	Dehalococcoidales	Dehalococcoidaceae	Dehalogenimonas
ASV_02828	0	0.00146877	Bacteria	Planctomycetota	Phycisphaerae	Phycisphaerales	Phycisphaeraceae	uncultured
ASV_08147	0	0.00146877	Bacteria	Proteobacteria	Alphaproteobacteria	Rhodobacterales	Rhodobacteraceae	uncultured
ASV_11030	0	0.00146877	Bacteria	Proteobacteria	Gammaproteobacteria	Gammaproteobacteria_Incertae_Sedis	Unknown_Family	Candidatus_Endonucleariobacter
ASV_08676	0.00517506	0.00141228	Bacteria	Proteobacteria	Gammaproteobacteria	Burkholderiales	Comamonadaceae	Ramlibacter
ASV_09953	0.000196521	0.00141228	Bacteria	Proteobacteria	Gammaproteobacteria	Enterobacterales	Vibrionaceae	Photobacterium
ASV_02091	0	0.00141228	Bacteria	Acidobacteriota	Thermoanaerobaculia	Thermoanaerobaculales	Thermoanaerobaculaceae	Subgroup_23
ASV_16480	0	0.00141228	Bacteria	Bacteroidota	Bacteroidia	Bacteroidales	Prolixibacteraceae	Roseimarinus
ASV_11396	0	0.00141228	Bacteria	Desulfobacterota	Syntrophia	Syntrophales	Syntrophaceae	Syntrophus
ASV_11427	0	0.00141228	Bacteria	Myxococcota	Myxococcia	Myxococcales	Myxococcaceae	uncultured
ASV_02862	0	0.00141228	Bacteria	Planctomycetota	Planctomycetes	Planctomycetales	Rubinisphaeraceae	uncultured
ASV_09027	0	0.00141228	Bacteria	Proteobacteria	Gammaproteobacteria	Burkholderiales	Hydrogenophilaceae	Thiobacillus
ASV_10758	0	0.00141228	Bacteria	Proteobacteria	Gammaproteobacteria	Methylococcales	Methylomonadaceae	Methylomonas
ASV_02210	0	0.00141228	Bacteria	Verrucomicrobiota	Verrucomicrobiae	Pedosphaerales	Pedosphaeraceae	DEV008
ASV_11115	0.000786085	0.00135579	Bacteria	Proteobacteria	Alphaproteobacteria	Micavibrionales	Micavibrionaceae	uncultured
ASV_08170	0.000262028	0.00135579	Bacteria	Proteobacteria	Alphaproteobacteria	Rhodobacterales	Rhodobacteraceae	Tabrizicola
ASV_03193	0	0.00135579	Bacteria	Bacteroidota	Ignavibacteria	Ignavibacteriales	PHOS_HE36	PHOS_HE36
ASV_06691	0	0.00135579	Bacteria	Cyanobacteria	Cyanobacteriia	Cyanobacteriales	Phormidiaceae	Kamptonema_PCC_6407
ASV_06361	0	0.00135579	Bacteria	Patescibacteria	Gracilibacteria	Candidatus_Peregrinibacteria	Candidatus_Peregrinibacteria	Candidatus_Peregrinibacteria
ASV_02673	0	0.00135579	Bacteria	Planctomycetota	Phycisphaerae	Phycisphaerales	Phycisphaeraceae	SM1A02
ASV_04380	0.000720578	0.0012993	Bacteria	Actinobacteriota	Actinobacteria	Catenulisporales	Catenulisporaceae	Catenulispora
ASV_05289	0	0.0012993	Bacteria	Actinobacteriota	Rubrobacteria	Rubrobacterales	Rubrobacteriaceae	Rubrobacter
ASV_17348	0	0.0012993	Bacteria	Bacteroidota	Bacteroidia	Bacteroidales	vadinHA21	vadinHA21
ASV_17774	0	0.0012993	Bacteria	Bacteroidota	Bacteroidia	Cytophagales	Cyclobacteriaceae	Tunicatimonas
ASV_17785	0	0.0012993	Bacteria	Bacteroidota	Bacteroidia	Cytophagales	Cyclobacteriaceae	Reichenbachiella
ASV_08374	0	0.0012993	Bacteria	Proteobacteria	Alphaproteobacteria	Sphingomonadales	Sphingomonadaceae	Parablastomonas
ASV_01880	0	0.0012993	Bacteria	Verrucomicrobiota	Lentisphaeria	Oligosphaerales	Lenti_02	Lenti_02
ASV_02012	0	0.0012993	Bacteria	Verrucomicrobiota	Chlamydiae	Chlamydiales	Parachlamydiaceae	Candidatus_Metachlamydia
ASV_03881	0.00144116	0.00124281	Bacteria	Actinobacteriota	Actinobacteria	Propionibacteriales	Propionibacteriaceae	Tessaracoccus
ASV_10300	0.000982607	0.00124281	Bacteria	Proteobacteria	Gammaproteobacteria	Pseudomonadales	Cellvibrionaceae	Cellvibrio
ASV_06592	0.00045855	0.00124281	Bacteria	Spirochaetota	Spirochaetia	Spirochaetales	Spirochaetaceae	uncultured
ASV_07983	0.000327536	0.00124281	Bacteria	Proteobacteria	Alphaproteobacteria	Rhizobiales	Beijerinckiaceae	alphaI_cluster
ASV_02960	0.000262028	0.00124281	Bacteria	Planctomycetota	Planctomycetes	Pirellulales	Pirellulaceae	Rhodopirellula
ASV_02548	0	0.00124281	Bacteria	Acidobacteriota	Vicinamibacteria	Vicinamibacterales	Vicinamibacteraceae	Luteitalea
ASV_07298	0	0.00124281	Bacteria	Bdellovibrionota	Oligoflexia	Silvanigrellales	Silvanigrellaceae	Silvanigrella
ASV_01133	0	0.00124281	Bacteria	Firmicutes	Clostridia	Thermincolales	Thermincolaceae	Thermincola
ASV_02826	0	0.00124281	Bacteria	Planctomycetota	Phycisphaerae	Phycisphaerales	Phycisphaeraceae	Phycisphaera
ASV_08145	0	0.00124281	Bacteria	Proteobacteria	Alphaproteobacteria	Rhodobacterales	Rhodobacteraceae	Maribius
ASV_10606	0	0.00124281	Bacteria	Proteobacteria	Gammaproteobacteria	B2M28	B2M28	B2M28
ASV_11259	0	0.00124281	Bacteria	RCP2_54	RCP2_54	RCP2_54	RCP2_54	RCP2_54
ASV_05285	0.00117913	0.00118631	Bacteria	Actinobacteriota	Coriobacteriia	Coriobacteriales	Coriobacteriales_Incertae_Sedis	uncultured
ASV_05622	0.000524057	0.00118631	Bacteria	Actinobacteriota	Thermoleophilia	Solirubrobacterales	Solirubrobacteraceae	JCM_18997
ASV_07642	0.000196521	0.00118631	Bacteria	Proteobacteria	Alphaproteobacteria	Rhizobiales	Rhizobiales_Incertae_Sedis	Nordella
ASV_02540	0	0.00118631	Bacteria	Acidobacteriota	Subgroup_18	Subgroup_18	Subgroup_18	Subgroup_18
ASV_05744	0	0.00118631	Bacteria	Acidobacteriota	Subgroup_5	Subgroup_5	Subgroup_5	Subgroup_5
ASV_05185	0	0.00118631	Bacteria	Actinobacteriota	Acidimicrobiia	Microtrichales	Microtrichaceae	uncultured
ASV_03181	0	0.00118631	Bacteria	Bacteroidota	Rhodothermia	Rhodothermales	Rhodothermaceae	uncultured
ASV_03191	0	0.00118631	Bacteria	Bacteroidota	Ignavibacteria	Ignavibacteriales	Ignavibacteriaceae	Ignavibacterium
ASV_17103	0	0.00118631	Bacteria	Bacteroidota	Bacteroidia	Bacteroidales	Rikenellaceae	dgA_11_gut_group
ASV_03628	0	0.00118631	Bacteria	Chloroflexi	Anaerolineae	SBR1031	A4b	A4b
ASV_01296	0	0.00118631	Bacteria	Firmicutes	Negativicutes	Veillonellales_Selenomonadales	Veillonellaceae	Dialister
ASV_10599	0	0.00118631	Bacteria	Proteobacteria	Gammaproteobacteria	Acidithiobacillales	Acidithiobacillaceae	9M32
ASV_01796	0.0108087	0.00112982	Bacteria	Firmicutes	Bacilli	Erysipelotrichales	Erysipelatoclostridiaceae	Erysipelotrichaceae_UCG_003
ASV_14389	0.00681274	0.00112982	Bacteria	Firmicutes	Clostridia	Lachnospirales	Lachnospiraceae	Lachnospiraceae_UCG_008
ASV_05251	0.000262028	0.00112982	Bacteria	Actinobacteriota	Coriobacteriia	Coriobacteriales	uncultured	uncultured
ASV_04122	0	0.00112982	Bacteria	Actinobacteriota	Actinobacteria	Streptomycetales	Streptomycetaceae	Kitasatospora
ASV_06633	0	0.00112982	Bacteria	Cyanobacteria	Vampirivibrionia	Obscuribacterales	Obscuribacteraceae	Candidatus_Obscuribacter
ASV_01282	0	0.00112982	Bacteria	Firmicutes	Negativicutes	Veillonellales_Selenomonadales	Selenomonadaceae	Anaerovibrio
ASV_13669	0	0.00112982	Bacteria	Firmicutes	Clostridia	Peptostreptococcales_Tissierellales	Family_XI	Anaerosalibacter
ASV_07675	0	0.00112982	Bacteria	Proteobacteria	Alphaproteobacteria	Rhizobiales	Hyphomicrobiaceae	NA
ASV_08607	0	0.00112982	Bacteria	Proteobacteria	Gammaproteobacteria	Burkholderiales	Burkholderiaceae	NA
ASV_08995	0	0.00112982	Bacteria	Proteobacteria	Gammaproteobacteria	Burkholderiales	Chitinibacteraceae	Chitinibacter
ASV_10743	0	0.00112982	Bacteria	Proteobacteria	Gammaproteobacteria	JG36_GS_52	JG36_GS_52	JG36_GS_52
ASV_11142	0	0.00112982	Bacteria	Proteobacteria	Alphaproteobacteria	Rickettsiales	Rickettsiales	Candidatus_Jidaibacter
ASV_14555	0.0124463	0.00107333	Bacteria	Firmicutes	Clostridia	Oscillospirales	Ruminococcaceae	uncultured
ASV_14523	0.00248927	0.00107333	Bacteria	Firmicutes	Clostridia	Oscillospirales	Ruminococcaceae	Caproiciproducens
ASV_09030	0.000196521	0.00107333	Bacteria	Proteobacteria	Gammaproteobacteria	Burkholderiales	B1_7BS	B1_7BS
ASV_03187	0	0.00107333	Bacteria	Bacteroidota	Rhodothermia	Rhodothermales	Rhodothermaceae	Rubrivirga
ASV_03172	0	0.00107333	Bacteria	Fibrobacterota	Fibrobacteria	Fibrobacterales	Fibrobacteraceae	Fibrobacter
ASV_03298	0	0.00107333	Bacteria	Gemmatimonadota	Gemmatimonadetes	Gemmatimonadales	Gemmatimonadaceae	NA
ASV_03310	0	0.00107333	Bacteria	Hydrogenedentes	Hydrogenedentia	Hydrogenedentiales	Hydrogenedensaceae	Hydrogenedensaceae
ASV_08614	0	0.00107333	Bacteria	Proteobacteria	Gammaproteobacteria	Burkholderiales	Rhodocyclaceae	Uliginosibacterium
ASV_11133	0	0.00107333	Bacteria	Proteobacteria	Alphaproteobacteria	Rickettsiales	Rickettsiaceae	Candidatus_Megaira
ASV_01924	0	0.00107333	Bacteria	Verrucomicrobiota	Chlamydiae	Chlamydiales	Simkaniaceae	Ga0074140
ASV_08784	0.000262028	0.00101684	Bacteria	Proteobacteria	Gammaproteobacteria	Burkholderiales	Comamonadaceae	Aquabacterium
ASV_05696	0	0.00101684	Bacteria	Acidobacteriota	Acidobacteriae	Acidobacteriae	Acidobacteriae	Paludibaculum
ASV_03719	0	0.00101684	Bacteria	Actinobacteriota	Actinobacteria	Pseudonocardiales	Pseudonocardiaceae	Haloechinothrix
ASV_16018	0	0.00101684	Bacteria	Bacteroidota	Bacteroidia	Bacteroidales	Marinilabiliaceae	[Cytophaga]_xylanolytica_group
ASV_16659	0	0.00101684	Bacteria	Bacteroidota	Bacteroidia	Chitinophagales	Saprospiraceae	Phaeodactylibacter
ASV_17857	0	0.00101684	Bacteria	Bacteroidota	Bacteroidia	Cytophagales	Spirosomaceae	uncultured
ASV_06717	0	0.00101684	Bacteria	Cyanobacteria	Cyanobacteriia	Leptolyngbyales	Leptolyngbyaceae	Leptolyngbya_ANT.L52.2
ASV_11399	0	0.00101684	Bacteria	Desulfobacterota	Desulfobulbia	Desulfobulbales	Desulfocapsaceae	[Desulfobacterium]_catecholicum_group
ASV_13530	0	0.00101684	Bacteria	Firmicutes	Clostridia	Peptostreptococcales_Tissierellales	Anaerovoracaceae	Amnipila
ASV_03230	0	0.00101684	Bacteria	LCP_89	LCP_89	LCP_89	LCP_89	LCP_89
ASV_06428	0	0.00101684	Bacteria	Patescibacteria	ABY1	Candidatus_Kerfeldbacteria	Candidatus_Kerfeldbacteria	Candidatus_Kerfeldbacteria
ASV_06559	0	0.00101684	Bacteria	Patescibacteria	Dojkabacteria	Dojkabacteria	Dojkabacteria	Dojkabacteria
ASV_07852	0	0.00101684	Bacteria	Proteobacteria	Alphaproteobacteria	Rhizobiales	Beijerinckiaceae	Methylocella
ASV_08418	0	0.00101684	Bacteria	Proteobacteria	Alphaproteobacteria	Sphingomonadales	Sphingomonadaceae	Qipengyuania
ASV_08881	0	0.00101684	Bacteria	Proteobacteria	Gammaproteobacteria	Burkholderiales	Alcaligenaceae	Castellaniella
ASV_09112	0	0.00101684	Bacteria	Proteobacteria	Gammaproteobacteria	Burkholderiales	Methylophilaceae	MM1
ASV_01212	0.0184075	0.00096035	Bacteria	Firmicutes	Negativicutes	Veillonellales_Selenomonadales	Sporomusaceae	Sporomusa
ASV_14574	0.00478202	0.00096035	Bacteria	Firmicutes	Clostridia	Oscillospirales	Ruminococcaceae	Candidatus_Soleaferrea
ASV_01835	0.00242376	0.00096035	Bacteria	Firmicutes	Bacilli	Erysipelotrichales	Erysipelotrichaceae	NA
ASV_07396	0.00117913	0.00096035	Bacteria	Proteobacteria	Alphaproteobacteria	Acetobacterales	Acetobacteraceae	Acidicaldus
ASV_17359	0.000786085	0.00096035	Bacteria	Bacteroidota	Bacteroidia	Bacteroidales	Muribaculaceae	Muribaculaceae
ASV_08756	0.000786085	0.00096035	Bacteria	Proteobacteria	Gammaproteobacteria	Burkholderiales	Comamonadaceae	Pelomonas
ASV_01689	0.000524057	0.00096035	Bacteria	Firmicutes	Bacilli	RsaHf231	RsaHf231	RsaHf231
ASV_07289	0.000393043	0.00096035	Bacteria	Bdellovibrionota	Bdellovibrionia	Bacteriovoracales	Bacteriovoracaceae	Bacteriovorax
ASV_04059	0	0.00096035	Bacteria	Actinobacteriota	Actinobacteria	Frankiales	Sporichthyaceae	Sporichthyaceae
ASV_04398	0	0.00096035	Bacteria	Actinobacteriota	Actinobacteria	Pseudonocardiales	Pseudonocardiaceae	Lechevalieria
ASV_16223	0	0.00096035	Bacteria	Bacteroidota	Bacteroidia	Flavobacteriales	Flavobacteriaceae	Psychroserpens
ASV_17352	0	0.00096035	Bacteria	Bacteroidota	Bacteroidia	Bacteroidales	Williamwhitmaniaceae	Blvii28_wastewater_sludge_group
ASV_06475	0	0.00096035	Bacteria	Caldisericota	Caldisericia	Caldisericales	LF045	LF045
ASV_07165	0	0.00096035	Bacteria	Campylobacterota	Campylobacteria	Campylobacterales	Arcobacteraceae	uncultured
ASV_03490	0	0.00096035	Bacteria	Chloroflexi	Chloroflexia	Elev_1554	Elev_1554	Elev_1554
ASV_06702	0	0.00096035	Bacteria	Cyanobacteria	Cyanobacteriia	Cyanobacteriales	Coleofasciculaceae	Wilmottia_Ant_Ph58
ASV_14609	0	0.00096035	Bacteria	Firmicutes	Clostridia	Oscillospirales	Butyricicoccaceae	UCG_008
ASV_06431	0	0.00096035	Bacteria	Patescibacteria	ABY1	Candidatus_Falkowbacteria	Candidatus_Falkowbacteria	Candidatus_Falkowbacteria
ASV_07470	0	0.00096035	Bacteria	Proteobacteria	Alphaproteobacteria	Acetobacterales	Acetobacteraceae	Commensalibacter
ASV_08412	0	0.00096035	Bacteria	Proteobacteria	Alphaproteobacteria	Sphingomonadales	Sphingomonadaceae	Erythrobacter
ASV_08545	0	0.00096035	Bacteria	Proteobacteria	Alphaproteobacteria	Paracaedibacterales	Paracaedibacteraceae	Candidatus_Paracaedibacter
ASV_11094	0	0.00096035	Bacteria	Proteobacteria	Alphaproteobacteria	SAR11_clade	Clade_I	Clade_Ia
ASV_14268	0.00589564	0.000903859	Bacteria	Firmicutes	Clostridia	Lachnospirales	Lachnospiraceae	Coprococcus
ASV_13940	0.00334086	0.000903859	Bacteria	Firmicutes	Clostridia	Oscillospirales	Hungateiclostridiaceae	Pseudobacteroides
ASV_07823	0.00104811	0.000903859	Bacteria	Proteobacteria	Alphaproteobacteria	Rhizobiales	Ancalomicrobiaceae	Ancalomicrobium
ASV_14132	0.000524057	0.000903859	Bacteria	Firmicutes	Clostridia	Lachnospirales	Lachnospiraceae	Anaerocolumna
ASV_03213	0.000262028	0.000903859	Bacteria	Bacteroidota	Ignavibacteria	SJA_28	SJA_28	SJA_28
ASV_02656	0.000196521	0.000903859	Bacteria	Nitrospirota	Nitrospiria	Nitrospirales	Nitrospiraceae	Nitrospira
ASV_11346	0.000131014	0.000903859	Bacteria	Myxococcota	bacteriap25	bacteriap25	bacteriap25	bacteriap25
ASV_03853	0	0.000903859	Bacteria	Actinobacteriota	Actinobacteria	Propionibacteriales	Propionibacteriaceae	Propionicimonas
ASV_17660	0	0.000903859	Bacteria	Bacteroidota	Bacteroidia	Bacteroidales	Dysgonomonadaceae	uncultured
ASV_03627	0	0.000903859	Bacteria	Chloroflexi	Anaerolineae	SBR1031	A4b	OLB13
ASV_14047	0	0.000903859	Bacteria	Firmicutes	Clostridia	Oscillospirales	Oscillospiraceae	Flavonifractor
ASV_07612	0	0.000903859	Bacteria	Proteobacteria	Alphaproteobacteria	Parvibaculales	Parvibaculaceae	uncultured
ASV_08844	0	0.000903859	Bacteria	Proteobacteria	Gammaproteobacteria	Burkholderiales	Alcaligenaceae	Verticiella
ASV_08985	0	0.000903859	Bacteria	Proteobacteria	Gammaproteobacteria	Burkholderiales	Chitinimonadaceae	Chitinimonas
ASV_10262	0	0.000903859	Bacteria	Proteobacteria	Gammaproteobacteria	Pseudomonadales	KI89A_clade	KI89A_clade
ASV_10268	0	0.000903859	Bacteria	Proteobacteria	Gammaproteobacteria	Pseudomonadales	Pseudohongiellaceae	Pseudohongiella
ASV_02507	0	0.000903859	Bacteria	Verrucomicrobiota	Verrucomicrobiae	Verrucomicrobiales	DEV007	DEV007
ASV_14198	0.00209623	0.000847368	Bacteria	Firmicutes	Clostridia	Lachnospirales	Lachnospiraceae	Frisingicoccus
ASV_05156	0.00124463	0.000847368	Bacteria	Actinobacteriota	Acidimicrobiia	Microtrichales	Ilumatobacteraceae	uncultured
ASV_03974	0.00104811	0.000847368	Bacteria	Actinobacteriota	Actinobacteria	Streptosporangiales	Thermomonosporaceae	NA
ASV_01810	0.000655071	0.000847368	Bacteria	Firmicutes	Bacilli	Erysipelotrichales	Erysipelatoclostridiaceae	Coprobacillus
ASV_13996	0.000262028	0.000847368	Bacteria	Firmicutes	Clostridia	Oscillospirales	Oscillospiraceae	Colidextribacter
ASV_03867	0	0.000847368	Bacteria	Actinobacteriota	Actinobacteria	Propionibacteriales	Propionibacteriaceae	Pseudopropionibacterium
ASV_06300	0	0.000847368	Bacteria	Armatimonadota	Fimbriimonadia	Fimbriimonadales	Fimbriimonadaceae	Fimbriimonas
ASV_16272	0	0.000847368	Bacteria	Bacteroidota	Bacteroidia	Flavobacteriales	Flavobacteriaceae	Leeuwenhoekiella
ASV_17354	0	0.000847368	Bacteria	Bacteroidota	Bacteroidia	Bacteroidales	Barnesiellaceae	Barnesiella
ASV_17559	0	0.000847368	Bacteria	Bacteroidota	Bacteroidia	Bacteroidales	Prevotellaceae	NA
ASV_07161	0	0.000847368	Bacteria	Campylobacterota	Campylobacteria	Campylobacterales	uncultured	uncultured
ASV_07252	0	0.000847368	Bacteria	Campylobacterota	Campylobacteria	Campylobacterales	Sulfurimonadaceae	Sulfurimonas
ASV_06374	0	0.000847368	Bacteria	Patescibacteria	Parcubacteria	Candidatus_Jorgensenbacteria	Candidatus_Jorgensenbacteria	Candidatus_Jorgensenbacteria
ASV_06381	0	0.000847368	Bacteria	Patescibacteria	Parcubacteria	Candidatus_Staskawiczbacteria	Candidatus_Staskawiczbacteria	Candidatus_Staskawiczbacteria
ASV_06476	0	0.000847368	Bacteria	Patescibacteria	CPR2	CPR2	CPR2	CPR2
ASV_10290	0	0.000847368	Bacteria	Proteobacteria	Gammaproteobacteria	Pseudomonadales	Marinobacteraceae	Marinobacter
ASV_10292	0	0.000847368	Bacteria	Proteobacteria	Gammaproteobacteria	Pseudomonadales	Marinomonadaceae	Marinomonas
ASV_11073	0	0.000847368	Bacteria	Proteobacteria	Gammaproteobacteria	Halothiobacillales	Halothiobacillaceae	Thiovirga
ASV_06564	0	0.000847368	Bacteria	Spirochaetota	Spirochaetia	Spirochaetales	Spirochaetaceae	Spirochaeta
ASV_17677	0.00150666	0.000790876	Bacteria	Bacteroidota	Bacteroidia	Cytophagales	Spirosomaceae	Fibrella
ASV_11409	0.000131014	0.000790876	Bacteria	Desulfobacterota	Desulfobulbia	Desulfobulbales	Desulfobulbaceae	Desulfobulbus
ASV_03960	0	0.000790876	Bacteria	Actinobacteriota	Actinobacteria	Streptosporangiales	Streptosporangiaceae	Planotetraspora
ASV_16218	0	0.000790876	Bacteria	Bacteroidota	Bacteroidia	Flavobacteriales	Flavobacteriaceae	Joostella
ASV_16623	0	0.000790876	Bacteria	Bacteroidota	Bacteroidia	Sphingobacteriales	KD3_93	KD3_93
ASV_03487	0	0.000790876	Bacteria	Chloroflexi	Ktedonobacteria	B10_SB3A	B10_SB3A	B10_SB3A
ASV_06664	0	0.000790876	Bacteria	Cyanobacteria	Cyanobacteriia	Cyanobacteriales	Xenococcaceae	Chroococcidiopsis_PCC_6712
ASV_11289	0	0.000790876	Bacteria	Desulfobacterota	Desulfuromonadia	Geobacterales	Geobacteraceae	NA
ASV_01558	0	0.000790876	Bacteria	Firmicutes	Bacilli	Mycoplasmatales	Mycoplasmataceae	uncultured
ASV_14641	0	0.000790876	Bacteria	Firmicutes	Clostridia	Clostridiales	Clostridiaceae	uncultured
ASV_07388	0	0.000790876	Bacteria	Proteobacteria	Alphaproteobacteria	Acetobacterales	Acetobacteraceae	Acidisphaera
ASV_08537	0	0.000790876	Bacteria	Proteobacteria	Alphaproteobacteria	Rickettsiales	AB1	AB1
ASV_09029	0	0.000790876	Bacteria	Proteobacteria	Gammaproteobacteria	Burkholderiales	Nitrosomonadaceae	966_1
ASV_09835	0	0.000790876	Bacteria	Proteobacteria	Gammaproteobacteria	Enterobacterales	Pectobacteriaceae	Lonsdalea
ASV_00666	0.00596115	0.000734385	Bacteria	Firmicutes	Bacilli	Lactobacillales	Lactobacillaceae	Dellaglioa
ASV_00632	0.00491303	0.000734385	Bacteria	Firmicutes	Bacilli	Lactobacillales	Aerococcaceae	Aerococcaceae
ASV_13853	0.00314434	0.000734385	Bacteria	Firmicutes	Clostridia	Eubacteriales	Eubacteriaceae	uncultured
ASV_01830	0.00111362	0.000734385	Bacteria	Firmicutes	Bacilli	Erysipelotrichales	Erysipelotrichaceae	Erysipelotrichaceae_UCG_008
ASV_08159	0.00111362	0.000734385	Bacteria	Proteobacteria	Alphaproteobacteria	Rhodobacterales	Rhodobacteraceae	Amaricoccus
ASV_07561	0.000327536	0.000734385	Bacteria	Proteobacteria	Alphaproteobacteria	Rhizobiales	A0839	A0839
ASV_03412	0.000262028	0.000734385	Bacteria	Acidobacteriota	Blastocatellia	11_24	11_24	11_24
ASV_18192	0.000196521	0.000734385	Bacteria	Fusobacteriota	Fusobacteriia	Fusobacteriales	Leptotrichiaceae	NA
ASV_17349	0	0.000734385	Bacteria	Bacteroidota	Bacteroidia	Bacteroidales	Marinifilaceae	uncultured
ASV_11617	0	0.000734385	Bacteria	Bdellovibrionota	Bdellovibrionia	Bdellovibrionales	Bdellovibrionaceae	OM27_clade
ASV_11293	0	0.000734385	Bacteria	Desulfobacterota	Desulfuromonadia	Bradymonadales	Bradymonadaceae	Bradymonas
ASV_11360	0	0.000734385	Bacteria	Desulfobacterota	Desulfobacteria	Desulfobacterales	Desulfosarcinaceae	Desulfosarcina
ASV_15672	0	0.000734385	Bacteria	Firmicutes	Bacilli	Paenibacillales	Paenibacillaceae	Ammoniibacillus
ASV_07515	0	0.000734385	Bacteria	Proteobacteria	Alphaproteobacteria	Elsterales	URHD0088	URHD0088
ASV_07958	0	0.000734385	Bacteria	Proteobacteria	Alphaproteobacteria	Rhizobiales	Methylopilaceae	Hansschlegelia
ASV_10598	0	0.000734385	Bacteria	Proteobacteria	Gammaproteobacteria	HOC36	HOC36	HOC36
ASV_17364	0.0132324	0.000677894	Bacteria	Bacteroidota	Bacteroidia	Bacteroidales	Tannerellaceae	Parabacteroides
ASV_06689	0.00150666	0.000677894	Bacteria	Cyanobacteria	Cyanobacteriia	Cyanobacteriales	Nostocaceae	Scytonema_UTEX_2349
ASV_03964	0	0.000677894	Bacteria	Actinobacteriota	Actinobacteria	Streptosporangiales	Streptosporangiaceae	Streptosporangium
ASV_04952	0	0.000677894	Bacteria	Actinobacteriota	Actinobacteria	Micrococcales	Microbacteriaceae	Humibacter
ASV_16611	0	0.000677894	Bacteria	Bacteroidota	Bacteroidia	Sphingobacteriales	LiUU_11_161	LiUU_11_161
ASV_16661	0	0.000677894	Bacteria	Bacteroidota	Bacteroidia	Chitinophagales	Saprospiraceae	Haliscomenobacter
ASV_17752	0	0.000677894	Bacteria	Bacteroidota	Bacteroidia	Cytophagales	Microscillaceae	OLB12
ASV_17779	0	0.000677894	Bacteria	Bacteroidota	Bacteroidia	Cytophagales	Amoebophilaceae	uncultured
ASV_16006	0	0.000677894	Bacteria	Chloroflexi	Anaerolineae	Ardenticatenales	Ardenticatenaceae	uncultured
ASV_02090	0	0.000677894	Bacteria	Dadabacteria	Dadabacteriia	Dadabacteriales	Dadabacteriales	Dadabacteriales
ASV_11245	0	0.000677894	Bacteria	Deferrisomatota	Defferrisomatia	Defferrisomatales	Defferrisomataceae	Deferrisoma
ASV_01784	0	0.000677894	Bacteria	Firmicutes	Bacilli	Erysipelotrichales	Erysipelatoclostridiaceae	UCG_004
ASV_03231	0	0.000677894	Bacteria	Gemmatimonadota	BD2_11_terrestrial_group	BD2_11_terrestrial_group	BD2_11_terrestrial_group	BD2_11_terrestrial_group
ASV_03273	0	0.000677894	Bacteria	Gemmatimonadota	Gemmatimonadetes	Gemmatimonadales	Gemmatimonadaceae	Roseisolibacter
ASV_07928	0	0.000677894	Bacteria	Proteobacteria	Alphaproteobacteria	Rhizobiales	Devosiaceae	Arsenicitalea
ASV_08140	0	0.000677894	Bacteria	Proteobacteria	Alphaproteobacteria	Rhodobacterales	Rhodobacteraceae	Boseongicola
ASV_09551	0	0.000677894	Bacteria	Proteobacteria	Gammaproteobacteria	Pseudomonadales	Halomonadaceae	Larsenimonas
ASV_10296	0	0.000677894	Bacteria	Proteobacteria	Gammaproteobacteria	Pseudomonadales	Porticoccaceae	C1_B045
ASV_10745	0	0.000677894	Bacteria	Proteobacteria	Gammaproteobacteria	Ectothiorhodospirales	Thioalkalispiraceae	Thioalkalispira_Sulfurivermis
ASV_06562	0	0.000677894	Bacteria	Spirochaetota	Leptospirae	Leptospirales	Leptospiraceae	RBG_16_49_21
ASV_07268	0.00425796	0.000621403	Bacteria	Desulfobacterota	Desulfovibrionia	Desulfovibrionales	Desulfovibrionaceae	Bilophila
ASV_06670	0.00117913	0.000621403	Bacteria	Cyanobacteria	Cyanobacteriia	Leptolyngbyales	Leptolyngbyaceae	Phormidesmis_ANT.L52.6
ASV_03417	0.000393043	0.000621403	Bacteria	Acidobacteriota	Blastocatellia	Pyrinomonadales	Pyrinomonadaceae	RB41
ASV_02856	0.000262028	0.000621403	Bacteria	Planctomycetota	Planctomycetes	Planctomycetales	Rubinisphaeraceae	Planctomicrobium
ASV_05646	0	0.000621403	Bacteria	Acidobacteriota	Acidobacteriae	AKIW659	AKIW659	AKIW659
ASV_05929	0	0.000621403	Bacteria	Acidobacteriota	Acidobacteriae	Acidobacteriales	Acidobacteriaceae	Acidobacterium
ASV_04639	0	0.000621403	Bacteria	Actinobacteriota	Actinobacteria	Micrococcales	Dermacoccaceae	Calidifontibacter
ASV_03197	0	0.000621403	Bacteria	Bacteroidota	Kryptonia	Kryptoniales	MSB_3C8	MSB_3C8
ASV_17855	0	0.000621403	Bacteria	Bacteroidota	Bacteroidia	Cytophagales	uncultured	uncultured
ASV_06674	0	0.000621403	Bacteria	Cyanobacteria	Cyanobacteriia	Cyanobacteriales	Nostocaceae	Calothrix_PCC_6303
ASV_06686	0	0.000621403	Bacteria	Cyanobacteria	Cyanobacteriia	Cyanobacteriales	Nostocaceae	NA
ASV_06708	0	0.000621403	Bacteria	Cyanobacteria	Cyanobacteriia	Cyanobacteriales	Phormidiaceae	NA
ASV_14360	0	0.000621403	Bacteria	Firmicutes	Clostridia	Lachnospirales	Lachnospiraceae	[Bacteroides]_pectinophilus_group
ASV_06395	0	0.000621403	Bacteria	Patescibacteria	Parcubacteria	Candidatus_Campbellbacteria	Candidatus_Campbellbacteria	Candidatus_Campbellbacteria
ASV_06401	0	0.000621403	Bacteria	Patescibacteria	Parcubacteria	Candidatus_Zambryskibacteria	Candidatus_Zambryskibacteria	Candidatus_Zambryskibacteria
ASV_08727	0	0.000621403	Bacteria	Proteobacteria	Gammaproteobacteria	Burkholderiales	Comamonadaceae	Azohydromonas
ASV_10093	0	0.000621403	Bacteria	Proteobacteria	Gammaproteobacteria	Pseudomonadales	Moraxellaceae	Permianibacter
ASV_04863	0.0146736	0.000564912	Bacteria	Actinobacteriota	Actinobacteria	Actinomycetales	Actinomycetaceae	Trueperella
ASV_07111	0.00150666	0.000564912	Bacteria	Proteobacteria	Alphaproteobacteria	Caulobacterales	Caulobacteraceae	NA
ASV_13873	0.00104811	0.000564912	Bacteria	Firmicutes	Clostridia	Christensenellales	Christensenellaceae	uncultured
ASV_08729	0.000982607	0.000564912	Bacteria	Proteobacteria	Gammaproteobacteria	Burkholderiales	Comamonadaceae	Sphaerotilus
ASV_00325	0.000655071	0.000564912	Bacteria	Firmicutes	Bacilli	Bacillales	Planococcaceae	Planococcus
ASV_05762	0.000524057	0.000564912	Bacteria	Acidobacteriota	Acidobacteriae	Acidobacteriales	Acidobacteriaceae	Acidicapsa
ASV_07586	0.000524057	0.000564912	Bacteria	Proteobacteria	Alphaproteobacteria	Micropepsales	Micropepsaceae	Micropepsis
ASV_08450	0.00045855	0.000564912	Bacteria	Proteobacteria	Alphaproteobacteria	Defluviicoccales	Defluviicoccaceae	Defluviicoccus
ASV_13805	0.000393043	0.000564912	Bacteria	Firmicutes	Clostridia	Peptostreptococcales_Tissierellales	Peptostreptococcales_Tissierellales	Alkaliphilus
ASV_15428	0.000327536	0.000564912	Bacteria	Firmicutes	Bacilli	Thermoactinomycetales	Thermoactinomycetaceae	NA
ASV_02619	0.000327536	0.000564912	Bacteria	Verrucomicrobiota	Verrucomicrobiae	Opitutales	Puniceicoccaceae	Verruc_01
ASV_15427	0.000196521	0.000564912	Bacteria	Firmicutes	Bacilli	Thermoactinomycetales	Thermoactinomycetaceae	uncultured
ASV_04602	0	0.000564912	Bacteria	Actinobacteriota	Actinobacteria	Micrococcales	Intrasporangiaceae	Arsenicicoccus
ASV_04805	0	0.000564912	Bacteria	Actinobacteriota	Actinobacteria	Micrococcales	Micrococcaceae	Neomicrococcus
ASV_05110	0	0.000564912	Bacteria	Actinobacteriota	Actinobacteria	Kineosporiales	Kineosporiaceae	Pseudokineococcus
ASV_16250	0	0.000564912	Bacteria	Bacteroidota	Bacteroidia	Flavobacteriales	Flavobacteriaceae	Psychroflexus
ASV_16516	0	0.000564912	Bacteria	Bacteroidota	Bacteroidia	Bacteroidales	Marinilabiliaceae	uncultured
ASV_17678	0	0.000564912	Bacteria	Bacteroidota	Bacteroidia	Cytophagales	Spirosomaceae	Arsenicibacter
ASV_17765	0	0.000564912	Bacteria	Bacteroidota	Bacteroidia	Cytophagales	Spirosomaceae	Pseudarcicella
ASV_03173	0	0.000564912	Bacteria	Fibrobacterota	Fibrobacteria	Fibrobacterales	Fibrobacteraceae	NA
ASV_00962	0	0.000564912	Bacteria	Firmicutes	Bacilli	Bacillales	Bacillaceae	Halobacillus
ASV_13712	0	0.000564912	Bacteria	Firmicutes	Clostridia	Peptostreptococcales_Tissierellales	Family_XI	Tepidimicrobium
ASV_14406	0	0.000564912	Bacteria	Firmicutes	Clostridia	Lachnospirales	uncultured	uncultured
ASV_14576	0	0.000564912	Bacteria	Firmicutes	Clostridia	Oscillospirales	Ethanoligenenaceae	NA
ASV_11577	0	0.000564912	Bacteria	Myxococcota	Polyangia	MidBa8	MidBa8	MidBa8
ASV_08080	0	0.000564912	Bacteria	Proteobacteria	Alphaproteobacteria	Rhizobiales	Rhizobiaceae	Pseudohoeflea
ASV_08447	0	0.000564912	Bacteria	Proteobacteria	Alphaproteobacteria	Kiloniellales	Kiloniellaceae	Pelagibius
ASV_09101	0	0.000564912	Bacteria	Proteobacteria	Gammaproteobacteria	Burkholderiales	Methylophilaceae	uncultured
ASV_09538	0	0.000564912	Bacteria	Proteobacteria	Gammaproteobacteria	Acidiferrobacterales	Acidiferrobacteraceae	Sulfurifustis
ASV_09610	0	0.000564912	Bacteria	Proteobacteria	Gammaproteobacteria	Enterobacterales	Morganellaceae	Candidatus_Regiella
ASV_11097	0	0.000564912	Bacteria	Proteobacteria	Alphaproteobacteria	Rickettsiales	uncultured	uncultured
ASV_06602	0	0.000564912	Bacteria	Spirochaetota	Brevinematia	Brevinematales	Brevinemataceae	Brevinema
ASV_02220	0	0.000564912	Bacteria	Verrucomicrobiota	Verrucomicrobiae	Pedosphaerales	Pedosphaeraceae	Ellin517
ASV_02610	0	0.000564912	Bacteria	Verrucomicrobiota	Omnitrophia	Omnitrophales	Omnitrophales	Omnitrophales
ASV_14392	0.00412695	0.000508421	Bacteria	Firmicutes	Clostridia	Lachnospirales	Lachnospiraceae	Anaerostipes
ASV_03698	0.00327536	0.000508421	Bacteria	Firmicutes	Syntrophomonadia	Syntrophomonadales	Syntrophomonadaceae	Syntrophomonas
ASV_10741	0.00124463	0.000508421	Bacteria	Proteobacteria	Gammaproteobacteria	CCD24	CCD24	CCD24
ASV_17540	0.000589564	0.000508421	Bacteria	Bacteroidota	Bacteroidia	Bacteroidales	Prevotellaceae	Prevotella_9
ASV_03962	0.000524057	0.000508421	Bacteria	Actinobacteriota	Actinobacteria	Streptosporangiales	Streptosporangiaceae	Nonomuraea
ASV_11013	0.000327536	0.000508421	Bacteria	Proteobacteria	Gammaproteobacteria	Gammaproteobacteria_Incertae_Sedis	Unknown_Family	NA
ASV_01371	0	0.000508421	Bacteria	Acidobacteriota	Holophagae	Holophagales	Holophagaceae	Holophagaceae
ASV_05202	0	0.000508421	Bacteria	Actinobacteriota	Acidimicrobiia	Acidimicrobiales	Acidimicrobiaceae	uncultured
ASV_05232	0	0.000508421	Bacteria	Actinobacteriota	Actinobacteria	0319_7L14	0319_7L14	0319_7L14
ASV_16657	0	0.000508421	Bacteria	Bacteroidota	Bacteroidia	Chitinophagales	Saprospiraceae	Aureispira
ASV_17776	0	0.000508421	Bacteria	Bacteroidota	Bacteroidia	Cytophagales	Cyclobacteriaceae	NA
ASV_17778	0	0.000508421	Bacteria	Bacteroidota	Bacteroidia	Cytophagales	Cyclobacteriaceae	Marivirga
ASV_17861	0	0.000508421	Bacteria	Bacteroidota	Bacteroidia	Cytophagales	Hymenobacteraceae	Pontibacter
ASV_06662	0	0.000508421	Bacteria	Cyanobacteria	Cyanobacteriia	Cyanobacteriales	Microcystaceae	NA
ASV_06675	0	0.000508421	Bacteria	Cyanobacteria	Cyanobacteriia	Cyanobacteriales	Nostocaceae	Rivularia_PCC_7116
ASV_03401	0	0.000508421	Bacteria	Elusimicrobiota	Endomicrobia	Endomicrobiales	Endomicrobiaceae	Endomicrobium
ASV_03170	0	0.000508421	Bacteria	Fibrobacterota	Fibrobacteria	Fibrobacterales	Fibrobacteraceae	possible_genus_04
ASV_01629	0	0.000508421	Bacteria	Firmicutes	Bacilli	Erysipelotrichales	Erysipelotrichaceae	Holdemanella
ASV_14319	0	0.000508421	Bacteria	Firmicutes	Clostridia	Lachnospirales	Lachnospiraceae	[Eubacterium]_ruminantium_group
ASV_07517	0	0.000508421	Bacteria	Proteobacteria	Alphaproteobacteria	Azospirillales	Azospirillaceae	uncultured
ASV_08675	0	0.000508421	Bacteria	Proteobacteria	Gammaproteobacteria	Burkholderiales	Comamonadaceae	Pseudorhodoferax
ASV_09063	0	0.000508421	Bacteria	Proteobacteria	Gammaproteobacteria	Burkholderiales	Gallionellaceae	Gallionella
ASV_09520	0	0.000508421	Bacteria	Proteobacteria	Gammaproteobacteria	Salinisphaerales	Solimonadaceae	Polycyclovorans
ASV_10700	0	0.000508421	Bacteria	Proteobacteria	Gammaproteobacteria	Steroidobacterales	Steroidobacteraceae	NA
ASV_11039	0	0.000508421	Bacteria	Proteobacteria	Gammaproteobacteria	Cardiobacteriales	Cardiobacteriaceae	Suttonella
ASV_06593	0	0.000508421	Bacteria	Spirochaetota	Spirochaetia	Spirochaetales	Spirochaetaceae	NA
ASV_01986	0	0.000508421	Bacteria	Verrucomicrobiota	Chlamydiae	Chlamydiales	Parachlamydiaceae	Parachlamydia
ASV_02623	0	0.000508421	Bacteria	Verrucomicrobiota	Verrucomicrobiae	Opitutales	Puniceicoccaceae	Puniceicoccus
ASV_05279	0.0027513	0.000451929	Bacteria	Actinobacteriota	Coriobacteriia	Coriobacteriales	Eggerthellaceae	Gordonibacter
ASV_01285	0.00242376	0.000451929	Bacteria	Firmicutes	Negativicutes	Veillonellales_Selenomonadales	Selenomonadaceae	uncultured
ASV_02262	0.00104811	0.000451929	Bacteria	Verrucomicrobiota	Verrucomicrobiae	Chthoniobacterales	Chthoniobacteraceae	NA
ASV_11128	0.000589564	0.000451929	Bacteria	Proteobacteria	Alphaproteobacteria	Rickettsiales	bac2nit3	bac2nit3
ASV_17663	0.000327536	0.000451929	Bacteria	Bacteroidota	Bacteroidia	Bacteroidales	Marinifilaceae	Odoribacter
ASV_05641	0	0.000451929	Bacteria	Acidobacteriota	Acidobacteriae	PAUC26f	PAUC26f	PAUC26f
ASV_05959	0	0.000451929	Bacteria	Acidobacteriota	Acidobacteriae	Acidobacteriales	Acidobacteriales	Acidobacteriales
ASV_03988	0	0.000451929	Bacteria	Actinobacteriota	Actinobacteria	Glycomycetales	Glycomycetaceae	Glycomyces
ASV_04861	0	0.000451929	Bacteria	Actinobacteriota	Actinobacteria	Actinomycetales	Actinomycetaceae	uncultured
ASV_05172	0	0.000451929	Bacteria	Actinobacteriota	Acidimicrobiia	Microtrichales	Ilumatobacteraceae	Ilumatobacteraceae
ASV_16261	0	0.000451929	Bacteria	Bacteroidota	Bacteroidia	Flavobacteriales	Flavobacteriaceae	Vitellibacter
ASV_16655	0	0.000451929	Bacteria	Bacteroidota	Bacteroidia	Chitinophagales	Saprospiraceae	NA
ASV_17787	0	0.000451929	Bacteria	Bacteroidota	Bacteroidia	Cytophagales	Cyclobacteriaceae	Fulvivirga
ASV_06655	0	0.000451929	Bacteria	Cyanobacteria	Cyanobacteriia	Pseudanabaenales	Pseudanabaenaceae	Pseudanabaena_PCC_7429
ASV_06668	0	0.000451929	Bacteria	Cyanobacteria	Cyanobacteriia	Leptolyngbyales	Leptolyngbyaceae	Leptolyngbya_PCC_6306
ASV_11291	0	0.000451929	Bacteria	Desulfobacterota	Desulfuromonadia	Desulfuromonadales	Sva1033	Sva1033
ASV_11370	0	0.000451929	Bacteria	Desulfobacterota	Desulfobacteria	Desulfobacterales	Desulfosarcinaceae	NA
ASV_00208	0	0.000451929	Bacteria	Firmicutes	Bacilli	Bacillales	Planococcaceae	Jeotgalibacillus
ASV_13668	0	0.000451929	Bacteria	Firmicutes	Clostridia	Peptostreptococcales_Tissierellales	Family_XI	Murdochiella
ASV_06610	0	0.000451929	Bacteria	Halanaerobiaeota	Halanaerobiia	Halanaerobiales	Halobacteroidaceae	Orenia
ASV_11436	0	0.000451929	Bacteria	Myxococcota	Myxococcia	Myxococcales	27F_1492R	27F_1492R
ASV_02671	0	0.000451929	Bacteria	Planctomycetota	Phycisphaerae	Pla1_lineage	Pla1_lineage	Pla1_lineage
ASV_02843	0	0.000451929	Bacteria	Planctomycetota	Planctomycetes	Planctomycetales	Schlesneriaceae	Planctopirus
ASV_07618	0	0.000451929	Bacteria	Proteobacteria	Alphaproteobacteria	Caulobacterales	Hyphomonadaceae	UKL13_1
ASV_08457	0	0.000451929	Bacteria	Proteobacteria	Alphaproteobacteria	Tistrellales	Geminicoccaceae	Candidatus_Alysiosphaera
ASV_09011	0	0.000451929	Bacteria	Proteobacteria	Gammaproteobacteria	Burkholderiales	Nitrosomonadaceae	mle1_7
ASV_09253	0	0.000451929	Bacteria	Proteobacteria	Gammaproteobacteria	Burkholderiales	Burkholderiaceae	Robbsia
ASV_09532	0	0.000451929	Bacteria	Proteobacteria	Gammaproteobacteria	Salinisphaerales	Solimonadaceae	Panacagrimonas
ASV_11058	0	0.000451929	Bacteria	Proteobacteria	Gammaproteobacteria	UBA10353_marine_group	UBA10353_marine_group	UBA10353_marine_group
ASV_11098	0	0.000451929	Bacteria	Proteobacteria	Alphaproteobacteria	Rickettsiales	Candidatus_Hepatincola	Candidatus_Hepatincola
ASV_01969	0	0.000451929	Bacteria	Verrucomicrobiota	Chlamydiae	Chlamydiales	Chlamydiaceae	Candidatus_Amphibiichlamydia
ASV_02506	0	0.000451929	Bacteria	Verrucomicrobiota	Verrucomicrobiae	Chthoniobacterales	01D2Z36	01D2Z36
ASV_14315	0.0104156	0.000395438	Bacteria	Firmicutes	Clostridia	Lachnospirales	Lachnospiraceae	Oribacterium
ASV_16241	0.00687825	0.000395438	Bacteria	Bacteroidota	Bacteroidia	Flavobacteriales	Flavobacteriaceae	Tenacibaculum
ASV_01165	0.00255478	0.000395438	Bacteria	Firmicutes	Clostridia	Peptococcales	Peptococcaceae	uncultured
ASV_01281	0.0018342	0.000395438	Bacteria	Firmicutes	Negativicutes	Veillonellales_Selenomonadales	Selenomonadaceae	Selenomonas
ASV_10270	0.00144116	0.000395438	Bacteria	Proteobacteria	Gammaproteobacteria	Pseudomonadales	Moraxellaceae	uncultured
ASV_11125	0.000851592	0.000395438	Bacteria	Proteobacteria	Alphaproteobacteria	Rickettsiales	Rickettsiaceae	uncultured
ASV_09959	0.00045855	0.000395438	Bacteria	Proteobacteria	Gammaproteobacteria	Enterobacterales	Succinivibrionaceae	Ruminobacter
ASV_09545	0.000196521	0.000395438	Bacteria	Proteobacteria	Gammaproteobacteria	Enterobacterales	Idiomarinaceae	Aliidiomarina
ASV_07874	0.000131014	0.000395438	Bacteria	Proteobacteria	Alphaproteobacteria	Rhizobiales	Xanthobacteraceae	Xanthobacter
ASV_03443	0	0.000395438	Bacteria	Acidobacteriota	Blastocatellia	Blastocatellales	Blastocatellaceae	Stenotrophobacter
ASV_04399	0	0.000395438	Bacteria	Actinobacteriota	Actinobacteria	Pseudonocardiales	Pseudonocardiaceae	Actinophytocola
ASV_05254	0	0.000395438	Bacteria	Actinobacteriota	Coriobacteriia	Coriobacteriales	Coriobacteriales_Incertae_Sedis	NA
ASV_03195	0	0.000395438	Bacteria	Bacteroidota	Ignavibacteria	Ignavibacteriales	Melioribacteraceae	IheB3_7
ASV_07163	0	0.000395438	Bacteria	Campylobacterota	Campylobacteria	Campylobacterales	Arcobacteraceae	Pseudarcobacter
ASV_03507	0	0.000395438	Bacteria	Chloroflexi	Chloroflexia	Thermomicrobiales	Thermomicrobiaceae	Nitrolancea
ASV_06665	0	0.000395438	Bacteria	Cyanobacteria	Cyanobacteriia	Cyanobacteriales	Xenococcaceae	Pleurocapsa_PCC_7319
ASV_11614	0	0.000395438	Bacteria	Desulfobacterota	Desulfuromonadia	PB19	PB19	PB19
ASV_01132	0	0.000395438	Bacteria	Firmicutes	Desulfotomaculia	Desulfotomaculales	Desulfotomaculaceae	Desulfofarcimen
ASV_14726	0	0.000395438	Bacteria	Firmicutes	Clostridia	Clostridiales	Oxobacteraceae	Oxobacter
ASV_18082	0	0.000395438	Bacteria	Firmicutes	Bacilli	Bacillales	Planococcaceae	Chungangia
ASV_06607	0	0.000395438	Bacteria	Margulisbacteria	Margulisbacteria	Margulisbacteria	Margulisbacteria	Margulisbacteria
ASV_02923	0	0.000395438	Bacteria	Planctomycetota	Planctomycetes	Pirellulales	Pirellulaceae	Pir1_lineage
ASV_02962	0	0.000395438	Bacteria	Planctomycetota	Planctomycetes	Pirellulales	Pirellulaceae	Candidatus_Anammoximicrobium
ASV_03084	0	0.000395438	Bacteria	Planctomycetota	Planctomycetes	Gemmatales	Gemmataceae	Zavarzinella
ASV_08994	0	0.000395438	Bacteria	Proteobacteria	Gammaproteobacteria	Burkholderiales	Chitinibacteraceae	Formivibrio
ASV_09951	0	0.000395438	Bacteria	Proteobacteria	Gammaproteobacteria	Enterobacterales	Vibrionaceae	Grimontia
ASV_10264	0	0.000395438	Bacteria	Proteobacteria	Gammaproteobacteria	Pseudomonadales	Halieaceae	Pseudohaliea
ASV_10310	0	0.000395438	Bacteria	Proteobacteria	Gammaproteobacteria	Pseudomonadales	Cellvibrionaceae	Cellvibrionaceae
ASV_10834	0	0.000395438	Bacteria	Proteobacteria	Gammaproteobacteria	Diplorickettsiales	Diplorickettsiaceae	NA
ASV_10902	0	0.000395438	Bacteria	Proteobacteria	Gammaproteobacteria	EV818SWSAP88	EV818SWSAP88	EV818SWSAP88
ASV_11348	0	0.000395438	Bacteria	Sva0485	Sva0485	Sva0485	Sva0485	Sva0485
ASV_02068	0	0.000395438	Bacteria	Verrucomicrobiota	Chlamydiae	Chlamydiales	Chlamydiaceae	uncultured
ASV_02613	0	0.000395438	Bacteria	Verrucomicrobiota	Kiritimatiellae	Kiritimatiellales	Kiritimatiellaceae	R76_B128
ASV_03446	0	0.000395438	Bacteria	WS4	WS4	WS4	WS4	WS4
ASV_14001	0.00334086	0.000338947	Bacteria	Firmicutes	Clostridia	Oscillospirales	Oscillospiraceae	NA
ASV_05283	0.00255478	0.000338947	Bacteria	Actinobacteriota	Coriobacteriia	Coriobacteriales	Eggerthellaceae	NA
ASV_03965	0.0018342	0.000338947	Bacteria	Actinobacteriota	Actinobacteria	Micromonosporales	Micromonosporaceae	Actinocatenispora
ASV_08795	0.00137565	0.000338947	Bacteria	Proteobacteria	Gammaproteobacteria	Burkholderiales	Sutterellaceae	Parasutterella
ASV_09829	0.000982607	0.000338947	Bacteria	Proteobacteria	Gammaproteobacteria	Enterobacterales	Yersiniaceae	Rahnella1
ASV_01372	0.000131014	0.000338947	Bacteria	Acidobacteriota	Holophagae	Holophagales	Holophagaceae	NA
ASV_08462	0.000131014	0.000338947	Bacteria	Proteobacteria	Alphaproteobacteria	Azospirillales	Azospirillaceae	Azospirillum
ASV_03418	0	0.000338947	Bacteria	Acidobacteriota	Blastocatellia	Blastocatellales	Blastocatellaceae	Blastocatellaceae
ASV_03984	0	0.000338947	Bacteria	Actinobacteriota	Actinobacteria	Micromonosporales	Micromonosporaceae	Phytomonospora
ASV_03177	0	0.000338947	Bacteria	Bacteroidota	Rhodothermia	Balneolales	Balneolaceae	uncultured
ASV_03178	0	0.000338947	Bacteria	Bacteroidota	Rhodothermia	Balneolales	Balneolaceae	Gracilimonas
ASV_03184	0	0.000338947	Bacteria	Bacteroidota	Rhodothermia	Rhodothermales	Rhodothermaceae	Rhodothermaceae
ASV_16263	0	0.000338947	Bacteria	Bacteroidota	Bacteroidia	Flavobacteriales	Flavobacteriaceae	Nonlabens
ASV_16267	0	0.000338947	Bacteria	Bacteroidota	Bacteroidia	Flavobacteriales	Flavobacteriaceae	Robiginitalea
ASV_16270	0	0.000338947	Bacteria	Bacteroidota	Bacteroidia	Flavobacteriales	Flavobacteriaceae	Hoppeia
ASV_16523	0	0.000338947	Bacteria	Bacteroidota	Bacteroidia	Flavobacteriales	Cryomorphaceae	Owenweeksia
ASV_16607	0	0.000338947	Bacteria	Bacteroidota	Bacteroidia	Sphingobacteriales	ST_12K33	ST_12K33
ASV_16943	0	0.000338947	Bacteria	Bacteroidota	Bacteroidia	Chitinophagales	Chitinophagaceae	Heliimonas
ASV_17328	0	0.000338947	Bacteria	Bacteroidota	Bacteroidia	Sphingobacteriales	Sphingobacteriaceae	Parapedobacter
ASV_06603	0	0.000338947	Bacteria	Cloacimonadota	Cloacimonadia	Cloacimonadales	PBS_18	PBS_18
ASV_06653	0	0.000338947	Bacteria	Cyanobacteria	Vampirivibrionia	Vampirovibrionales	Vampirovibrionaceae	Vampirovibrio
ASV_06719	0	0.000338947	Bacteria	Cyanobacteria	Cyanobacteriia	Phormidesmiales	Phormidesmiaceae	Phormidesmis_ANT.LACV5.1
ASV_11361	0	0.000338947	Bacteria	Desulfobacterota	Desulfobacteria	Desulfobacterales	Desulfobacteraceae	uncultured
ASV_03447	0	0.000338947	Bacteria	Entotheonellaeota	Entotheonellia	Entotheonellales	Entotheonellaceae	Entotheonellaceae
ASV_14042	0	0.000338947	Bacteria	Firmicutes	Clostridia	Oscillospirales	Butyricicoccaceae	UCG_009
ASV_14250	0	0.000338947	Bacteria	Firmicutes	Clostridia	Lachnospirales	Lachnospiraceae	Shuttleworthia
ASV_14698	0	0.000338947	Bacteria	Firmicutes	Clostridia	Clostridiales	Clostridiaceae	Candidatus_Arthromitus
ASV_06317	0	0.000338947	Bacteria	Patescibacteria	Microgenomatia	Candidatus_Shapirobacteria	Candidatus_Shapirobacteria	Candidatus_Shapirobacteria
ASV_03085	0	0.000338947	Bacteria	Planctomycetota	Planctomycetes	Gemmatales	Gemmataceae	Telmatocola
ASV_08150	0	0.000338947	Bacteria	Proteobacteria	Alphaproteobacteria	Rhodobacterales	Rhodobacteraceae	Halodurantibacterium
ASV_08548	0	0.000338947	Bacteria	Proteobacteria	Alphaproteobacteria	Paracaedibacterales	Paracaedibacteraceae	Candidatus_Captivus
ASV_08722	0	0.000338947	Bacteria	Proteobacteria	Gammaproteobacteria	Burkholderiales	Comamonadaceae	Simplicispira
ASV_08996	0	0.000338947	Bacteria	Proteobacteria	Gammaproteobacteria	Burkholderiales	Chromobacteriaceae	Crenobacter
ASV_09521	0	0.000338947	Bacteria	Proteobacteria	Gammaproteobacteria	Salinisphaerales	Solimonadaceae	Hydrocarboniphaga
ASV_10739	0	0.000338947	Bacteria	Proteobacteria	Gammaproteobacteria	BD7_8	BD7_8	BD7_8
ASV_10926	0	0.000338947	Bacteria	Proteobacteria	Gammaproteobacteria	Legionellales	Legionellaceae	NA
ASV_02215	0	0.000338947	Bacteria	Verrucomicrobiota	Verrucomicrobiae	Pedosphaerales	Pedosphaeraceae	DEV114
ASV_02617	0	0.000338947	Bacteria	Verrucomicrobiota	Verrucomicrobiae	Opitutales	Opitutaceae	Diplosphaera
ASV_18023	0.0036684	0.000282456	Bacteria	Firmicutes	Bacilli	Bacillales	Planococcaceae	Rummeliibacillus
ASV_13838	0.00229275	0.000282456	Bacteria	Firmicutes	Bacilli	RF39	RF39	RF39
ASV_07872	0.00150666	0.000282456	Bacteria	Proteobacteria	Alphaproteobacteria	Rhizobiales	Xanthobacteraceae	Rhodoplanes
ASV_02669	0.00144116	0.000282456	Bacteria	Planctomycetota	Pla4_lineage	Pla4_lineage	Pla4_lineage	Pla4_lineage
ASV_03852	0.00137565	0.000282456	Bacteria	Actinobacteriota	Actinobacteria	Propionibacteriales	Propionibacteriaceae	NA
ASV_01789	0.000917099	0.000282456	Bacteria	Firmicutes	Bacilli	Erysipelotrichales	Erysipelatoclostridiaceae	NA
ASV_01279	0.000851592	0.000282456	Bacteria	Firmicutes	Negativicutes	Veillonellales_Selenomonadales	Sporomusaceae	Anaerosinus
ASV_09541	0.000262028	0.000282456	Bacteria	Proteobacteria	Gammaproteobacteria	Pseudomonadales	Alcanivoracaceae1	Alcanivorax
ASV_04124	0	0.000282456	Bacteria	Actinobacteriota	Actinobacteria	Catenulisporales	Actinospicaceae	Actinospica
ASV_03196	0	0.000282456	Bacteria	Bacteroidota	Ignavibacteria	Ignavibacteriales	SR_FBR_L83	SR_FBR_L83
ASV_16240	0	0.000282456	Bacteria	Bacteroidota	Bacteroidia	Flavobacteriales	Flavobacteriaceae	Actibacter
ASV_16308	0	0.000282456	Bacteria	Bacteroidota	Bacteroidia	Flavobacteriales	Blattabacteriaceae	Blattabacterium
ASV_17105	0	0.000282456	Bacteria	Bacteroidota	Bacteroidia	Bacteroidales	Williamwhitmaniaceae	Rs_D38_termite_group
ASV_17771	0	0.000282456	Bacteria	Bacteroidota	Bacteroidia	Cytophagales	Cyclobacteriaceae	Fabibacter
ASV_17782	0	0.000282456	Bacteria	Bacteroidota	Bacteroidia	Cytophagales	Cyclobacteriaceae	Cesiribacter
ASV_07287	0	0.000282456	Bacteria	Bdellovibrionota	Bdellovibrionia	Bacteriovoracales	Bacteriovoracaceae	uncultured
ASV_15159	0	0.000282456	Bacteria	Chloroflexi	TK10	TK10	TK10	TK10
ASV_06654	0	0.000282456	Bacteria	Cyanobacteria	Vampirivibrionia	Vampirovibrionales	Vampirovibrionales	Vampirovibrionales
ASV_06722	0	0.000282456	Bacteria	Cyanobacteria	Cyanobacteriia	Phormidesmiales	Phormidesmiaceae	Phormidium_MBIC10003
ASV_07267	0	0.000282456	Bacteria	Desulfobacterota	Desulfovibrionia	Desulfovibrionales	Desulfovibrionaceae	Mailhella
ASV_11398	0	0.000282456	Bacteria	Desulfobacterota	Desulfobulbia	Desulfobulbales	uncultured	uncultured
ASV_11411	0	0.000282456	Bacteria	Desulfobacterota	Syntrophorhabdia	Syntrophorhabdales	Syntrophorhabdaceae	Syntrophorhabdus
ASV_00332	0	0.000282456	Bacteria	Firmicutes	Bacilli	Bacillales	Planococcaceae	Planomicrobium
ASV_01626	0	0.000282456	Bacteria	Firmicutes	Bacilli	Izemoplasmatales	Izemoplasmataceae	Izemoplasmataceae
ASV_13914	0	0.000282456	Bacteria	Firmicutes	Clostridia	Oscillospirales	Hungateiclostridiaceae	Hungateiclostridiaceae
ASV_14194	0	0.000282456	Bacteria	Firmicutes	Clostridia	Lachnospirales	Lachnospiraceae	GCA_900066575
ASV_14241	0	0.000282456	Bacteria	Firmicutes	Clostridia	Lachnospirales	Lachnospiraceae	Lachnospiraceae_XPB1014_group
ASV_14690	0	0.000282456	Bacteria	Firmicutes	Clostridia	Clostridiales	Clostridiaceae	Clostridium_sensu_stricto_19
ASV_14700	0	0.000282456	Bacteria	Firmicutes	Clostridia	Clostridiales	Caloramatoraceae	Clostridium
ASV_15149	0	0.000282456	Bacteria	Firmicutes	Bacilli	Haloplasmatales	Haloplasmataceae	Haloplasma
ASV_15642	0	0.000282456	Bacteria	Firmicutes	Bacilli	Paenibacillales	Paenibacillaceae	Thermobacillus
ASV_11478	0	0.000282456	Bacteria	Myxococcota	Polyangia	Polyangiales	Amb_16S_1034	Amb_16S_1034
ASV_11551	0	0.000282456	Bacteria	Myxococcota	Polyangia	Polyangiales	Sandaracinaceae	NA
ASV_06435	0	0.000282456	Bacteria	Patescibacteria	ABY1	Candidatus_Uhrbacteria	Candidatus_Uhrbacteria	Candidatus_Uhrbacteria
ASV_03083	0	0.000282456	Bacteria	Planctomycetota	Planctomycetes	Gemmatales	Gemmataceae	NA
ASV_08446	0	0.000282456	Bacteria	Proteobacteria	Alphaproteobacteria	Kiloniellales	Kiloniellaceae	uncultured
ASV_08448	0	0.000282456	Bacteria	Proteobacteria	Alphaproteobacteria	Kiloniellales	Kiloniellaceae	Limibacillus
ASV_08533	0	0.000282456	Bacteria	Proteobacteria	Alphaproteobacteria	Puniceispirillales	SAR116_clade	Candidatus_Puniceispirillum
ASV_10710	0	0.000282456	Bacteria	Proteobacteria	Gammaproteobacteria	CCM19a	CCM19a	CCM19a
ASV_10711	0	0.000282456	Bacteria	Proteobacteria	Gammaproteobacteria	JTB23	JTB23	JTB23
ASV_02219	0	0.000282456	Bacteria	Verrucomicrobiota	Verrucomicrobiae	Pedosphaerales	Pedosphaeraceae	RS25G
ASV_15446	0.00406144	0.000225965	Bacteria	Firmicutes	Bacilli	Thermoactinomycetales	Thermoactinomycetaceae	Laceyella
ASV_01611	0.00203072	0.000225965	Bacteria	Firmicutes	Bacilli	Entomoplasmatales	type_III	type_III
ASV_15450	0.00157217	0.000225965	Bacteria	Firmicutes	Bacilli	Thermoactinomycetales	Thermoactinomycetaceae	Shimazuella
ASV_01131	0.000393043	0.000225965	Bacteria	Firmicutes	Incertae_Sedis	DTU014	DTU014	DTU014
ASV_08984	0.000262028	0.000225965	Bacteria	Proteobacteria	Gammaproteobacteria	Burkholderiales	Chromobacteriaceae	Paludibacterium
ASV_13968	0.000196521	0.000225965	Bacteria	Firmicutes	Clostridia	Oscillospirales	Hungateiclostridiaceae	Fastidiosipila
ASV_02122	0	0.000225965	Bacteria	Acidobacteriota	Aminicenantia	Aminicenantales	Aminicenantales	Aminicenantales
ASV_03190	0	0.000225965	Bacteria	Bacteroidota	Chlorobia	Chlorobiales	Chlorobiaceae	Chlorobium
ASV_16482	0	0.000225965	Bacteria	Bacteroidota	Bacteroidia	Bacteroidales	Prolixibacteraceae	Draconibacterium
ASV_16605	0	0.000225965	Bacteria	Bacteroidota	Bacteroidia	Flavobacteriales	Flavobacteriaceae	uncultured
ASV_16667	0	0.000225965	Bacteria	Bacteroidota	Bacteroidia	Chitinophagales	Saprospiraceae	Portibacter
ASV_16945	0	0.000225965	Bacteria	Bacteroidota	Bacteroidia	Chitinophagales	Chitinophagaceae	Dinghuibacter
ASV_17729	0	0.000225965	Bacteria	Bacteroidota	Bacteroidia	Cytophagales	Spirosomaceae	Lacihabitans
ASV_17769	0	0.000225965	Bacteria	Bacteroidota	Bacteroidia	Cytophagales	Microscillaceae	Thermoflexibacter
ASV_03621	0	0.000225965	Bacteria	Chloroflexi	NLS2_31	NLS2_31	NLS2_31	NLS2_31
ASV_03655	0	0.000225965	Bacteria	Chloroflexi	Anaerolineae	Ardenticatenales	uncultured	uncultured
ASV_03656	0	0.000225965	Bacteria	Chloroflexi	Anaerolineae	ADurb.Bin180	ADurb.Bin180	ADurb.Bin180
ASV_03659	0	0.000225965	Bacteria	Chloroflexi	Anaerolineae	Anaerolineales	Anaerolineaceae	NA
ASV_03669	0	0.000225965	Bacteria	Chloroflexi	Anaerolineae	Anaerolineales	Anaerolineaceae	ADurb.Bin120
ASV_06652	0	0.000225965	Bacteria	Cyanobacteria	Vampirivibrionia	Caenarcaniphilales	Caenarcaniphilales	Caenarcaniphilales
ASV_06700	0	0.000225965	Bacteria	Cyanobacteria	Cyanobacteriia	Cyanobacteriales	Cyanobacteriaceae	Geitlerinema_LD9
ASV_06704	0	0.000225965	Bacteria	Cyanobacteria	Cyanobacteriia	Cyanobacteriales	Coleofasciculaceae	Microcoleus_SAG_1449_1a
ASV_11258	0	0.000225965	Bacteria	Desulfobacterota	uncultured	uncultured	uncultured	uncultured
ASV_11408	0	0.000225965	Bacteria	Desulfobacterota	Desulfobulbia	Desulfobulbales	Desulfocapsaceae	Desulforhopalus
ASV_11578	0	0.000225965	Bacteria	Desulfobacterota	Desulfuromonadia	Bradymonadales	Bradymonadales	Bradymonadales
ASV_00207	0	0.000225965	Bacteria	Firmicutes	Bacilli	Lactobacillales	Carnobacteriaceae	Lacticigenium
ASV_01263	0	0.000225965	Bacteria	Firmicutes	Negativicutes	Veillonellales_Selenomonadales	Sporomusaceae	Anaeromusa_Anaeroarcus
ASV_07056	0	0.000225965	Bacteria	Firmicutes	Limnochordia	Limnochordales	Limnochordaceae	Limnochordaceae
ASV_13455	0	0.000225965	Bacteria	Firmicutes	Bacilli	Alicyclobacillales	Alicyclobacillaceae	Acidibacillus
ASV_15125	0	0.000225965	Bacteria	Firmicutes	Clostridia	Caldicoprobacterales	Caldicoprobacteraceae	Caldicoprobacter
ASV_11484	0	0.000225965	Bacteria	Myxococcota	Polyangia	Polyangiales	Polyangiaceae	Polyangium
ASV_03305	0	0.000225965	Bacteria	Nitrospirota	4_29_1	4_29_1	4_29_1	4_29_1
ASV_03448	0	0.000225965	Bacteria	Nitrospirota	Thermodesulfovibrionia	uncultured	uncultured	uncultured
ASV_06363	0	0.000225965	Bacteria	Patescibacteria	Parcubacteria	GWA2_38_13b	GWA2_38_13b	GWA2_38_13b
ASV_02670	0	0.000225965	Bacteria	Planctomycetota	Phycisphaerae	CCM11a	CCM11a	CCM11a
ASV_02825	0	0.000225965	Bacteria	Planctomycetota	Phycisphaerae	MSBL9	4572_13	4572_13
ASV_02833	0	0.000225965	Bacteria	Planctomycetota	Phycisphaerae	Phycisphaerales	Phycisphaeraceae	AKYG587
ASV_02858	0	0.000225965	Bacteria	Planctomycetota	Planctomycetes	Planctomycetales	Rubinisphaeraceae	SH_PL14
ASV_02989	0	0.000225965	Bacteria	Planctomycetota	Planctomycetes	Pirellulales	Pirellulaceae	Bythopirellula
ASV_08453	0	0.000225965	Bacteria	Proteobacteria	Alphaproteobacteria	Puniceispirillales	Puniceispirillales_Incertae_Sedis	Constrictibacter
ASV_08534	0	0.000225965	Bacteria	Proteobacteria	Alphaproteobacteria	Rhizobiales	Stappiaceae	Stappiaceae
ASV_09050	0	0.000225965	Bacteria	Proteobacteria	Gammaproteobacteria	Burkholderiales	Rhodocyclaceae	Georgfuchsia
ASV_09059	0	0.000225965	Bacteria	Proteobacteria	Gammaproteobacteria	Burkholderiales	Gallionellaceae	Ferriphaselus
ASV_09241	0	0.000225965	Bacteria	Proteobacteria	Gammaproteobacteria	Burkholderiales	Neisseriaceae	uncultured
ASV_09254	0	0.000225965	Bacteria	Proteobacteria	Gammaproteobacteria	Burkholderiales	Burkholderiaceae	uncultured
ASV_10725	0	0.000225965	Bacteria	Proteobacteria	Gammaproteobacteria	SZB50	SZB50	SZB50
ASV_10915	0	0.000225965	Bacteria	Proteobacteria	Gammaproteobacteria	EC3	EC3	EC3
ASV_11026	0	0.000225965	Bacteria	Proteobacteria	Gammaproteobacteria	I3A	I3A	I3A
ASV_06569	0	0.000225965	Bacteria	Spirochaetota	Spirochaetia	Spirochaetales	Spirochaetaceae	Sediminispirochaeta
ASV_01883	0	0.000225965	Bacteria	Verrucomicrobiota	Chlamydiae	LD1_PA32	LD1_PA32	LD1_PA32
ASV_02054	0	0.000225965	Bacteria	Verrucomicrobiota	Chlamydiae	Chlamydiales	Waddliaceae	Waddlia
ASV_02057	0	0.000225965	Bacteria	Verrucomicrobiota	Chlamydiae	Chlamydiales	Criblamydiaceae	uncultured
ASV_02512	0	0.000225965	Bacteria	Verrucomicrobiota	Verrucomicrobiae	Verrucomicrobiales	Rubritaleaceae	Haloferula
ASV_15355	0.00235826	0.000169474	Bacteria	Firmicutes	Clostridia	Peptostreptococcales_Tissierellales	Peptostreptococcaceae	Clostridioides
ASV_07497	0.00131014	0.000169474	Bacteria	Proteobacteria	Alphaproteobacteria	Acetobacterales	Acetobacteraceae	Belnapia
ASV_13532	0.000917099	0.000169474	Bacteria	Firmicutes	Clostridia	Peptostreptococcales_Tissierellales	Anaerovoracaceae	Anaerovorax
ASV_02490	0.000720578	0.000169474	Bacteria	Verrucomicrobiota	Verrucomicrobiae	Verrucomicrobiales	Verrucomicrobiaceae	Brevifollis
ASV_08547	0.00045855	0.000169474	Bacteria	Proteobacteria	Alphaproteobacteria	Paracaedibacterales	Paracaedibacteraceae	uncultured
ASV_05107	0	0.000169474	Bacteria	Actinobacteriota	Actinobacteria	Micrococcales	Dermatophilaceae	uncultured
ASV_03175	0	0.000169474	Bacteria	Bacteroidota	Rhodothermia	Balneolales	Balneolaceae	Balneolaceae
ASV_03192	0	0.000169474	Bacteria	Bacteroidota	Ignavibacteria	Ignavibacteriales	LD_RB_34	LD_RB_34
ASV_16017	0	0.000169474	Bacteria	Bacteroidota	Bacteroidia	Bacteroidales	Marinilabiliaceae	Carboxylicivirga
ASV_16479	0	0.000169474	Bacteria	Bacteroidota	Bacteroidia	Bacteroidales	Prolixibacteraceae	NA
ASV_16677	0	0.000169474	Bacteria	Bacteroidota	Bacteroidia	Chitinophagales	Saprospiraceae	Membranicola
ASV_17526	0	0.000169474	Bacteria	Bacteroidota	Bacteroidia	Bacteroidales	uncultured	uncultured
ASV_17670	0	0.000169474	Bacteria	Bacteroidota	Bacteroidia	Bacteroidales	Williamwhitmaniaceae	Williamwhitmaniaceae
ASV_17762	0	0.000169474	Bacteria	Bacteroidota	Bacteroidia	Cytophagales	Cytophagaceae	Sporocytophaga
ASV_17860	0	0.000169474	Bacteria	Bacteroidota	Bacteroidia	Cytophagales	Hymenobacteraceae	NA
ASV_03459	0	0.000169474	Bacteria	Chloroflexi	Chloroflexia	Chloroflexales	Herpetosiphonaceae	Herpetosiphon
ASV_06656	0	0.000169474	Bacteria	Cyanobacteria	Cyanobacteriia	Phormidesmiales	Nodosilineaceae	NA
ASV_06660	0	0.000169474	Bacteria	Cyanobacteria	Cyanobacteriia	Oxyphotobacteria_Incertae_Sedis	Unknown_Family	NA
ASV_03390	0	0.000169474	Bacteria	Elusimicrobiota	Elusimicrobia	MVP_88	MVP_88	MVP_88
ASV_11412	0	0.000169474	Bacteria	Elusimicrobiota	Rs_M47	Rs_M47	Rs_M47	Rs_M47
ASV_01167	0	0.000169474	Bacteria	Firmicutes	Desulfitobacteriia	Desulfitobacteriales	Syntrophobotulaceae	Dehalobacter
ASV_13906	0	0.000169474	Bacteria	Firmicutes	Clostridia	Clostridia	Gracilibacteraceae	Lutispora
ASV_14407	0	0.000169474	Bacteria	Firmicutes	Clostridia	Lachnospirales	Lachnospirales	Lachnospirales
ASV_06609	0	0.000169474	Bacteria	Nitrospinota	Nitrospinia	Nitrospinales	Nitrospinaceae	Nitrospina
ASV_02835	0	0.000169474	Bacteria	Planctomycetota	Phycisphaerae	Phycisphaerales	AKAU3564_sediment_group	AKAU3564_sediment_group
ASV_02961	0	0.000169474	Bacteria	Planctomycetota	Planctomycetes	Pirellulales	Pirellulaceae	Blastopirellula
ASV_01448	0	0.000169474	Bacteria	Proteobacteria	Gammaproteobacteria	Pseudomonadales	Moraxellaceae	Moraxellaceae
ASV_07626	0	0.000169474	Bacteria	Proteobacteria	Alphaproteobacteria	Caulobacterales	Parvularculaceae	Parvularcula
ASV_08449	0	0.000169474	Bacteria	Proteobacteria	Alphaproteobacteria	Thalassobaculales	uncultured	uncultured
ASV_08536	0	0.000169474	Bacteria	Proteobacteria	Alphaproteobacteria	Caedibacterales	Caedibacteraceae	Caedibacter
ASV_09092	0	0.000169474	Bacteria	Proteobacteria	Gammaproteobacteria	Burkholderiales	Rhodocyclaceae	Candidatus_Accumulibacter
ASV_09536	0	0.000169474	Bacteria	Proteobacteria	Gammaproteobacteria	Salinisphaerales	Solimonadaceae	Solimonas
ASV_10265	0	0.000169474	Bacteria	Proteobacteria	Gammaproteobacteria	Pseudomonadales	Halieaceae	OM60(NOR5)_clade
ASV_10289	0	0.000169474	Bacteria	Proteobacteria	Gammaproteobacteria	Pseudomonadales	Saccharospirillaceae	Salinispirillum
ASV_10295	0	0.000169474	Bacteria	Proteobacteria	Gammaproteobacteria	Pseudomonadales	Porticoccaceae	NA
ASV_10575	0	0.000169474	Bacteria	Proteobacteria	Gammaproteobacteria	Chromatiales	Chromatiaceae	Achromatium
ASV_10601	0	0.000169474	Bacteria	Proteobacteria	Gammaproteobacteria	Nitrosococcales	Nitrosococcaceae	NA
ASV_10740	0	0.000169474	Bacteria	Proteobacteria	Gammaproteobacteria	Chromatiales	Chromatiaceae	Candidatus_Thiobios
ASV_11135	0	0.000169474	Bacteria	Proteobacteria	Alphaproteobacteria	Rickettsiales	Rickettsiaceae	Rickettsia
ASV_06608	0	0.000169474	Bacteria	Spirochaetota	MVP_15	MVP_15	MVP_15	MVP_15
ASV_01881	0	0.000169474	Bacteria	Verrucomicrobiota	Lentisphaeria	Victivallales	GWF2_44_16	GWF2_44_16
ASV_01882	0	0.000169474	Bacteria	Verrucomicrobiota	Lentisphaeria	Victivallales	vadinBE97	vadinBE97
ASV_01923	0	0.000169474	Bacteria	Verrucomicrobiota	Chlamydiae	Chlamydiales	Simkaniaceae	Simkania
ASV_02627	0	0.000169474	Bacteria	Verrucomicrobiota	Verrucomicrobiae	Opitutales	Puniceicoccaceae	Cerasicoccus
ASV_02632	0	0.000169474	Bacteria	Verrucomicrobiota	Verrucomicrobiae	Opitutales	Puniceicoccaceae	Pelagicoccus
ASV_13572	0.000982607	0.000112982	Bacteria	Firmicutes	Clostridia	Peptostreptococcales_Tissierellales	Anaerovoracaceae	Family_XIII_UCG_001
ASV_11483	0.000982607	0.000112982	Bacteria	Myxococcota	Polyangia	Polyangiales	Polyangiaceae	Aetherobacter
ASV_08716	0.000524057	0.000112982	Bacteria	Proteobacteria	Gammaproteobacteria	Burkholderiales	Comamonadaceae	Corticibacter
ASV_02123	0	0.000112982	Bacteria	Acidobacteriota	Subgroup_22	Subgroup_22	Subgroup_22	Subgroup_22
ASV_03961	0	0.000112982	Bacteria	Actinobacteriota	Actinobacteria	Streptosporangiales	Streptosporangiaceae	Acrocarpospora
ASV_05188	0	0.000112982	Bacteria	Actinobacteriota	Acidimicrobiia	Microtrichales	Microtrichaceae	Sva0996_marine_group
ASV_05255	0	0.000112982	Bacteria	Actinobacteriota	Coriobacteriia	Coriobacteriales	Coriobacteriales_Incertae_Sedis	Raoultibacter
ASV_03179	0	0.000112982	Bacteria	Bacteroidota	Rhodothermia	Balneolales	Balneolaceae	Balneola
ASV_03185	0	0.000112982	Bacteria	Bacteroidota	Rhodothermia	Rhodothermales	Rhodothermaceae	Rubricoccus
ASV_16237	0	0.000112982	Bacteria	Bacteroidota	Bacteroidia	Flavobacteriales	Flavobacteriaceae	NS4_marine_group
ASV_17734	0	0.000112982	Bacteria	Bacteroidota	Bacteroidia	Cytophagales	Spirosomaceae	Leadbetterella
ASV_17766	0	0.000112982	Bacteria	Bacteroidota	Bacteroidia	Cytophagales	Spirosomaceae	Arcicella
ASV_03679	0	0.000112982	Bacteria	Chloroflexi	Anaerolineae	SBR1031	SBR1031	SBR1031
ASV_03368	0	0.000112982	Bacteria	Desulfobacterota	Desulfuromonadia	Geobacterales	Geobacteraceae	Geobacteraceae
ASV_11394	0	0.000112982	Bacteria	Desulfobacterota	Syntrophia	Syntrophales	uncultured	uncultured
ASV_01134	0	0.000112982	Bacteria	Firmicutes	Clostridia	Peptococcales	Peptococcaceae	Peptococcaceae
ASV_01180	0	0.000112982	Bacteria	Firmicutes	Desulfitobacteriia	Desulfitobacteriales	Desulfitobacteriaceae	Desulfitobacterium
ASV_01785	0	0.000112982	Bacteria	Firmicutes	Bacilli	Erysipelotrichales	Erysipelatoclostridiaceae	Candidatus_Stoquefichus
ASV_03488	0	0.000112982	Bacteria	Firmicutes	Sulfobacillia	Sulfobacillales	Sulfobacillaceae	Sulfobacillus
ASV_13908	0	0.000112982	Bacteria	Firmicutes	Clostridia	uncultured	uncultured	uncultured
ASV_13965	0	0.000112982	Bacteria	Firmicutes	Clostridia	Oscillospirales	Hungateiclostridiaceae	Saccharofermentans
ASV_14240	0	0.000112982	Bacteria	Firmicutes	Clostridia	Lachnospirales	Lachnospiraceae	Lachnospiraceae_UCG_006
ASV_03234	0	0.000112982	Bacteria	Gemmatimonadota	Longimicrobia	Longimicrobiales	Longimicrobiaceae	NA
ASV_06355	0	0.000112982	Bacteria	Patescibacteria	Microgenomatia	Candidatus_Woesebacteria	Candidatus_Woesebacteria	Candidatus_Woesebacteria
ASV_07529	0	0.000112982	Bacteria	Proteobacteria	Alphaproteobacteria	Acetobacterales	Acetobacteraceae	Acetobacteraceae
ASV_07560	0	0.000112982	Bacteria	Proteobacteria	Alphaproteobacteria	Zavarziniales	uncultured	uncultured
ASV_08428	0	0.000112982	Bacteria	Proteobacteria	Alphaproteobacteria	Rhodospirillales	Rhodospirillaceae	uncultured
ASV_08430	0	0.000112982	Bacteria	Proteobacteria	Alphaproteobacteria	Rhodospirillales	Magnetospirillaceae	uncultured
ASV_09547	0	0.000112982	Bacteria	Proteobacteria	Gammaproteobacteria	Enterobacterales	Kangiellaceae	Pleionea
ASV_11012	0	0.000112982	Bacteria	Proteobacteria	Gammaproteobacteria	eub62A3	eub62A3	eub62A3
ASV_01968	0	0.000112982	Bacteria	Verrucomicrobiota	Chlamydiae	Chlamydiales	Chlamydiaceae	NA
ASV_02046	0	0.000112982	Bacteria	Verrucomicrobiota	Chlamydiae	Chlamydiales	Criblamydiaceae	Criblamydia
ASV_02614	0	0.000112982	Bacteria	Verrucomicrobiota	Verrucomicrobiae	Opitutales	Opitutaceae	Opitutaceae
ASV_02625	0	0.000112982	Bacteria	Verrucomicrobiota	Verrucomicrobiae	Opitutales	Puniceicoccaceae	NA
ASV_05045	0.0104156	0	Bacteria	Actinobacteriota	Actinobacteria	Micrococcales	Promicromonosporaceae	Myceligenerans
ASV_00669	0.00707477	0	Bacteria	Firmicutes	Bacilli	Lactobacillales	Lactobacillaceae	NA
ASV_14716	0.00609216	0	Bacteria	Firmicutes	Clostridia	Clostridiales	Clostridiaceae	Proteiniclasticum
ASV_05241	0.00517506	0	Bacteria	Actinobacteriota	Coriobacteriia	Coriobacteriales	Coriobacteriaceae	Collinsella
ASV_09786	0.00504405	0	Bacteria	Proteobacteria	Gammaproteobacteria	Enterobacterales	Enterobacteriaceae	Citrobacter
ASV_16222	0.00451999	0	Bacteria	Bacteroidota	Bacteroidia	Flavobacteriales	Flavobacteriaceae	Bizionia
ASV_16224	0.00379941	0	Bacteria	Bacteroidota	Bacteroidia	Flavobacteriales	Flavobacteriaceae	Aquibacter
ASV_14125	0.0037339	0	Bacteria	Firmicutes	Clostridia	Lachnospirales	Lachnospiraceae	Anaerosporobacter
ASV_11433	0.00301333	0	Bacteria	Myxococcota	Myxococcia	Myxococcales	Myxococcaceae	Corallococcus
ASV_16431	0.00294782	0	Bacteria	Bacteroidota	Bacteroidia	Flavobacteriales	Weeksellaceae	Soonwooa
ASV_17744	0.0027513	0	Bacteria	Bacteroidota	Bacteroidia	Cytophagales	Microscillaceae	Ohtaekwangia
ASV_14203	0.0027513	0	Bacteria	Firmicutes	Clostridia	Lachnospirales	Lachnospiraceae	Marvinbryantia
ASV_16226	0.00268579	0	Bacteria	Bacteroidota	Bacteroidia	Flavobacteriales	Flavobacteriaceae	Subsaxibacter
ASV_06561	0.00268579	0	Bacteria	Spirochaetota	V2072_189E03	V2072_189E03	V2072_189E03	V2072_189E03
ASV_14409	0.00255478	0	Bacteria	Firmicutes	Clostridia	Lachnospirales	Lachnospiraceae	Anaerostignum
ASV_08789	0.00255478	0	Bacteria	Proteobacteria	Gammaproteobacteria	Burkholderiales	Comamonadaceae	Ideonella
ASV_09225	0.00255478	0	Bacteria	Proteobacteria	Gammaproteobacteria	Burkholderiales	Oxalobacteraceae	Collimonas
ASV_11471	0.00242376	0	Bacteria	Myxococcota	Polyangia	Polyangiales	Polyangiaceae	uncultured
ASV_08843	0.00229275	0	Bacteria	Proteobacteria	Gammaproteobacteria	Burkholderiales	Alcaligenaceae	Pigmentiphaga
ASV_00705	0.00222724	0	Bacteria	Firmicutes	Bacilli	Lactobacillales	Lactobacillaceae	Lacticaseibacillus
ASV_08000	0.00222724	0	Bacteria	Proteobacteria	Alphaproteobacteria	Rhizobiales	Pleomorphomonadaceae	Pleomorphomonas
ASV_01625	0.00216173	0	Bacteria	Firmicutes	Bacilli	Izemoplasmatales	Izemoplasmatales	Izemoplasmatales
ASV_11052	0.00216173	0	Bacteria	Proteobacteria	Gammaproteobacteria	Cardiobacteriales	Cardiobacteriaceae	NA
ASV_03720	0.00203072	0	Bacteria	Actinobacteriota	Actinobacteria	Propionibacteriales	Nocardioidaceae	Flindersiella
ASV_11132	0.00203072	0	Bacteria	Proteobacteria	Alphaproteobacteria	Rickettsiales	Rickettsiaceae	NA
ASV_04662	0.00189971	0	Bacteria	Actinobacteriota	Actinobacteria	Micrococcales	Dermacoccaceae	Luteipulveratus
ASV_09775	0.00170318	0	Bacteria	Proteobacteria	Gammaproteobacteria	Enterobacterales	Enterobacteriaceae	Enterobacter
ASV_08997	0.00157217	0	Bacteria	Proteobacteria	Gammaproteobacteria	Burkholderiales	Chromobacteriaceae	Vogesella
ASV_09054	0.00144116	0	Bacteria	Proteobacteria	Gammaproteobacteria	Burkholderiales	Rhodocyclaceae	Zoogloea
ASV_04962	0.00117913	0	Bacteria	Actinobacteriota	Actinobacteria	Micrococcales	Microbacteriaceae	Plantibacter
ASV_13569	0.00111362	0	Bacteria	Firmicutes	Clostridia	Peptostreptococcales_Tissierellales	Anaerovoracaceae	Mogibacterium
ASV_08259	0.00104811	0	Bacteria	Proteobacteria	Alphaproteobacteria	Sphingomonadales	Sphingomonadaceae	Ellin6055
ASV_09709	0.00104811	0	Bacteria	Proteobacteria	Gammaproteobacteria	Enterobacterales	Enterobacteriaceae	Franconibacter
ASV_11134	0.00104811	0	Bacteria	Proteobacteria	Alphaproteobacteria	Rickettsiales	Rickettsiaceae	Candidatus_Trichorickettsia
ASV_04459	0.000982607	0	Bacteria	Actinobacteriota	Actinobacteria	Micromonosporales	Micromonosporaceae	Asanoa
ASV_13534	0.000982607	0	Bacteria	Firmicutes	Clostridia	Peptostreptococcales_Tissierellales	Anaerovoracaceae	NA
ASV_15150	0.000982607	0	Bacteria	Firmicutes	Negativicutes	uncultured	uncultured	uncultured
ASV_09751	0.000982607	0	Bacteria	Proteobacteria	Gammaproteobacteria	Enterobacterales	Enterobacteriaceae	Klebsiella
ASV_03781	0.000917099	0	Bacteria	Actinobacteriota	Actinobacteria	Propionibacteriales	Nocardioidaceae	Mumia
ASV_10861	0.000917099	0	Bacteria	Proteobacteria	Gammaproteobacteria	Diplorickettsiales	Diplorickettsiaceae	Diplorickettsia
ASV_04493	0.000851592	0	Bacteria	Actinobacteriota	Actinobacteria	Frankiales	Geodermatophilaceae	Geodermatophilus
ASV_03460	0.000851592	0	Bacteria	Chloroflexi	Chloroflexia	Kallotenuales	AKIW781	AKIW781
ASV_13801	0.000851592	0	Bacteria	Firmicutes	Clostridia	Peptostreptococcales_Tissierellales	Family_XI	Anaerococcus
ASV_13905	0.000851592	0	Bacteria	Firmicutes	Clostridia	Clostridia	Gracilibacteraceae	Gracilibacter
ASV_14394	0.000851592	0	Bacteria	Firmicutes	Clostridia	Lachnospirales	Lachnospiraceae	Herbinix
ASV_10094	0.000851592	0	Bacteria	Proteobacteria	Gammaproteobacteria	Pseudomonadales	Moraxellaceae	Fluviicoccus
ASV_10492	0.000851592	0	Bacteria	Proteobacteria	Gammaproteobacteria	Pseudomonadales	Cellvibrionaceae	Aestuariicella
ASV_01107	0.000786085	0	Bacteria	Firmicutes	Bacilli	Aneurinibacillales	Aneurinibacillaceae	Aneurinibacillus
ASV_07929	0.000786085	0	Bacteria	Proteobacteria	Alphaproteobacteria	Rhizobiales	Devosiaceae	uncultured
ASV_08074	0.000720578	0	Bacteria	Proteobacteria	Alphaproteobacteria	Rhizobiales	Rhizobiaceae	Aliihoeflea
ASV_08157	0.000720578	0	Bacteria	Proteobacteria	Alphaproteobacteria	Rhodobacterales	Rhodobacteraceae	Defluviimonas
ASV_08165	0.000720578	0	Bacteria	Proteobacteria	Alphaproteobacteria	Rhodobacterales	Rhodobacteraceae	Gemmobacter
ASV_03551	0.000720578	0	Bacteria	Synergistota	Synergistia	Synergistales	Synergistaceae	Fretibacterium
ASV_04551	0.000655071	0	Bacteria	Actinobacteriota	Actinobacteria	Frankiales	Geodermatophilaceae	Modestobacter
ASV_13503	0.000655071	0	Bacteria	Firmicutes	Desulfotomaculia	Desulfotomaculales	Pelotomaculaceae	Pelotomaculum
ASV_10294	0.000655071	0	Bacteria	Proteobacteria	Gammaproteobacteria	Pseudomonadales	Halomonadaceae	Marinospirillum
ASV_16942	0.000589564	0	Bacteria	Bacteroidota	Bacteroidia	Chitinophagales	Chitinophagaceae	Flavihumibacter
ASV_00704	0.000589564	0	Bacteria	Firmicutes	Bacilli	Lactobacillales	Lactobacillaceae	Loigolactobacillus
ASV_13879	0.000589564	0	Bacteria	Firmicutes	Clostridia	Christensenellales	Christensenellaceae	NA
ASV_09346	0.000589564	0	Bacteria	Proteobacteria	Gammaproteobacteria	Xanthomonadales	Xanthomonadaceae	SN8
ASV_02642	0.000589564	0	Bacteria	Verrucomicrobiota	Verrucomicrobiae	Opitutales	Opitutaceae	uncultured
ASV_17106	0.000524057	0	Bacteria	Bacteroidota	Bacteroidia	Bacteroidales	Bacteroidales_BS11_gut_group	Bacteroidales_BS11_gut_group
ASV_03457	0.000524057	0	Bacteria	Chloroflexi	Chloroflexia	Chloroflexales	Roseiflexaceae	uncultured
ASV_06701	0.000524057	0	Bacteria	Cyanobacteria	Cyanobacteriia	Cyanobacteriales	Coleofasciculaceae	Potamolinea_1PC
ASV_13538	0.000524057	0	Bacteria	Firmicutes	Clostridia	Peptostreptococcales_Tissierellales	Anaerovoracaceae	S5_A14a
ASV_03235	0.000524057	0	Bacteria	Gemmatimonadota	Longimicrobia	Longimicrobiales	Longimicrobiaceae	YC_ZSS_LKJ147
ASV_10260	0.000524057	0	Bacteria	Proteobacteria	Gammaproteobacteria	Pseudomonadales	Moraxellaceae	Cavicella
ASV_04132	0.00045855	0	Bacteria	Actinobacteriota	Actinobacteria	Corynebacteriales	Corynebacteriaceae	Lawsonella
ASV_03504	0.00045855	0	Bacteria	Chloroflexi	Chloroflexia	Thermomicrobiales	AKYG1722	AKYG1722
ASV_11295	0.00045855	0	Bacteria	Desulfobacterota	Desulfuromonadia	Bradymonadales	Bradymonadaceae	NA
ASV_15430	0.00045855	0	Bacteria	Firmicutes	Bacilli	Thermoactinomycetales	Thermoactinomycetaceae	Thermoactinomycetaceae
ASV_07351	0.00045855	0	Bacteria	Proteobacteria	Alphaproteobacteria	Acetobacterales	Acetobacteraceae	Rhodopila
ASV_08455	0.00045855	0	Bacteria	Proteobacteria	Alphaproteobacteria	Tistrellales	Geminicoccaceae	Geminicoccus
ASV_09289	0.00045855	0	Bacteria	Proteobacteria	Gammaproteobacteria	Xanthomonadales	Rhodanobacteraceae	uncultured
ASV_11096	0.00045855	0	Bacteria	Proteobacteria	Alphaproteobacteria	Rickettsiales	Anaplasmataceae	Wolbachia
ASV_00730	0.000393043	0	Bacteria	Firmicutes	Bacilli	Lactobacillales	Carnobacteriaceae	Alkalibacterium
ASV_01278	0.000393043	0	Bacteria	Firmicutes	Negativicutes	Veillonellales_Selenomonadales	Sporomusaceae	Propionispora
ASV_14221	0.000393043	0	Bacteria	Firmicutes	Clostridia	Lachnospirales	Lachnospiraceae	Hungatella
ASV_07320	0.000393043	0	Bacteria	Proteobacteria	Alphaproteobacteria	Zavarziniales	Zavarziniaceae	Zavarziniaceae
ASV_09347	0.000393043	0	Bacteria	Proteobacteria	Gammaproteobacteria	Xanthomonadales	Xanthomonadaceae	Xanthomonas
ASV_03899	0.000327536	0	Bacteria	Actinobacteriota	Actinobacteria	Propionibacteriales	Nocardioidaceae	Actinopolymorpha
ASV_05267	0.000327536	0	Bacteria	Actinobacteriota	Coriobacteriia	Coriobacteriales	Coriobacteriales_Incertae_Sedis	Phoenicibacter
ASV_17680	0.000327536	0	Bacteria	Bacteroidota	Bacteroidia	Cytophagales	Spirosomaceae	Larkinella
ASV_06658	0.000327536	0	Bacteria	Cyanobacteria	Cyanobacteriia	Oxyphotobacteria_Incertae_Sedis	Unknown_Family	Leptolyngbya_EcFYyyy_00
ASV_06659	0.000327536	0	Bacteria	Cyanobacteria	Cyanobacteriia	Synechococcales	Cyanobiaceae	Cyanobium_PCC_6307
ASV_07263	0.000327536	0	Bacteria	Desulfobacterota	Desulfovibrionia	Desulfovibrionales	Desulfovibrionaceae	NA
ASV_00634	0.000327536	0	Bacteria	Firmicutes	Bacilli	Lactobacillales	Aerococcaceae	Facklamia
ASV_13872	0.000327536	0	Bacteria	Firmicutes	Clostridia	Clostridiales	uncultured	uncultured
ASV_14016	0.000327536	0	Bacteria	Firmicutes	Clostridia	Oscillospirales	Oscillospiraceae	Papillibacter
ASV_14069	0.000327536	0	Bacteria	Firmicutes	Clostridia	Oscillospirales	Oscillospiraceae	V9D2013_group
ASV_06315	0.000327536	0	Bacteria	Patescibacteria	uncultured	uncultured	uncultured	uncultured
ASV_08856	0.000327536	0	Bacteria	Proteobacteria	Gammaproteobacteria	Burkholderiales	Alcaligenaceae	uncultured
ASV_09293	0.000327536	0	Bacteria	Proteobacteria	Gammaproteobacteria	Xanthomonadales	Rhodanobacteraceae	Tahibacter
ASV_09369	0.000327536	0	Bacteria	Proteobacteria	Gammaproteobacteria	Xanthomonadales	Xanthomonadaceae	Thermomonas
ASV_17853	0.000262028	0	Bacteria	Bacteroidota	Bacteroidia	Cytophagales	Cytophagaceae	Rhodocytophaga
ASV_06663	0.000262028	0	Bacteria	Cyanobacteria	Cyanobacteriia	Cyanobacteriales	Gloeocapsaceae	Gloeocapsa
ASV_01211	0.000262028	0	Bacteria	Firmicutes	Negativicutes	Acidaminococcales	Acidaminococcaceae	uncultured
ASV_13535	0.000262028	0	Bacteria	Firmicutes	Clostridia	Peptostreptococcales_Tissierellales	Anaerovoracaceae	uncultured
ASV_13772	0.000262028	0	Bacteria	Firmicutes	Clostridia	Peptostreptococcales_Tissierellales	Peptostreptococcales_Tissierellales	Gottschalkia
ASV_07585	0.000262028	0	Bacteria	Proteobacteria	Alphaproteobacteria	Micropepsales	Micropepsaceae	Rhizomicrobium
ASV_08549	0.000262028	0	Bacteria	Proteobacteria	Alphaproteobacteria	Paracaedibacterales	Paracaedibacteraceae	NA
ASV_09611	0.000262028	0	Bacteria	Proteobacteria	Gammaproteobacteria	Enterobacterales	Morganellaceae	Arsenophonus
ASV_11076	0.000262028	0	Bacteria	Proteobacteria	Gammaproteobacteria	Piscirickettsiales	Piscirickettsiaceae	Candidatus_Endoecteinascidia
ASV_02061	0.000262028	0	Bacteria	Verrucomicrobiota	Chlamydiae	Chlamydiales	Parachlamydiaceae	Parachlamydiaceae
ASV_16579	0.000196521	0	Bacteria	Bacteroidota	Bacteroidia	Flavobacteriales	Crocinitomicaceae	NA
ASV_15207	0.000196521	0	Bacteria	Chloroflexi	Dehalococcoidia	Dehalococcoidales	uncultured	uncultured
ASV_06710	0.000196521	0	Bacteria	Cyanobacteria	Cyanobacteriia	Cyanobacteriales	Chroococcidiopsaceae	Crinalium_SAG_22.89
ASV_00939	0.000196521	0	Bacteria	Firmicutes	Bacilli	Bacillales	Bacillaceae	Anoxybacillus
ASV_01264	0.000196521	0	Bacteria	Firmicutes	Negativicutes	Veillonellales_Selenomonadales	Sporomusaceae	Sporomusaceae
ASV_01628	0.000196521	0	Bacteria	Firmicutes	Bacilli	Erysipelotrichales	Erysipelotrichaceae	Allobaculum
ASV_14256	0.000196521	0	Bacteria	Firmicutes	Clostridia	Lachnospirales	Lachnospiraceae	Pseudobutyrivibrio
ASV_11545	0.000196521	0	Bacteria	Myxococcota	Polyangia	Polyangiales	Sandaracinaceae	Sandaracinus
ASV_08429	0.000196521	0	Bacteria	Proteobacteria	Alphaproteobacteria	Rhodospirillales	Magnetospirillaceae	Magnetospirillum
ASV_09093	0.000196521	0	Bacteria	Proteobacteria	Gammaproteobacteria	Burkholderiales	Nitrosomonadaceae	Nitrosomonas
ASV_09519	0.000196521	0	Bacteria	Proteobacteria	Gammaproteobacteria	Salinisphaerales	Solimonadaceae	Oceanococcus
ASV_09537	0.000196521	0	Bacteria	Proteobacteria	Gammaproteobacteria	Salinisphaerales	Solimonadaceae	Fontimonas
ASV_10579	0.000196521	0	Bacteria	Proteobacteria	Gammaproteobacteria	Chromatiales	Chromatiaceae	Chromatium
ASV_10485	0.000131014	0	Bacteria	Actinobacteriota	Actinobacteria	Streptomycetales	Streptomycetaceae	E1B_B3_114
ASV_16309	0.000131014	0	Bacteria	Bacteroidota	Bacteroidia	Flavobacteriales	Weeksellaceae	Moheibacter
ASV_06687	0.000131014	0	Bacteria	Cyanobacteria	Cyanobacteriia	Cyanobacteriales	Nostocaceae	Nostoc_PCC_7107
ASV_11395	0.000131014	0	Bacteria	Desulfobacterota	Syntrophia	Syntrophales	Smithellaceae	Smithella
ASV_00606	0.000131014	0	Bacteria	Firmicutes	Bacilli	Staphylococcales	Staphylococcaceae	NA
ASV_13859	0.000131014	0	Bacteria	Firmicutes	Clostridia	Eubacteriales	Anaerofustaceae	Anaerofustis
ASV_14340	0.000131014	0	Bacteria	Firmicutes	Clostridia	Lachnospirales	Lachnospiraceae	Lachnospira
ASV_06237	0.000131014	0	Bacteria	Patescibacteria	Saccharimonadia	Saccharimonadales	YM_S32_TM7_50_20	YM_S32_TM7_50_20
ASV_07871	0.000131014	0	Bacteria	Proteobacteria	Alphaproteobacteria	Rhizobiales	Rhizobiales_Incertae_Sedis	Anderseniella
ASV_08842	0.000131014	0	Bacteria	Proteobacteria	Gammaproteobacteria	Burkholderiales	Alcaligenaceae	Paralcaligenes
ASV_11027	0.000131014	0	Bacteria	Proteobacteria	Gammaproteobacteria	F9P41300_M23	F9P41300_M23	F9P41300_M23

## Sheet: Species
	Relative Abundance (%)
ASV	Lactating	Non-Lactating	Kingdom	Phylum	Class	Order	Family	Genus	Species
ASV_00447	20.0167	9.84364	Bacteria	Firmicutes	Bacilli	Staphylococcales	Staphylococcaceae	Staphylococcus	NA
ASV_15898	10.2349	8.72303	Bacteria	Firmicutes	Clostridia	Clostridiales	Clostridiaceae	Clostridium_sensu_stricto_1	Clostridium_perfringens
ASV_15295	8.73884	8.38058	Bacteria	Firmicutes	Clostridia	Peptostreptococcales_Tissierellales	Peptostreptococcaceae	Paeniclostridium	NA
ASV_18246	4.70636	2.32874	Bacteria	Fusobacteriota	Fusobacteriia	Fusobacteriales	Fusobacteriaceae	Cetobacterium	uncultured_bacterium
ASV_14953	4.43909	4.00353	Bacteria	Firmicutes	Clostridia	Clostridiales	Clostridiaceae	Clostridium_sensu_stricto_1	NA
ASV_10419	3.92224	2.29981	Bacteria	Proteobacteria	Gammaproteobacteria	Pseudomonadales	Pseudomonadaceae	Pseudomonas	NA
ASV_00919	3.27752	1.1013	Bacteria	Firmicutes	Bacilli	Lactobacillales	Listeriaceae	Brochothrix	Brochothrix_thermosphacta
ASV_15258	3.09036	2.509	Bacteria	Firmicutes	Clostridia	Peptostreptococcales_Tissierellales	Peptostreptococcaceae	Romboutsia	NA
ASV_15822	2.88297	0.977297	Bacteria	Firmicutes	Clostridia	Peptostreptococcales_Tissierellales	Peptostreptococcaceae	Peptostreptococcus	uncultured_bacterium
ASV_14939	2.5327	1.22004	Bacteria	Firmicutes	Clostridia	Clostridiales	Clostridiaceae	Clostridium_sensu_stricto_1	Clostridium_moniliforme
ASV_18128	2.25888	2.14429	Bacteria	Fusobacteriota	Fusobacteriia	Fusobacteriales	Fusobacteriaceae	Fusobacterium	Fusobacterium_sp.
ASV_09898	1.99731	1.33726	Bacteria	Proteobacteria	Gammaproteobacteria	Enterobacterales	Enterobacteriaceae	Plesiomonas	NA
ASV_00380	1.72729	1.74185	Bacteria	Firmicutes	Bacilli	Staphylococcales	Staphylococcaceae	Macrococcus	NA
ASV_18186	1.63866	3.16831	Bacteria	Fusobacteriota	Fusobacteriia	Fusobacteriales	Leptotrichiaceae	Streptobacillus	NA
ASV_00875	1.40303	2.80733	Bacteria	Firmicutes	Bacilli	Lactobacillales	Vagococcaceae	Vagococcus	NA
ASV_15359	1.1298	0.866405	Bacteria	Firmicutes	Clostridia	Peptostreptococcales_Tissierellales	Peptostreptococcaceae	Terrisporobacter	NA
ASV_18156	1.01929	0.735967	Bacteria	Fusobacteriota	Fusobacteriia	Fusobacteriales	Fusobacteriaceae	Fusobacterium	NA
ASV_18030	0.781958	2.47849	Bacteria	Firmicutes	Bacilli	Bacillales	Planococcaceae	Kurthia	NA
ASV_10149	0.780976	0.976111	Bacteria	Proteobacteria	Gammaproteobacteria	Pseudomonadales	Moraxellaceae	Acinetobacter	Acinetobacter_harbinensis
ASV_00800	0.766499	0.281383	Bacteria	Firmicutes	Bacilli	Lactobacillales	Enterococcaceae	Enterococcus	NA
ASV_15593	0.60902	0.511132	Bacteria	Firmicutes	Bacilli	Bacillales	Bacillaceae	Bacillus	NA
ASV_01464	0.595132	0.616545	Bacteria	Proteobacteria	Gammaproteobacteria	Pseudomonadales	Moraxellaceae	Psychrobacter	NA
ASV_17502	0.543054	1.05831	Bacteria	Bacteroidota	Bacteroidia	Bacteroidales	Porphyromonadaceae	Porphyromonas	NA
ASV_15068	0.527594	0.264209	Bacteria	Firmicutes	Clostridia	Clostridiales	Clostridiaceae	Clostridium_sensu_stricto_13	Clostridium_vulturis
ASV_17620	0.526546	0.274547	Bacteria	Bacteroidota	Bacteroidia	Bacteroidales	Bacteroidaceae	Bacteroides	Bacteroides_fragilis
ASV_04806	0.489011	0.356516	Bacteria	Actinobacteriota	Actinobacteria	Micrococcales	Micrococcaceae	Micrococcus	NA
ASV_14471	0.463332	0.50972	Bacteria	Firmicutes	Clostridia	Lachnospirales	Lachnospiraceae	Epulopiscium	uncultured_organism
ASV_01764	0.419901	0.57621	Bacteria	Firmicutes	Bacilli	Erysipelotrichales	Erysipelotrichaceae	Erysipelothrix	Erysipelothrix_rhusiopathiae
ASV_14459	0.405161	0.0582989	Bacteria	Firmicutes	Clostridia	Lachnospirales	Lachnospiraceae	Epulopiscium	Lachnospiraceae_bacterium
ASV_15087	0.391601	0.282964	Bacteria	Firmicutes	Clostridia	Clostridiales	Clostridiaceae	Hathewaya	Clostridiaceae_bacterium
ASV_17992	0.380924	1.41256	Bacteria	Firmicutes	Bacilli	Bacillales	Planococcaceae	NA	NA
ASV_01578	0.37457	0.207323	Bacteria	Firmicutes	Bacilli	Mycoplasmatales	Mycoplasmataceae	Candidatus_Bacilloplasma	uncultured_bacterium
ASV_00744	0.341358	0.206588	Bacteria	Firmicutes	Bacilli	Lactobacillales	Carnobacteriaceae	Carnobacterium	Carnobacterium_maltaromaticum
ASV_09985	0.331662	0.556269	Bacteria	Proteobacteria	Gammaproteobacteria	Enterobacterales	Pasteurellaceae	NA	NA
ASV_10227	0.30487	0.646598	Bacteria	Proteobacteria	Gammaproteobacteria	Pseudomonadales	Moraxellaceae	Acinetobacter	NA
ASV_00731	0.303232	0.0373972	Bacteria	Firmicutes	Bacilli	Lactobacillales	Carnobacteriaceae	Alloiococcus	bacterium_1
ASV_04170	0.298843	0.107729	Bacteria	Actinobacteriota	Actinobacteria	Corynebacteriales	Corynebacteriaceae	Corynebacterium	Corynebacterium_doosanense
ASV_00643	0.286725	0.645129	Bacteria	Firmicutes	Bacilli	Lactobacillales	Aerococcaceae	Dolosicoccus	Dolosicoccus_paucivorans
ASV_08971	0.27965	0.873128	Bacteria	Proteobacteria	Gammaproteobacteria	Burkholderiales	Neisseriaceae	Alysiella	NA
ASV_09692	0.275588	0.249126	Bacteria	Proteobacteria	Gammaproteobacteria	Enterobacterales	Enterobacteriaceae	Escherichia_Shigella	NA
ASV_15574	0.264256	0.622646	Bacteria	Firmicutes	Bacilli	Staphylococcales	Gemellaceae	Gemella	uncultured_bacterium
ASV_00148	0.252333	1.52814	Bacteria	Firmicutes	Bacilli	Bacillales	Planococcaceae	Sporosarcina	NA
ASV_00754	0.250434	0.135918	Bacteria	Firmicutes	Bacilli	Lactobacillales	Carnobacteriaceae	Carnobacterium	Carnobacterium_divergens
ASV_00575	0.241852	0.00627052	Bacteria	Firmicutes	Bacilli	Staphylococcales	Staphylococcaceae	Nosocomiicoccus	NA
ASV_09598	0.241852	0.217604	Bacteria	Proteobacteria	Gammaproteobacteria	Enterobacterales	Morganellaceae	Proteus	NA
ASV_16331	0.240804	0.486784	Bacteria	Bacteroidota	Bacteroidia	Flavobacteriales	Weeksellaceae	Bergeyella	Bergeyella_zoohelcum
ASV_15051	0.229471	0.120665	Bacteria	Firmicutes	Clostridia	Clostridiales	Clostridiaceae	Clostridium_sensu_stricto_13	Clostridium_sp.
ASV_14899	0.224558	0.0614059	Bacteria	Firmicutes	Clostridia	Clostridiales	Clostridiaceae	Clostridium_sensu_stricto_1	Clostridium_paraputrificum
ASV_10427	0.213422	0.243929	Bacteria	Proteobacteria	Gammaproteobacteria	Pseudomonadales	Pseudomonadaceae	Pseudomonas	Pseudomonas_fragi
ASV_14893	0.211195	0.0159305	Bacteria	Firmicutes	Clostridia	Clostridiales	Clostridiaceae	Clostridium_sensu_stricto_5	Clostridium_putrefaciens
ASV_09635	0.209492	0.32957	Bacteria	Proteobacteria	Gammaproteobacteria	Enterobacterales	Morganellaceae	Moellerella	Moellerella_wisconsensis
ASV_04571	0.190953	0.125241	Bacteria	Actinobacteriota	Actinobacteria	Micrococcales	Dermatophilaceae	Mobilicoccus	NA
ASV_17449	0.186237	0.00632701	Bacteria	Bacteroidota	Bacteroidia	Bacteroidales	Tannerellaceae	Macellibacteroides	uncultured_bacterium
ASV_01577	0.18283	0.401426	Bacteria	Firmicutes	Bacilli	Mycoplasmatales	Mycoplasmataceae	NA	NA
ASV_10051	0.173004	0.137048	Bacteria	Proteobacteria	Gammaproteobacteria	Enterobacterales	Pasteurellaceae	Frederiksenia	NA
ASV_14977	0.171825	0.0922501	Bacteria	Firmicutes	Clostridia	Clostridiales	Clostridiaceae	Sarcina	NA
ASV_13593	0.171039	0.29189	Bacteria	Firmicutes	Clostridia	Peptostreptococcales_Tissierellales	Family_XI	Parvimonas	Parvimonas_sp.
ASV_00108	0.166061	0.620443	Bacteria	Firmicutes	Bacilli	Bacillales	Planococcaceae	Savagea	uncultured_bacterium
ASV_15530	0.1563	0.258391	Bacteria	Firmicutes	Bacilli	Lactobacillales	Streptococcaceae	Streptococcus	NA
ASV_01406	0.154662	0.353522	Bacteria	Proteobacteria	Gammaproteobacteria	Pseudomonadales	Moraxellaceae	Moraxella	Moraxella_sp.
ASV_00522	0.151125	0.509155	Bacteria	Firmicutes	Bacilli	Staphylococcales	Staphylococcaceae	Staphylococcus	Staphylococcus_sciuri
ASV_09618	0.146343	0.0996504	Bacteria	Proteobacteria	Gammaproteobacteria	Enterobacterales	Hafniaceae	Edwardsiella	NA
ASV_09713	0.13763	0.110892	Bacteria	Proteobacteria	Gammaproteobacteria	Enterobacterales	Enterobacteriaceae	NA	NA
ASV_10002	0.133766	0.177156	Bacteria	Proteobacteria	Gammaproteobacteria	Enterobacterales	Pasteurellaceae	uncultured	uncultured_Pasteurellaceae
ASV_14179	0.130228	0.0768845	Bacteria	Firmicutes	Clostridia	Lachnospirales	Lachnospiraceae	Blautia	NA
ASV_15017	0.129573	0.0136709	Bacteria	Firmicutes	Clostridia	Clostridiales	Clostridiaceae	Clostridium_sensu_stricto_1	Clostridium_botulinum
ASV_04194	0.119812	0.0537231	Bacteria	Actinobacteriota	Actinobacteria	Corynebacteriales	Corynebacteriaceae	Corynebacterium	NA
ASV_18244	0.116144	0.0976168	Bacteria	Fusobacteriota	Fusobacteriia	Fusobacteriales	Fusobacteriaceae	Fusobacterium	gut_metagenome
ASV_13706	0.107825	0.114847	Bacteria	Firmicutes	Clostridia	Peptostreptococcales_Tissierellales	Family_XI	NA	NA
ASV_04148	0.106777	0	Bacteria	Actinobacteriota	Actinobacteria	Corynebacteriales	Corynebacteriaceae	Corynebacterium	Corynebacterium_bovis
ASV_15278	0.10599	0.0949617	Bacteria	Firmicutes	Clostridia	Peptostreptococcales_Tissierellales	Peptostreptococcaceae	NA	NA
ASV_14905	0.102912	0.112361	Bacteria	Firmicutes	Clostridia	Clostridiales	Clostridiaceae	Clostridium_sensu_stricto_1	Clostridium_baratii
ASV_04851	0.101602	0.207436	Bacteria	Actinobacteriota	Actinobacteria	Actinomycetales	Actinomycetaceae	Actinomyces	Schaalia_canis
ASV_00654	0.0921685	0.0595982	Bacteria	Firmicutes	Bacilli	Lactobacillales	Lactobacillaceae	Leuconostoc	NA
ASV_00696	0.0882381	0.0746813	Bacteria	Firmicutes	Bacilli	Lactobacillales	Lactobacillaceae	Latilactobacillus	NA
ASV_05010	0.087452	0.195572	Bacteria	Actinobacteriota	Actinobacteria	Micrococcales	Microbacteriaceae	NA	NA
ASV_14617	0.0853558	0.086149	Bacteria	Firmicutes	Clostridia	Clostridiales	Clostridiaceae	Clostridium_sensu_stricto_7	Clostridium_novyi
ASV_15108	0.0844387	0.0616884	Bacteria	Firmicutes	Clostridia	Clostridiales	Clostridiaceae	Clostridium_sensu_stricto_15	uncultured_Clostridium
ASV_09655	0.0832595	0.0462098	Bacteria	Proteobacteria	Gammaproteobacteria	Enterobacterales	Morganellaceae	Providencia	NA
ASV_15560	0.0826045	0.105243	Bacteria	Firmicutes	Bacilli	Lactobacillales	Streptococcaceae	Lactococcus	NA
ASV_13694	0.0820149	0.300646	Bacteria	Firmicutes	Clostridia	Peptostreptococcales_Tissierellales	Family_XI	Tissierella	NA
ASV_01699	0.0803117	0.106599	Bacteria	Firmicutes	Bacilli	Erysipelotrichales	Erysipelotrichaceae	Dielma	uncultured_bacterium
ASV_07203	0.078543	0.0713484	Bacteria	Campylobacterota	Campylobacteria	Campylobacterales	Campylobacteraceae	Campylobacter	NA
ASV_01870	0.0776259	0.0967129	Bacteria	Firmicutes	Bacilli	Mycoplasmatales	Mycoplasmataceae	Mycoplasma	Mycoplasma_penetrans
ASV_15848	0.0767743	0.107164	Bacteria	Firmicutes	Clostridia	Peptostreptococcales_Tissierellales	Peptostreptococcaceae	Peptostreptococcus	Peptostreptococcus_sp.
ASV_10556	0.0765778	0.623663	Bacteria	Proteobacteria	Gammaproteobacteria	Cardiobacteriales	Wohlfahrtiimonadaceae	Wohlfahrtiimonas	Wohlfahrtiimonas_chitiniclastica
ASV_15563	0.0704201	0.0985771	Bacteria	Firmicutes	Bacilli	Lactobacillales	Streptococcaceae	Lactococcus	Lactococcus_garvieae
ASV_15345	0.0698961	0.0332168	Bacteria	Firmicutes	Clostridia	Peptostreptococcales_Tissierellales	Peptostreptococcaceae	Paraclostridium	NA
ASV_14163	0.0693065	0.0624792	Bacteria	Firmicutes	Clostridia	Lachnospirales	Lachnospiraceae	uncultured	Faecalimonas_umbilicata
ASV_14976	0.0682584	0.0468877	Bacteria	Firmicutes	Clostridia	Clostridiales	Clostridiaceae	Sarcina	uncultured_bacterium
ASV_09865	0.0668172	0.0740599	Bacteria	Proteobacteria	Gammaproteobacteria	Enterobacterales	Yersiniaceae	Serratia	NA
ASV_01736	0.0663587	0.105526	Bacteria	Firmicutes	Bacilli	Erysipelotrichales	Erysipelotrichaceae	Erysipelothrix	NA
ASV_16384	0.0659657	0.100724	Bacteria	Bacteroidota	Bacteroidia	Flavobacteriales	Weeksellaceae	Bergeyella	NA
ASV_04109	0.0643935	0.101402	Bacteria	Actinobacteriota	Actinobacteria	Streptomycetales	Streptomycetaceae	Streptomyces	NA
ASV_16290	0.0642625	0.104	Bacteria	Bacteroidota	Bacteroidia	Flavobacteriales	Flavobacteriaceae	Capnocytophaga	uncultured_Capnocytophaga
ASV_04154	0.0638694	0	Bacteria	Actinobacteriota	Actinobacteria	Corynebacteriales	Corynebacteriaceae	Corynebacterium	Corynebacterium_urealyticum
ASV_04185	0.0638039	0.0236698	Bacteria	Actinobacteriota	Actinobacteria	Corynebacteriales	Corynebacteriaceae	Corynebacterium	Corynebacterium_suicordis
ASV_13761	0.0638039	0.181676	Bacteria	Firmicutes	Clostridia	Peptostreptococcales_Tissierellales	Family_XI	Tissierella	uncultured_bacterium
ASV_17639	0.0634764	0.264322	Bacteria	Bacteroidota	Bacteroidia	Bacteroidales	Bacteroidaceae	Bacteroides	NA
ASV_03338	0.0634109	0.054627	Bacteria	Deinococcota	Deinococci	Deinococcales	Deinococcaceae	Deinococcus	Deinococcus_lacus
ASV_14636	0.0621662	0.254662	Bacteria	Firmicutes	Clostridia	Clostridiales	Clostridiaceae	Clostridium_sensu_stricto_7	NA
ASV_08916	0.0616422	0.0938883	Bacteria	Proteobacteria	Gammaproteobacteria	Burkholderiales	Neisseriaceae	Neisseria	Neisseria_sp.
ASV_08937	0.0602665	0.0931539	Bacteria	Proteobacteria	Gammaproteobacteria	Burkholderiales	Neisseriaceae	Conchiformibius	Neisseria_sp.
ASV_08270	0.0594149	0.265509	Bacteria	Proteobacteria	Alphaproteobacteria	Sphingomonadales	Sphingomonadaceae	Sphingomonas	NA
ASV_14499	0.0590874	0.0538926	Bacteria	Firmicutes	Clostridia	Lachnospirales	Lachnospiraceae	Cellulosilyticum	uncultured_bacterium
ASV_01456	0.0562706	0.101232	Bacteria	Proteobacteria	Gammaproteobacteria	Pseudomonadales	Moraxellaceae	Psychrobacter	Psychrobacter_alimentarius
ASV_15253	0.0556155	0.060728	Bacteria	Firmicutes	Clostridia	Peptostreptococcales_Tissierellales	Peptostreptococcaceae	Peptoclostridium	NA
ASV_16394	0.0554845	0.0683543	Bacteria	Bacteroidota	Bacteroidia	Flavobacteriales	Weeksellaceae	Bergeyella	Cloacibacterium_sp.
ASV_15820	0.0546984	0.0534971	Bacteria	Firmicutes	Clostridia	Peptostreptococcales_Tissierellales	Peptostreptococcaceae	Peptostreptococcus	NA
ASV_01602	0.0542399	0.0205628	Bacteria	Firmicutes	Bacilli	Mycoplasmatales	Mycoplasmataceae	Mycoplasma	NA
ASV_08947	0.0534538	0.167722	Bacteria	Proteobacteria	Gammaproteobacteria	Burkholderiales	Neisseriaceae	Neisseria	NA
ASV_16120	0.0531918	0.186534	Bacteria	Bacteroidota	Bacteroidia	Flavobacteriales	Flavobacteriaceae	Myroides	Myroides_phaeus
ASV_01774	0.0530608	0.111005	Bacteria	Firmicutes	Bacilli	Erysipelotrichales	Erysipelotrichaceae	Erysipelothrix	Erysipelothrix_tonsillarum
ASV_15129	0.0524712	0.0494298	Bacteria	Firmicutes	Bacilli	Erysipelotrichales	Erysipelotrichaceae	Turicibacter	NA
ASV_00119	0.0520781	0.387021	Bacteria	Firmicutes	Bacilli	Bacillales	Planococcaceae	Savagea	Savagea_faecisuis
ASV_04721	0.050506	0.100272	Bacteria	Actinobacteriota	Actinobacteria	Micrococcales	Micrococcaceae	Arthrobacter	NA
ASV_15028	0.0501129	0.143431	Bacteria	Firmicutes	Clostridia	Clostridiales	Clostridiaceae	Clostridium_sensu_stricto_4	uncultured_bacterium
ASV_08823	0.0495889	0.0700491	Bacteria	Proteobacteria	Gammaproteobacteria	Burkholderiales	Burkholderiaceae	Lautropia	Lautropia_sp.
ASV_01287	0.0490648	0.115411	Bacteria	Firmicutes	Negativicutes	Veillonellales_Selenomonadales	Veillonellaceae	Veillonella	NA
ASV_15555	0.0486063	0.117841	Bacteria	Firmicutes	Bacilli	Lactobacillales	Streptococcaceae	Streptococcus	Streptococcus_dysgalactiae
ASV_13610	0.0480167	0.0414645	Bacteria	Firmicutes	Clostridia	Peptostreptococcales_Tissierellales	Family_XI	Gallicola	uncultured_bacterium
ASV_14964	0.0478857	0.124507	Bacteria	Firmicutes	Clostridia	Clostridiales	Clostridiaceae	Clostridium_sensu_stricto_1	Clostridium_colicanis
ASV_10543	0.0478202	1.0652	Bacteria	Proteobacteria	Gammaproteobacteria	Cardiobacteriales	Wohlfahrtiimonadaceae	Ignatzschineria	uncultured_bacterium
ASV_04584	0.0476892	0.0234438	Bacteria	Actinobacteriota	Actinobacteria	Micrococcales	Dermatophilaceae	Mobilicoccus	Mobilicoccus_pelagius
ASV_09638	0.0475582	0.0850757	Bacteria	Proteobacteria	Gammaproteobacteria	Enterobacterales	Morganellaceae	Moellerella	NA
ASV_13785	0.0474927	0.0297708	Bacteria	Firmicutes	Clostridia	Peptostreptococcales_Tissierellales	Family_XI	Peptoniphilus	swine_effluent
ASV_07217	0.0473616	0.102136	Bacteria	Campylobacterota	Campylobacteria	Campylobacterales	Helicobacteraceae	Helicobacter	NA
ASV_04730	0.0461825	0.137104	Bacteria	Actinobacteriota	Actinobacteria	Micrococcales	Micrococcaceae	NA	NA
ASV_05069	0.0461825	0.0714613	Bacteria	Actinobacteriota	Actinobacteria	Micrococcales	Micrococcaceae	Kocuria	Kocuria_palustris
ASV_13775	0.0461825	0.01288	Bacteria	Firmicutes	Clostridia	Peptostreptococcales_Tissierellales	Family_XI	Peptoniphilus	Peptoniphilus_indolicus
ASV_00255	0.0451999	0.0357024	Bacteria	Firmicutes	Bacilli	Bacillales	Bacillaceae	Bacillus	Bacillus_psychrosaccharolyticus
ASV_09907	0.0443483	0.0190375	Bacteria	Proteobacteria	Gammaproteobacteria	Enterobacterales	Aeromonadaceae	Aeromonas	Aeromonas_salmonicida
ASV_01846	0.0435622	0.0309007	Bacteria	Firmicutes	Bacilli	Mycoplasmatales	Mycoplasmataceae	Ureaplasma	gut_metagenome
ASV_10403	0.0434312	0.103435	Bacteria	Proteobacteria	Gammaproteobacteria	Pseudomonadales	Pseudomonadaceae	Pseudomonas	Pseudomonas_psychrophila
ASV_10531	0.0434312	0.10191	Bacteria	Proteobacteria	Gammaproteobacteria	Cardiobacteriales	Wohlfahrtiimonadaceae	Ignatzschineria	NA
ASV_10228	0.0431692	0.153712	Bacteria	Proteobacteria	Gammaproteobacteria	Pseudomonadales	Moraxellaceae	Acinetobacter	Acinetobacter_sp.
ASV_00624	0.0431037	0.060728	Bacteria	Firmicutes	Bacilli	Lactobacillales	Aerococcaceae	uncultured	Globicatella_sp.
ASV_01803	0.0431037	0.0106203	Bacteria	Firmicutes	Bacilli	Erysipelotrichales	Erysipelatoclostridiaceae	Erysipelatoclostridium	Erysipelatoclostridium_ramosum
ASV_04150	0.0421211	0.00971648	Bacteria	Actinobacteriota	Actinobacteria	Corynebacteriales	Corynebacteriaceae	Corynebacterium	Corynebacterium_confusum
ASV_09681	0.041859	0.0756982	Bacteria	Proteobacteria	Gammaproteobacteria	Enterobacterales	Morganellaceae	Morganella	NA
ASV_10022	0.0416625	0.133884	Bacteria	Proteobacteria	Gammaproteobacteria	Enterobacterales	Pasteurellaceae	Pasteurella	NA
ASV_06754	0.0415315	0.231783	Bacteria	Cyanobacteria	Cyanobacteriia	Chloroplast	Chloroplast	Chloroplast	NA
ASV_04262	0.0404834	0.114677	Bacteria	Actinobacteriota	Actinobacteria	Corynebacteriales	Mycobacteriaceae	Mycobacterium	NA
ASV_17459	0.0400903	0.0296579	Bacteria	Bacteroidota	Bacteroidia	Bacteroidales	Barnesiellaceae	uncultured	uncultured_bacterium
ASV_04916	0.0395008	0.0473961	Bacteria	Actinobacteriota	Actinobacteria	Micrococcales	Microbacteriaceae	Leucobacter	NA
ASV_13948	0.0383217	0.0132189	Bacteria	Firmicutes	Clostridia	Oscillospirales	Hungateiclostridiaceae	Acetivibrio	Hungateiclostridium_cellulolyticum
ASV_04746	0.0363564	0.0668291	Bacteria	Actinobacteriota	Actinobacteria	Micrococcales	Micrococcaceae	Paeniglutamicibacter	NA
ASV_14627	0.0362909	0.0259294	Bacteria	Firmicutes	Clostridia	Clostridiales	Clostridiaceae	Clostridium_sensu_stricto_7	Clostridium_massiliodielmoense
ASV_09982	0.0360289	0.0717438	Bacteria	Proteobacteria	Gammaproteobacteria	Enterobacterales	Pasteurellaceae	Muribacter	Muribacter_muris
ASV_00489	0.0358324	0.0214666	Bacteria	Firmicutes	Bacilli	Staphylococcales	Staphylococcaceae	Staphylococcus	Staphylococcus_aureus
ASV_14159	0.0349808	0.04186	Bacteria	Firmicutes	Clostridia	Lachnospirales	Lachnospiraceae	NA	NA
ASV_07722	0.0334086	0.0450235	Bacteria	Proteobacteria	Alphaproteobacteria	Rhizobiales	Beijerinckiaceae	Methylobacterium_Methylorubrum	NA
ASV_01493	0.0324915	0.0772234	Bacteria	Proteobacteria	Gammaproteobacteria	Pseudomonadales	Moraxellaceae	Psychrobacter	Psychrobacter_maritimus
ASV_10532	0.032295	0.0991985	Bacteria	Proteobacteria	Gammaproteobacteria	Cardiobacteriales	Wohlfahrtiimonadaceae	Ignatzschineria	Ignatzschineria_sp.
ASV_16138	0.0322295	0.169869	Bacteria	Bacteroidota	Bacteroidia	Flavobacteriales	Flavobacteriaceae	Myroides	Myroides_sp.
ASV_03902	0.0316399	0.0819687	Bacteria	Actinobacteriota	Actinobacteria	Propionibacteriales	Nocardioidaceae	Nocardioides	NA
ASV_17463	0.0315089	0.0638915	Bacteria	Bacteroidota	Bacteroidia	Bacteroidales	Porphyromonadaceae	Porphyromonas	Porphyromonas_sp.
ASV_01675	0.0307228	0.0262684	Bacteria	Firmicutes	Bacilli	Erysipelotrichales	Erysipelotrichaceae	Erysipelothrix	uncultured_bacterium
ASV_13493	0.0304608	0.0063835	Bacteria	Firmicutes	Bacilli	Alicyclobacillales	Alicyclobacillaceae	Tumebacillus	NA
ASV_14981	0.0294782	0.0227659	Bacteria	Firmicutes	Clostridia	Clostridiales	Clostridiaceae	NA	NA
ASV_04621	0.0291507	0.10304	Bacteria	Actinobacteriota	Actinobacteria	Micrococcales	Intrasporangiaceae	NA	NA
ASV_03833	0.0277095	0.051181	Bacteria	Actinobacteriota	Actinobacteria	Propionibacteriales	Propionibacteriaceae	Luteococcus	Luteococcus_peritonei
ASV_14891	0.0267269	0.0118631	Bacteria	Firmicutes	Clostridia	Clostridiales	Clostridiaceae	Clostridium_sensu_stricto_5	NA
ASV_14720	0.0260718	0.0122586	Bacteria	Firmicutes	Clostridia	Clostridiales	Clostridiaceae	Clostridium_sensu_stricto_2	NA
ASV_13588	0.0258098	0.0454754	Bacteria	Firmicutes	Clostridia	Peptostreptococcales_Tissierellales	Peptostreptococcaceae	Proteocatella	NA
ASV_00464	0.0255478	0.0790876	Bacteria	Firmicutes	Bacilli	Staphylococcales	Staphylococcaceae	Staphylococcus	Staphylococcus_succinus
ASV_03704	0.0253512	0.0468877	Bacteria	Actinobacteriota	Actinobacteria	Euzebyales	Euzebyaceae	uncultured	Actinobacteria_bacterium
ASV_13625	0.0252857	0.0821947	Bacteria	Firmicutes	Clostridia	Peptostreptococcales_Tissierellales	Family_XI	W5053	uncultured_Clostridia
ASV_03844	0.0252202	0.0183031	Bacteria	Actinobacteriota	Actinobacteria	Propionibacteriales	Propionibacteriaceae	Luteococcus	Luteococcus_sanguinis
ASV_13704	0.0252202	0.269802	Bacteria	Firmicutes	Clostridia	Peptostreptococcales_Tissierellales	Family_XI	Tissierella	Tissierella_sp.
ASV_15545	0.0250892	0.0151396	Bacteria	Firmicutes	Bacilli	Lactobacillales	Streptococcaceae	Streptococcus	Streptococcus_didelphis
ASV_09640	0.0249582	0.0372842	Bacteria	Proteobacteria	Gammaproteobacteria	Enterobacterales	Morganellaceae	NA	NA
ASV_04437	0.0246962	0.0229354	Bacteria	Actinobacteriota	Actinobacteria	Pseudonocardiales	Pseudonocardiaceae	Saccharopolyspora	NA
ASV_14445	0.0244997	0.0554743	Bacteria	Firmicutes	Clostridia	Lachnospirales	Lachnospiraceae	Epulopiscium	uncultured_bacterium
ASV_09220	0.0238446	0.0877308	Bacteria	Proteobacteria	Gammaproteobacteria	Burkholderiales	Oxalobacteraceae	Massilia	NA
ASV_00881	0.0233205	0.0440066	Bacteria	Firmicutes	Bacilli	Lactobacillales	Vagococcaceae	Vagococcus	Vagococcus_teuberi
ASV_00527	0.023124	0.0114677	Bacteria	Firmicutes	Bacilli	Staphylococcales	Staphylococcaceae	Staphylococcus	Staphylococcus_vitulinus
ASV_04703	0.023124	0.0584119	Bacteria	Actinobacteriota	Actinobacteria	Micrococcales	Micrococcaceae	Rothia	NA
ASV_01489	0.0229275	0.0172863	Bacteria	Proteobacteria	Gammaproteobacteria	Pseudomonadales	Moraxellaceae	Psychrobacter	Psychrobacter_faecalis
ASV_01433	0.0227965	0.0441196	Bacteria	Proteobacteria	Gammaproteobacteria	Pseudomonadales	Moraxellaceae	NA	NA
ASV_16440	0.0226655	0.0762066	Bacteria	Bacteroidota	Bacteroidia	Flavobacteriales	Weeksellaceae	Chryseobacterium	NA
ASV_00583	0.0226	0	Bacteria	Firmicutes	Bacilli	Staphylococcales	Staphylococcaceae	Nosocomiicoccus	Nosocomiicoccus_ampullae
ASV_00308	0.0222724	0.149419	Bacteria	Firmicutes	Bacilli	Bacillales	Bacillaceae	uncultured	uncultured_bacterium
ASV_04656	0.0220104	0.0816297	Bacteria	Actinobacteriota	Actinobacteria	Micrococcales	Dermacoccaceae	Dermacoccus	NA
ASV_18293	0.0220104	0.0345726	Bacteria	Firmicutes	Bacilli	Bacillales	Planococcaceae	Psychrobacillus	NA
ASV_07364	0.0217484	0.0467747	Bacteria	Proteobacteria	Alphaproteobacteria	Acetobacterales	Acetobacteraceae	uncultured	NA
ASV_01467	0.0214863	0.0377926	Bacteria	Proteobacteria	Gammaproteobacteria	Pseudomonadales	Moraxellaceae	Psychrobacter	Psychrobacter_immobilis
ASV_09910	0.0214208	0.022427	Bacteria	Proteobacteria	Gammaproteobacteria	Enterobacterales	Aeromonadaceae	Aeromonas	NA
ASV_01231	0.0208968	0.0038414	Bacteria	Firmicutes	Negativicutes	Acidaminococcales	Acidaminococcaceae	Phascolarctobacterium	uncultured_Veillonellaceae
ASV_08811	0.0196521	0.012993	Bacteria	Proteobacteria	Gammaproteobacteria	Burkholderiales	Sutterellaceae	Sutterella	NA
ASV_15054	0.0195866	0.0293754	Bacteria	Firmicutes	Clostridia	Clostridiales	Clostridiaceae	Clostridium_sensu_stricto_13	NA
ASV_01535	0.0193246	0.178908	Bacteria	Proteobacteria	Gammaproteobacteria	Pseudomonadales	Moraxellaceae	Moraxella	unidentified
ASV_09701	0.0192591	0.0440066	Bacteria	Proteobacteria	Gammaproteobacteria	Enterobacterales	Enterobacteriaceae	Escherichia_Shigella	Escherichia_albertii
ASV_04970	0.0191281	0.0186421	Bacteria	Actinobacteriota	Actinobacteria	Micrococcales	Microbacteriaceae	Microbacterium	NA
ASV_15365	0.0189971	0.0113547	Bacteria	Firmicutes	Clostridia	Peptostreptococcales_Tissierellales	Peptostreptococcaceae	Terrisporobacter	Terrisporobacter_glycolicus
ASV_15249	0.018735	0.0113547	Bacteria	Firmicutes	Clostridia	Peptostreptococcales_Tissierellales	Peptostreptococcaceae	Intestinibacter	NA
ASV_13489	0.018473	0.0196589	Bacteria	Firmicutes	Bacilli	Alicyclobacillales	Alicyclobacillaceae	Tumebacillus	Tumebacillus_ginsengisoli
ASV_15719	0.0181455	0.135805	Bacteria	Firmicutes	Bacilli	Paenibacillales	Paenibacillaceae	Paenibacillus	NA
ASV_15243	0.01808	0.0273417	Bacteria	Firmicutes	Clostridia	Peptostreptococcales_Tissierellales	Peptostreptococcaceae	Asaccharospora	NA
ASV_03359	0.0177524	0.0214102	Bacteria	Deinococcota	Deinococci	Deinococcales	Deinococcaceae	Deinococcus	NA
ASV_17123	0.0175559	0.0489778	Bacteria	Bacteroidota	Bacteroidia	Sphingobacteriales	Sphingobacteriaceae	Sphingobacterium	Sphingobacterium_faecium
ASV_08006	0.0169008	0.116089	Bacteria	Proteobacteria	Alphaproteobacteria	Rhizobiales	Rhizobiaceae	NA	NA
ASV_13648	0.0162458	0.00643999	Bacteria	Firmicutes	Clostridia	Peptostreptococcales_Tissierellales	Family_XI	Helcococcus	NA
ASV_05419	0.0161803	0.0760371	Bacteria	Actinobacteriota	Thermoleophilia	Solirubrobacterales	67_14	67_14	metagenome
ASV_08728	0.0159182	0.0890866	Bacteria	Proteobacteria	Gammaproteobacteria	Burkholderiales	Comamonadaceae	NA	NA
ASV_00348	0.0157872	0.0241782	Bacteria	Firmicutes	Bacilli	Bacillales	Bacillaceae	Bacillus	uncultured_organism
ASV_14995	0.0155252	0.00615754	Bacteria	Firmicutes	Clostridia	Clostridiales	Clostridiaceae	Clostridium_sensu_stricto_1	Clostridium_saccharobutylicum
ASV_14153	0.0154597	0.00423684	Bacteria	Firmicutes	Clostridia	Lachnospirales	Lachnospiraceae	Dorea	NA
ASV_09895	0.0148046	0.0425943	Bacteria	Proteobacteria	Gammaproteobacteria	Enterobacterales	Enterobacteriaceae	Plesiomonas	uncultured_bacterium
ASV_01646	0.0147391	0.00276807	Bacteria	Firmicutes	Bacilli	Erysipelotrichales	Erysipelotrichaceae	[Clostridium]_innocuum_group	NA
ASV_14344	0.0145426	0.0259859	Bacteria	Firmicutes	Clostridia	Lachnospirales	Lachnospiraceae	Catonella	Catonella_sp.
ASV_09838	0.0144771	0.0142358	Bacteria	Proteobacteria	Gammaproteobacteria	Enterobacterales	Hafniaceae	Hafnia_Obesumbacterium	NA
ASV_05101	0.014215	0.000790876	Bacteria	Actinobacteriota	Actinobacteria	Bifidobacteriales	Bifidobacteriaceae	Bifidobacterium	Bifidobacterium_longum
ASV_07167	0.014215	0.047848	Bacteria	Campylobacterota	Campylobacteria	Campylobacterales	Arcobacteraceae	Arcobacter	Arcobacter_sp.
ASV_17604	0.0141495	0.0151961	Bacteria	Bacteroidota	Bacteroidia	Bacteroidales	Bacteroidaceae	Bacteroides	Bacteroides_thetaiotaomicron
ASV_17058	0.0140185	0.114903	Bacteria	Bacteroidota	Bacteroidia	Chitinophagales	Chitinophagaceae	uncultured	NA
ASV_15105	0.0138875	0.0104509	Bacteria	Firmicutes	Clostridia	Clostridiales	Clostridiaceae	Clostridium_sensu_stricto_18	Clostridium_sp.
ASV_16815	0.0137565	0.012767	Bacteria	Bacteroidota	Bacteroidia	Chitinophagales	Chitinophagaceae	Segetibacter	NA
ASV_04993	0.013691	0.0487519	Bacteria	Actinobacteriota	Actinobacteria	Micrococcales	Microbacteriaceae	Curtobacterium	NA
ASV_17816	0.0136255	0.0122586	Bacteria	Bacteroidota	Bacteroidia	Cytophagales	Hymenobacteraceae	Hymenobacter	uncultured_bacterium
ASV_00566	0.01356	0.0668856	Bacteria	Firmicutes	Bacilli	Staphylococcales	Staphylococcaceae	Jeotgalicoccus	NA
ASV_09792	0.01356	0.00892561	Bacteria	Proteobacteria	Gammaproteobacteria	Enterobacterales	Erwiniaceae	Pantoea	NA
ASV_15121	0.01356	0.00101684	Bacteria	Firmicutes	Clostridia	Clostridiales	Clostridiaceae	Clostridium_sensu_stricto_18	NA
ASV_17368	0.0132979	0.0214102	Bacteria	Bacteroidota	Bacteroidia	Bacteroidales	Porphyromonadaceae	Porphyromonas	Porphyromonas_macacae
ASV_05244	0.0132324	0	Bacteria	Actinobacteriota	Coriobacteriia	Coriobacteriales	Atopobiaceae	Olsenella	uncultured_bacterium
ASV_10190	0.0131669	0.145408	Bacteria	Proteobacteria	Gammaproteobacteria	Pseudomonadales	Moraxellaceae	Acinetobacter	Acinetobacter_guillouiae
ASV_05848	0.0131014	0.0686933	Bacteria	Acidobacteriota	Acidobacteriae	Acidobacteriales	Acidobacteriaceae	Granulicella	NA
ASV_14672	0.0129049	0.00547964	Bacteria	Firmicutes	Clostridia	Clostridiales	Clostridiaceae	Clostridium_sensu_stricto_12	Clostridium_magnum
ASV_18010	0.0129049	0.0038414	Bacteria	Firmicutes	Bacilli	Bacillales	Planococcaceae	Solibacillus	NA
ASV_14681	0.0127739	0.00463228	Bacteria	Firmicutes	Clostridia	Clostridiales	Clostridiaceae	Clostridium_sensu_stricto_8	uncultured_bacterium
ASV_17364	0.0124463	0.000395438	Bacteria	Bacteroidota	Bacteroidia	Bacteroidales	Tannerellaceae	Parabacteroides	Parabacteroides_distasonis
ASV_00779	0.0123808	0.034968	Bacteria	Firmicutes	Bacilli	Lactobacillales	Vagococcaceae	Vagococcus	Vagococcus_salmoninarum
ASV_09837	0.0123153	0.0104509	Bacteria	Proteobacteria	Gammaproteobacteria	Enterobacterales	Hafniaceae	Hafnia_Obesumbacterium	Obesumbacterium_proteus
ASV_13663	0.0120533	0.000677894	Bacteria	Firmicutes	Clostridia	Peptostreptococcales_Tissierellales	Family_XI	Helcococcus	Helcococcus_kunzii
ASV_01814	0.0119878	0.00474526	Bacteria	Firmicutes	Bacilli	Erysipelotrichales	Erysipelotrichaceae	uncultured	Erysipelotrichaceae_bacterium
ASV_10067	0.0119223	0.0237828	Bacteria	Proteobacteria	Gammaproteobacteria	Enterobacterales	Pasteurellaceae	Actinobacillus	Actinobacillus_indolicus
ASV_10969	0.0119223	0.015987	Bacteria	Proteobacteria	Gammaproteobacteria	Legionellales	Legionellaceae	Legionella	NA
ASV_13639	0.0119223	0.022201	Bacteria	Firmicutes	Clostridia	Peptostreptococcales_Tissierellales	Family_XI	Helcococcus	uncultured_bacterium
ASV_18154	0.0119223	0.0275112	Bacteria	Fusobacteriota	Fusobacteriia	Fusobacteriales	Fusobacteriaceae	Fusobacterium	Fusobacterium_necrophorum
ASV_09936	0.0118568	0.0789182	Bacteria	Proteobacteria	Gammaproteobacteria	Enterobacterales	Shewanellaceae	Shewanella	NA
ASV_06582	0.0117913	0.00593157	Bacteria	Spirochaetota	Spirochaetia	Spirochaetales	Spirochaetaceae	Treponema	NA
ASV_01506	0.0117258	0.0102814	Bacteria	Proteobacteria	Gammaproteobacteria	Pseudomonadales	Moraxellaceae	Psychrobacter	Psychrobacter_sanguinis
ASV_17576	0.0115948	0.0235568	Bacteria	Bacteroidota	Bacteroidia	Bacteroidales	Bacteroidaceae	Bacteroides	Bacteroides_vulgatus
ASV_15115	0.0115293	0.00559263	Bacteria	Firmicutes	Clostridia	Clostridiales	Clostridiaceae	Clostridium_sensu_stricto_15	Clostridium_tetani
ASV_01146	0.0112672	0.00209017	Bacteria	Firmicutes	Limnochordia	Limnochordia	Limnochordia	Hydrogenispora	NA
ASV_04748	0.0112672	0.00807824	Bacteria	Actinobacteriota	Actinobacteria	Micrococcales	Micrococcaceae	Paeniglutamicibacter	Arthrobacter_sp.
ASV_08567	0.0112672	0.0576775	Bacteria	Proteobacteria	Gammaproteobacteria	Burkholderiales	Burkholderiaceae	Burkholderia_Caballeronia_Paraburkholderia	NA
ASV_14729	0.0112672	0.0155916	Bacteria	Firmicutes	Clostridia	Clostridiales	Clostridiaceae	Clostridium_sensu_stricto_2	Clostridium_frigidicarnis
ASV_01212	0.0111362	0.000169474	Bacteria	Firmicutes	Negativicutes	Veillonellales_Selenomonadales	Sporomusaceae	Sporomusa	NA
ASV_18249	0.0111362	0.00389789	Bacteria	Fusobacteriota	Fusobacteriia	Fusobacteriales	Fusobacteriaceae	Cetobacterium	NA
ASV_06814	0.0110707	0.028528	Bacteria	Cyanobacteria	Cyanobacteriia	Chloroplast	Chloroplast	Chloroplast	uncultured_bacterium
ASV_08058	0.0110707	0.0225965	Bacteria	Proteobacteria	Alphaproteobacteria	Rhizobiales	Rhizobiaceae	Allorhizobium_Neorhizobium_Pararhizobium_Rhizobium	NA
ASV_10126	0.0110707	0.00293754	Bacteria	Proteobacteria	Gammaproteobacteria	Pseudomonadales	Moraxellaceae	Acinetobacter	Acinetobacter_albensis
ASV_14555	0.0110707	0.000169474	Bacteria	Firmicutes	Clostridia	Oscillospirales	Ruminococcaceae	uncultured	uncultured_Ruminococcaceae
ASV_04868	0.0110052	0.0218056	Bacteria	Actinobacteriota	Actinobacteria	Micrococcales	Bogoriellaceae	NA	NA
ASV_07767	0.0109397	0.10095	Bacteria	Proteobacteria	Alphaproteobacteria	Rhizobiales	Xanthobacteraceae	NA	NA
ASV_10060	0.0109397	0.0235568	Bacteria	Proteobacteria	Gammaproteobacteria	Enterobacterales	Pasteurellaceae	uncultured	uncultured_bacterium
ASV_11054	0.0108087	0.0177382	Bacteria	Proteobacteria	Gammaproteobacteria	Cardiobacteriales	Cardiobacteriaceae	uncultured	Cardiobacterium_sp.
ASV_18226	0.0106122	0.01288	Bacteria	Fusobacteriota	Fusobacteriia	Fusobacteriales	Leptotrichiaceae	Leptotrichia	Leptotrichia_goodfellowii
ASV_04134	0.0104811	0.00751333	Bacteria	Actinobacteriota	Actinobacteria	Corynebacteriales	Dietziaceae	Dietzia	NA
ASV_01637	0.0104156	0.0135579	Bacteria	Firmicutes	Bacilli	Erysipelotrichales	Erysipelotrichaceae	Catenisphaera	uncultured_bacterium
ASV_05045	0.0104156	0	Bacteria	Actinobacteriota	Actinobacteria	Micrococcales	Promicromonosporaceae	Myceligenerans	NA
ASV_15071	0.0104156	0.00570561	Bacteria	Firmicutes	Clostridia	Clostridiales	Clostridiaceae	Clostridium_sensu_stricto_11	Clostridium_amazonense
ASV_13803	0.0103501	0	Bacteria	Firmicutes	Clostridia	Peptostreptococcales_Tissierellales	Family_XI	Peptoniphilus	Peptoniphilus_methioninivorax
ASV_17039	0.0102846	0.0566606	Bacteria	Bacteroidota	Bacteroidia	Chitinophagales	Chitinophagaceae	uncultured	uncultured_bacterium
ASV_01796	0.0101536	0.00112982	Bacteria	Firmicutes	Bacilli	Erysipelotrichales	Erysipelatoclostridiaceae	Erysipelotrichaceae_UCG_003	NA
ASV_15577	0.0101536	0.0110158	Bacteria	Firmicutes	Bacilli	Staphylococcales	Gemellaceae	Gemella	NA
ASV_16238	0.0100881	0.00926455	Bacteria	Bacteroidota	Bacteroidia	Flavobacteriales	Flavobacteriaceae	NA	NA
ASV_13682	0.00995708	0.0210712	Bacteria	Firmicutes	Clostridia	Peptostreptococcales_Tissierellales	Family_XI	Tissierella	uncultured_Firmicutes
ASV_14315	0.00995708	0	Bacteria	Firmicutes	Clostridia	Lachnospirales	Lachnospiraceae	Oribacterium	uncultured_Lachnospiraceae
ASV_17652	0.00995708	0.0038414	Bacteria	Bacteroidota	Bacteroidia	Bacteroidales	Bacteroidaceae	Bacteroides	Bacteroides_uniformis
ASV_01155	0.00989157	0.00299403	Bacteria	Firmicutes	Limnochordia	Limnochordia	Limnochordia	Hydrogenispora	uncultured_Firmicutes
ASV_06467	0.00989157	0.0141228	Bacteria	Patescibacteria	Gracilibacteria	JGI_0000069_P22	JGI_0000069_P22	JGI_0000069_P22	Gracilibacteria_bacterium
ASV_07365	0.00982607	0.00790876	Bacteria	Proteobacteria	Alphaproteobacteria	Acetobacterales	Acetobacteraceae	uncultured	uncultured_eubacterium
ASV_16156	0.00969505	0.0579599	Bacteria	Bacteroidota	Bacteroidia	Flavobacteriales	Flavobacteriaceae	Myroides	bacterium_28W232
ASV_00684	0.00962954	0.0191505	Bacteria	Firmicutes	Bacilli	Lactobacillales	Lactobacillaceae	Limosilactobacillus	NA
ASV_09939	0.00956404	0.041747	Bacteria	Proteobacteria	Gammaproteobacteria	Enterobacterales	Shewanellaceae	Shewanella	Shewanella_profunda
ASV_17292	0.00956404	0.0520284	Bacteria	Bacteroidota	Bacteroidia	Sphingobacteriales	Sphingobacteriaceae	Mucilaginibacter	NA
ASV_13622	0.00949853	0.000734385	Bacteria	Firmicutes	Clostridia	Peptostreptococcales_Tissierellales	Family_XI	Finegoldia	uncultured_bacterium
ASV_16171	0.00949853	0.0782403	Bacteria	Bacteroidota	Bacteroidia	Flavobacteriales	Flavobacteriaceae	Flavobacterium	NA
ASV_04758	0.00943302	0.00553614	Bacteria	Actinobacteriota	Actinobacteria	Micrococcales	Micrococcaceae	Arthrobacter	Arthrobacter_psychrochitiniphilus
ASV_04863	0.00943302	0	Bacteria	Actinobacteriota	Actinobacteria	Actinomycetales	Actinomycetaceae	Trueperella	Trueperella_sp.
ASV_08939	0.00943302	0.0171733	Bacteria	Proteobacteria	Gammaproteobacteria	Burkholderiales	Neisseriaceae	NA	NA
ASV_13421	0.00936752	0.022427	Bacteria	Firmicutes	Clostridia	Peptococcales	Peptococcaceae	Peptococcus	Peptococcus_sp.
ASV_14160	0.00930201	0.0102249	Bacteria	Firmicutes	Clostridia	Lachnospirales	Lachnospiraceae	Lachnoclostridium	unidentified
ASV_14038	0.0092365	0.00881262	Bacteria	Firmicutes	Clostridia	Oscillospirales	Oscillospiraceae	UCG_005	NA
ASV_06318	0.00917099	0.0199414	Bacteria	Patescibacteria	Gracilibacteria	Absconditabacteriales	Absconditabacteriales	Absconditabacteriales	SR1_bacterium
ASV_16318	0.00917099	0.0436677	Bacteria	Bacteroidota	Bacteroidia	Flavobacteriales	Weeksellaceae	NA	NA
ASV_15500	0.00910549	0	Bacteria	Firmicutes	Bacilli	Lactobacillales	Streptococcaceae	Streptococcus	Streptococcus_entericus
ASV_17390	0.00910549	0.145182	Bacteria	Bacteroidota	Bacteroidia	Bacteroidales	Porphyromonadaceae	Porphyromonas	Porphyromonas_cangingivalis
ASV_14135	0.00903998	0.00203368	Bacteria	Firmicutes	Clostridia	Lachnospirales	Lachnospiraceae	[Ruminococcus]_gauvreauii_group	NA
ASV_09942	0.00890897	0.0253645	Bacteria	Proteobacteria	Gammaproteobacteria	Enterobacterales	Shewanellaceae	Shewanella	Shewanella_putrefaciens
ASV_17162	0.00890897	0.0983511	Bacteria	Bacteroidota	Bacteroidia	Sphingobacteriales	Sphingobacteriaceae	Pedobacter	NA
ASV_17810	0.00890897	0.0235568	Bacteria	Bacteroidota	Bacteroidia	Cytophagales	Hymenobacteraceae	Hymenobacter	NA
ASV_04736	0.00884346	0.0330473	Bacteria	Actinobacteriota	Actinobacteria	Micrococcales	Micrococcaceae	Glutamicibacter	NA
ASV_04785	0.00884346	0.0212407	Bacteria	Actinobacteriota	Actinobacteria	Micrococcales	Micrococcaceae	Arthrobacter	Arthrobacter_alpinus
ASV_08933	0.00884346	0.00497122	Bacteria	Proteobacteria	Gammaproteobacteria	Burkholderiales	Neisseriaceae	Conchiformibius	NA
ASV_09717	0.00871244	0.0140663	Bacteria	Proteobacteria	Gammaproteobacteria	Enterobacterales	Enterobacteriaceae	Kluyvera	NA
ASV_01643	0.00851592	0.025308	Bacteria	Firmicutes	Bacilli	Erysipelotrichales	Erysipelotrichaceae	Faecalitalea	Absiella_dolichum
ASV_10248	0.00845042	0.0187551	Bacteria	Proteobacteria	Gammaproteobacteria	Pseudomonadales	Moraxellaceae	Alkanindiges	NA
ASV_00070	0.00838491	0.0107333	Bacteria	Firmicutes	Bacilli	Bacillales	Planococcaceae	Domibacillus	NA
ASV_01590	0.00838491	0.0134449	Bacteria	Firmicutes	Bacilli	Mycoplasmatales	Mycoplasmataceae	Mycoplasma	Metamycoplasma_phocicerebrale
ASV_02528	0.0083194	0.0295449	Bacteria	Verrucomicrobiota	Verrucomicrobiae	Verrucomicrobiales	Rubritaleaceae	Luteolibacter	NA
ASV_17142	0.0083194	0.0458143	Bacteria	Bacteroidota	Bacteroidia	Sphingobacteriales	Sphingobacteriaceae	Sphingobacterium	NA
ASV_01826	0.00818839	0.00926455	Bacteria	Firmicutes	Bacilli	Erysipelotrichales	Erysipelotrichaceae	Solobacterium	uncultured_Erysipelotrichaceae
ASV_04707	0.00818839	0	Bacteria	Actinobacteriota	Actinobacteria	Micrococcales	Micrococcaceae	Rothia	Rothia_nasimurium
ASV_14956	0.00818839	0	Bacteria	Firmicutes	Clostridia	Clostridiales	Clostridiaceae	Clostridium_sensu_stricto_1	uncultured_Eubacterium
ASV_14233	0.00805737	0.0103379	Bacteria	Firmicutes	Clostridia	Lachnospirales	Lachnospiraceae	Acetitomaculum	uncultured_Lachnospiraceae
ASV_14664	0.00805737	0.00423684	Bacteria	Firmicutes	Clostridia	Clostridiales	Clostridiaceae	Clostridium_sensu_stricto_12	NA
ASV_15517	0.00805737	0.00531017	Bacteria	Firmicutes	Bacilli	Lactobacillales	Streptococcaceae	Streptococcus	Streptococcus_suis
ASV_15994	0.00805737	0.0325389	Bacteria	Bacteroidota	Bacteroidia	Bacteroidales	Porphyromonadaceae	Porphyromonas	Porphyromonas_gulae
ASV_05262	0.00792636	0.00378491	Bacteria	Actinobacteriota	Coriobacteriia	Coriobacteriales	Eggerthellaceae	Paraeggerthella	NA
ASV_10878	0.00792636	0.00485824	Bacteria	Proteobacteria	Gammaproteobacteria	Diplorickettsiales	Diplorickettsiaceae	Rickettsiella	uncultured_Diplorickettsia
ASV_14140	0.00792636	0.00728736	Bacteria	Firmicutes	Clostridia	Lachnospirales	Lachnospiraceae	[Ruminococcus]_torques_group	NA
ASV_07260	0.00786085	0.00418035	Bacteria	Desulfobacterota	Desulfovibrionia	Desulfovibrionales	Desulfovibrionaceae	uncultured	uncultured_bacterium
ASV_13814	0.00786085	0.0241782	Bacteria	Firmicutes	Clostridia	Peptostreptococcales_Tissierellales	Peptostreptococcaceae	uncultured	Eubacterium
ASV_14307	0.00786085	0.0167779	Bacteria	Firmicutes	Clostridia	Lachnospirales	Lachnospiraceae	Johnsonella	Lachnospiraceae_bacterium
ASV_02390	0.00766433	0.0775624	Bacteria	Verrucomicrobiota	Verrucomicrobiae	Chthoniobacterales	Chthoniobacteraceae	Candidatus_Udaeobacter	NA
ASV_00721	0.00759882	0.0044628	Bacteria	Firmicutes	Bacilli	Lactobacillales	Aerococcaceae	NA	NA
ASV_03515	0.00759882	0.00570561	Bacteria	Chloroflexi	Chloroflexia	Thermomicrobiales	JG30_KF_CM45	JG30_KF_CM45	uncultured_bacterium
ASV_05078	0.00759882	0.0328779	Bacteria	Actinobacteriota	Actinobacteria	Micrococcales	Brevibacteriaceae	Brevibacterium	NA
ASV_10200	0.00759882	0.00259859	Bacteria	Proteobacteria	Gammaproteobacteria	Pseudomonadales	Moraxellaceae	Acinetobacter	Acinetobacter_kookii
ASV_01273	0.00746781	0.00096035	Bacteria	Firmicutes	Negativicutes	Veillonellales_Selenomonadales	uncultured	uncultured	uncultured_bacterium
ASV_03793	0.0074023	0.0238393	Bacteria	Actinobacteriota	Actinobacteria	Propionibacteriales	Nocardioidaceae	Aeromicrobium	NA
ASV_15467	0.0074023	0.00242912	Bacteria	Firmicutes	Bacilli	Lactobacillales	Streptococcaceae	Lactococcus	uncultured_Streptococcus
ASV_03800	0.0073368	0.0444586	Bacteria	Actinobacteriota	Actinobacteria	Propionibacteriales	Propionibacteriaceae	Friedmanniella	NA
ASV_10077	0.0073368	0.0322	Bacteria	Proteobacteria	Gammaproteobacteria	Enterobacterales	Pasteurellaceae	Haemophilus	Pasteurellaceae_bacterium
ASV_17712	0.0073368	0.00796526	Bacteria	Bacteroidota	Bacteroidia	Cytophagales	Spirosomaceae	Dyadobacter	NA
ASV_00314	0.00727129	0.0181902	Bacteria	Firmicutes	Bacilli	Bacillales	Bacillaceae	uncultured	uncultured_Virgibacillus
ASV_04877	0.00727129	0.0272852	Bacteria	Actinobacteriota	Actinobacteria	Micrococcales	Dermabacteraceae	Brachybacterium	NA
ASV_05932	0.00720578	0.0265509	Bacteria	Acidobacteriota	Acidobacteriae	Acidobacteriales	Acidobacteriaceae	Acidipila_Silvibacterium	NA
ASV_14703	0.00720578	0.00101684	Bacteria	Firmicutes	Clostridia	Clostridiales	Caloramatoraceae	Fonticella	NA
ASV_10505	0.00714027	0.000225965	Bacteria	Proteobacteria	Gammaproteobacteria	Cardiobacteriales	Wohlfahrtiimonadaceae	Ignatzschineria	Ignatzschineria_ureiclastica
ASV_00669	0.00707477	0	Bacteria	Firmicutes	Bacilli	Lactobacillales	Lactobacillaceae	NA	NA
ASV_08895	0.00707477	0.0187551	Bacteria	Proteobacteria	Gammaproteobacteria	Burkholderiales	Neisseriaceae	Vitreoscilla	Neisseria_sp.
ASV_14118	0.00707477	0.00451929	Bacteria	Firmicutes	Clostridia	Clostridia_UCG_014	Clostridia_UCG_014	Clostridia_UCG_014	NA
ASV_01213	0.00687825	0.000564912	Bacteria	Firmicutes	Negativicutes	Veillonellales_Selenomonadales	Sporomusaceae	Sporomusa	Sporomusa_acidovorans
ASV_16241	0.00687825	0.000395438	Bacteria	Bacteroidota	Bacteroidia	Flavobacteriales	Flavobacteriaceae	Tenacibaculum	NA
ASV_03768	0.00681274	0.0179077	Bacteria	Actinobacteriota	Actinobacteria	Propionibacteriales	Nocardioidaceae	Marmoricola	NA
ASV_05051	0.00681274	0.00564912	Bacteria	Actinobacteriota	Actinobacteria	Micrococcales	Sanguibacteraceae	Sanguibacter_Flavimobilis	NA
ASV_05416	0.00674723	0.0303358	Bacteria	Actinobacteriota	Thermoleophilia	Solirubrobacterales	67_14	67_14	NA
ASV_17443	0.00674723	0.0106203	Bacteria	Bacteroidota	Bacteroidia	Bacteroidales	Paludibacteraceae	F0058	Porphyromonadaceae_bacterium
ASV_07704	0.00668172	0.0194895	Bacteria	Proteobacteria	Alphaproteobacteria	Rhizobiales	Beijerinckiaceae	Methylobacterium_Methylorubrum	Methylobacterium_cerastii
ASV_10511	0.00668172	0.0651343	Bacteria	Proteobacteria	Gammaproteobacteria	Cardiobacteriales	Wohlfahrtiimonadaceae	Ignatzschineria	Ignatzschineria_indica
ASV_00941	0.00661622	0.0241217	Bacteria	Firmicutes	Bacilli	Bacillales	Bacillaceae	Geobacillus	Parageobacillus_toebii
ASV_01521	0.00661622	0.0237263	Bacteria	Proteobacteria	Gammaproteobacteria	Pseudomonadales	Moraxellaceae	Psychrobacter	Psychrobacter_arenosus
ASV_06679	0.00661622	0.00209017	Bacteria	Cyanobacteria	Cyanobacteriia	Cyanobacteriales	Nostocaceae	Nostoc_PCC_73102	NA
ASV_08220	0.00661622	0.00700491	Bacteria	Proteobacteria	Alphaproteobacteria	Sphingomonadales	Sphingomonadaceae	Sphingomonas	Sphingomonas_polyaromaticivorans
ASV_14389	0.00661622	0.00112982	Bacteria	Firmicutes	Clostridia	Lachnospirales	Lachnospiraceae	Lachnospiraceae_UCG_008	metagenome
ASV_08389	0.00655071	0.0235003	Bacteria	Proteobacteria	Alphaproteobacteria	Sphingomonadales	Sphingomonadaceae	Novosphingobium	NA
ASV_17626	0.00655071	0.0185856	Bacteria	Bacteroidota	Bacteroidia	Bacteroidales	Bacteroidaceae	Bacteroides	Bacteroides_sp.
ASV_17017	0.0064852	0.0138403	Bacteria	Bacteroidota	Bacteroidia	Chitinophagales	Chitinophagaceae	Flavisolibacter	NA
ASV_01047	0.0064197	0.0666596	Bacteria	Firmicutes	Bacilli	Bacillales	Bacillaceae	uncultured	NA
ASV_13780	0.0064197	0.000564912	Bacteria	Firmicutes	Clostridia	Peptostreptococcales_Tissierellales	Family_XI	Peptoniphilus	NA
ASV_17606	0.00635419	0	Bacteria	Bacteroidota	Bacteroidia	Bacteroidales	Bacteroidaceae	Bacteroides	Bacteroides_nordii
ASV_05508	0.00628868	0.0606715	Bacteria	Actinobacteriota	Thermoleophilia	Solirubrobacterales	Solirubrobacteraceae	Conexibacter	NA
ASV_08442	0.00628868	0.00841719	Bacteria	Proteobacteria	Alphaproteobacteria	Reyranellales	Reyranellaceae	Reyranella	NA
ASV_16936	0.00628868	0.0365498	Bacteria	Bacteroidota	Bacteroidia	Chitinophagales	Chitinophagaceae	Ferruginibacter	NA
ASV_03342	0.00609216	0.0142358	Bacteria	Deinococcota	Deinococci	Deinococcales	Deinococcaceae	Deinococcus	Deinococcus_proteolyticus
ASV_03350	0.00602665	0.0427073	Bacteria	Deinococcota	Deinococci	Deinococcales	Deinococcaceae	Deinococcus	Deinococcus_sp.
ASV_04223	0.00602665	0.0112982	Bacteria	Actinobacteriota	Actinobacteria	Corynebacteriales	Corynebacteriales_Incertae_Sedis	Tomitella	NA
ASV_07774	0.00602665	0.0427638	Bacteria	Proteobacteria	Alphaproteobacteria	Rhizobiales	Beijerinckiaceae	1174_901_12	NA
ASV_00666	0.00596115	0.000734385	Bacteria	Firmicutes	Bacilli	Lactobacillales	Lactobacillaceae	Dellaglioa	NA
ASV_04087	0.00596115	0.0251386	Bacteria	Actinobacteriota	Actinobacteria	Streptomycetales	Streptomycetaceae	NA	NA
ASV_15805	0.00589564	0.000847368	Bacteria	Firmicutes	Bacilli	Brevibacillales	Brevibacillaceae	Brevibacillus	NA
ASV_10057	0.00583013	0.00519719	Bacteria	Proteobacteria	Gammaproteobacteria	Enterobacterales	Pasteurellaceae	Frederiksenia	uncultured_bacterium
ASV_05245	0.00576463	0.00666596	Bacteria	Actinobacteriota	Coriobacteriia	Coriobacteriales	Atopobiaceae	Olsenella	NA
ASV_05656	0.00576463	0.0407866	Bacteria	Acidobacteriota	Acidobacteriae	Bryobacterales	Bryobacteraceae	Bryobacter	NA
ASV_06832	0.00576463	0.00135579	Bacteria	Cyanobacteria	Cyanobacteriia	Chloroplast	Chloroplast	Chloroplast	uncultured_Cyanobacterium
ASV_03838	0.00563361	0.00785227	Bacteria	Actinobacteriota	Actinobacteria	Propionibacteriales	Propionibacteriaceae	Luteococcus	NA
ASV_00531	0.0055681	0.00994245	Bacteria	Firmicutes	Bacilli	Staphylococcales	Staphylococcaceae	Staphylococcus	Staphylococcus_lentus
ASV_06114	0.0055681	0.0109028	Bacteria	Patescibacteria	Saccharimonadia	Saccharimonadales	Saccharimonadaceae	TM7x	TM7_phylum
ASV_14450	0.0055026	0.00869964	Bacteria	Firmicutes	Clostridia	Lachnospirales	Lachnospiraceae	Epulopiscium	NA
ASV_01078	0.00543709	0.156594	Bacteria	Firmicutes	Bacilli	Bacillales	Bacillaceae	Virgibacillus	NA
ASV_13552	0.00543709	0.00734385	Bacteria	Firmicutes	Clostridia	Peptostreptococcales_Tissierellales	Anaerovoracaceae	[Eubacterium]_brachy_group	uncultured_bacterium
ASV_13657	0.00543709	0	Bacteria	Firmicutes	Clostridia	Peptostreptococcales_Tissierellales	Family_XI	Helcococcus	Helcococcus_sueciensis
ASV_16490	0.00543709	0.0104509	Bacteria	Bacteroidota	Bacteroidia	Bacteroidales	Bacteroidetes_vadinHA17	Bacteroidetes_vadinHA17	NA
ASV_01049	0.00537158	0.0477915	Bacteria	Firmicutes	Bacilli	Bacillales	Bacillaceae	uncultured	uncultured_Firmicutes
ASV_03857	0.00530608	0.00163824	Bacteria	Actinobacteriota	Actinobacteria	Propionibacteriales	Propionibacteriaceae	Aestuariimicrobium	uncultured_bacterium
ASV_15027	0.00530608	0.00141228	Bacteria	Firmicutes	Clostridia	Clostridiales	Clostridiaceae	Clostridium_sensu_stricto_1	Clostridium_butyricum
ASV_04864	0.00524057	0.000564912	Bacteria	Actinobacteriota	Actinobacteria	Actinomycetales	Actinomycetaceae	Trueperella	Trueperella_pyogenes
ASV_07814	0.00524057	0.0281891	Bacteria	Proteobacteria	Alphaproteobacteria	Rhizobiales	Beijerinckiaceae	Roseiarcus	uncultured_bacterium
ASV_05241	0.00517506	0	Bacteria	Actinobacteriota	Coriobacteriia	Coriobacteriales	Coriobacteriaceae	Collinsella	NA
ASV_08676	0.00517506	0.00141228	Bacteria	Proteobacteria	Gammaproteobacteria	Burkholderiales	Comamonadaceae	Ramlibacter	NA
ASV_14668	0.00517506	0.000282456	Bacteria	Firmicutes	Clostridia	Clostridiales	Clostridiaceae	Clostridium_sensu_stricto_12	Clostridium_drakei
ASV_17595	0.00517506	0	Bacteria	Bacteroidota	Bacteroidia	Bacteroidales	Bacteroidaceae	Bacteroides	Bacteroides_kribbi
ASV_06121	0.00504405	0.00322	Bacteria	Patescibacteria	Saccharimonadia	Saccharimonadales	Saccharimonadaceae	Candidatus_Saccharimonas	TM7_phylum
ASV_09786	0.00504405	0	Bacteria	Proteobacteria	Gammaproteobacteria	Enterobacterales	Enterobacteriaceae	Citrobacter	NA
ASV_14332	0.00504405	0.00457579	Bacteria	Firmicutes	Clostridia	Lachnospirales	Lachnospiraceae	[Eubacterium]_hallii_group	NA
ASV_16151	0.00504405	0.0482435	Bacteria	Bacteroidota	Bacteroidia	Flavobacteriales	Flavobacteriaceae	Myroides	bacterium_enrichment
ASV_07894	0.00497854	0.0420294	Bacteria	Proteobacteria	Alphaproteobacteria	Rhizobiales	Xanthobacteraceae	uncultured	NA
ASV_00632	0.00491303	0.000734385	Bacteria	Firmicutes	Bacilli	Lactobacillales	Aerococcaceae	Aerococcaceae	Facklamia_sp.
ASV_14268	0.00491303	0.000225965	Bacteria	Firmicutes	Clostridia	Lachnospirales	Lachnospiraceae	Coprococcus	NA
ASV_14481	0.00491303	0.000621403	Bacteria	Firmicutes	Clostridia	Lachnospirales	Lachnospiraceae	Cellulosilyticum	NA
ASV_15542	0.00491303	0.0153656	Bacteria	Firmicutes	Bacilli	Lactobacillales	Streptococcaceae	Streptococcus	Streptococcus_parauberis
ASV_08873	0.00484753	0.00779578	Bacteria	Proteobacteria	Gammaproteobacteria	Burkholderiales	Alcaligenaceae	Paenalcaligenes	NA
ASV_15463	0.00484753	0.00434982	Bacteria	Firmicutes	Bacilli	Lactobacillales	Streptococcaceae	Lactococcus	Lactococcus_raffinolactis
ASV_00670	0.004651	0	Bacteria	Firmicutes	Bacilli	Lactobacillales	Lactobacillaceae	Ligilactobacillus	Lactobacillus_saerimneri
ASV_01843	0.004651	0.00231614	Bacteria	Firmicutes	Bacilli	Mycoplasmatales	Mycoplasmataceae	Ureaplasma	NA
ASV_14415	0.004651	0.00344596	Bacteria	Firmicutes	Clostridia	Lachnospirales	Lachnospiraceae	Tyzzerella	NA
ASV_02742	0.0045855	0.0187551	Bacteria	Planctomycetota	Phycisphaerae	Tepidisphaerales	WD2101_soil_group	WD2101_soil_group	uncultured_bacterium
ASV_08649	0.0045855	0.0119196	Bacteria	Proteobacteria	Gammaproteobacteria	Burkholderiales	Comamonadaceae	Variovorax	NA
ASV_09163	0.0045855	0.00440631	Bacteria	Proteobacteria	Gammaproteobacteria	Burkholderiales	Oxalobacteraceae	Janthinobacterium	NA
ASV_09801	0.0045855	0.00649649	Bacteria	Proteobacteria	Gammaproteobacteria	Enterobacterales	Erwiniaceae	Erwinia	NA
ASV_10009	0.0045855	0.000169474	Bacteria	Proteobacteria	Gammaproteobacteria	Enterobacterales	Pasteurellaceae	Actinobacillus	NA
ASV_10672	0.0045855	0.0195459	Bacteria	Proteobacteria	Gammaproteobacteria	Gammaproteobacteria_Incertae_Sedis	Unknown_Family	Acidibacter	NA
ASV_17338	0.0045855	0.0019207	Bacteria	Bacteroidota	Bacteroidia	Sphingobacteriales	Sphingobacteriaceae	Pedobacter	Sphingobacteriia_bacterium
ASV_17409	0.0045855	0.0150267	Bacteria	Bacteroidota	Bacteroidia	Bacteroidales	Tannerellaceae	Tannerella	Tannerella_forsythia
ASV_18338	0.0045855	0.0245172	Bacteria	Firmicutes	Bacilli	Bacillales	Planococcaceae	Sporosarcina	uncultured_bacterium
ASV_00748	0.00451999	0.0110723	Bacteria	Firmicutes	Bacilli	Lactobacillales	Carnobacteriaceae	Carnobacterium	Carnobacterium_funditum
ASV_04892	0.00451999	0.00531017	Bacteria	Actinobacteriota	Actinobacteria	Micrococcales	Cellulomonadaceae	Cellulomonas	NA
ASV_14716	0.00451999	0	Bacteria	Firmicutes	Clostridia	Clostridiales	Clostridiaceae	Proteiniclasticum	uncultured_bacterium
ASV_16222	0.00451999	0	Bacteria	Bacteroidota	Bacteroidia	Flavobacteriales	Flavobacteriaceae	Bizionia	NA
ASV_04229	0.00445448	0.000734385	Bacteria	Actinobacteriota	Actinobacteria	Corynebacteriales	Nocardiaceae	Rhodococcus	Rhodococcus_erythropolis
ASV_04812	0.00445448	0.01932	Bacteria	Actinobacteriota	Actinobacteria	Micrococcales	Micrococcaceae	Paenarthrobacter	NA
ASV_09800	0.00445448	0	Bacteria	Proteobacteria	Gammaproteobacteria	Enterobacterales	Erwiniaceae	Erwinia	Erwinia_billingiae
ASV_14223	0.00445448	0.00683543	Bacteria	Firmicutes	Clostridia	Lachnospirales	Lachnospiraceae	Fusicatenibacter	uncultured_organism
ASV_00942	0.00438898	0.0259859	Bacteria	Firmicutes	Bacilli	Bacillales	Bacillaceae	Geobacillus	NA
ASV_01585	0.00438898	0	Bacteria	Firmicutes	Bacilli	Mycoplasmatales	Mycoplasmataceae	Candidatus_Bacilloplasma	NA
ASV_03878	0.00438898	0.00751333	Bacteria	Actinobacteriota	Actinobacteria	Propionibacteriales	Propionibacteriaceae	Propioniciclava	Propionibacterium_sp.
ASV_03118	0.00432347	0.0125975	Bacteria	Planctomycetota	Planctomycetes	Isosphaerales	Isosphaeraceae	Aquisphaera	NA
ASV_09321	0.00432347	0.034968	Bacteria	Proteobacteria	Gammaproteobacteria	Xanthomonadales	Xanthomonadaceae	Stenotrophomonas	Stenotrophomonas_rhizophila
ASV_07268	0.00425796	0.000621403	Bacteria	Desulfobacterota	Desulfovibrionia	Desulfovibrionales	Desulfovibrionaceae	Bilophila	Bilophila_wadsworthia
ASV_14260	0.00425796	0.0145182	Bacteria	Firmicutes	Clostridia	Lachnospirales	Lachnospiraceae	Agathobacter	NA
ASV_01100	0.00419245	0.100554	Bacteria	Firmicutes	Bacilli	Bacillales	Bacillaceae	NA	NA
ASV_06808	0.00419245	0	Bacteria	Cyanobacteria	Cyanobacteriia	Chloroplast	Chloroplast	Chloroplast	uncultured_eukaryote
ASV_09251	0.00419245	0.0157045	Bacteria	Proteobacteria	Gammaproteobacteria	Burkholderiales	Oxalobacteraceae	Noviherbaspirillum	NA
ASV_15099	0.00419245	0.00118631	Bacteria	Firmicutes	Clostridia	Clostridiales	Clostridiaceae	Hathewaya	Hathewaya_proteolytica
ASV_16901	0.00419245	0.00242912	Bacteria	Bacteroidota	Bacteroidia	Chitinophagales	Chitinophagaceae	Flavisolibacter	uncultured_Flavobacterium
ASV_04162	0.00412695	0.00186421	Bacteria	Actinobacteriota	Actinobacteria	Corynebacteriales	Corynebacteriaceae	Corynebacterium	Corynebacterium_amycolatum
ASV_05774	0.00412695	0.0214102	Bacteria	Acidobacteriota	Acidobacteriae	Acidobacteriales	Acidobacteriaceae	uncultured	uncultured_Acidobacterium
ASV_08942	0.00412695	0.00423684	Bacteria	Proteobacteria	Gammaproteobacteria	Burkholderiales	Neisseriaceae	Eikenella	Eikenella_sp.
ASV_10327	0.00412695	0.00474526	Bacteria	Proteobacteria	Gammaproteobacteria	Pseudomonadales	Pseudomonadaceae	NA	NA
ASV_14392	0.00412695	0.000508421	Bacteria	Firmicutes	Clostridia	Lachnospirales	Lachnospiraceae	Anaerostipes	NA
ASV_17382	0.00412695	0.0360979	Bacteria	Bacteroidota	Bacteroidia	Bacteroidales	Porphyromonadaceae	Porphyromonas	Porphyromonas_canoris
ASV_18016	0.00412695	0.00773929	Bacteria	Firmicutes	Bacilli	Bacillales	Planococcaceae	Caryophanon	uncultured_bacterium
ASV_04349	0.00406144	0.0107898	Bacteria	Actinobacteriota	Actinobacteria	Corynebacteriales	Nocardiaceae	Nocardia	NA
ASV_09646	0.00406144	0.0223705	Bacteria	Proteobacteria	Gammaproteobacteria	Enterobacterales	Morganellaceae	Providencia	Providencia_sp.
ASV_17438	0.00399593	0.00886911	Bacteria	Bacteroidota	Bacteroidia	Bacteroidales	Paludibacteraceae	F0058	uncultured_bacterium
ASV_18002	0.00399593	0.0135014	Bacteria	Firmicutes	Bacilli	Bacillales	Planococcaceae	Lysinibacillus	NA
ASV_04694	0.00393043	0.0680719	Bacteria	Actinobacteriota	Actinobacteria	Micrococcales	Dermacoccaceae	Flexivirga	Flexivirga_alba
ASV_05332	0.00393043	0.0829855	Bacteria	Actinobacteriota	Thermoleophilia	Gaiellales	uncultured	uncultured	NA
ASV_10822	0.00393043	0.00694841	Bacteria	Proteobacteria	Gammaproteobacteria	Diplorickettsiales	Diplorickettsiaceae	uncultured	uncultured_bacterium
ASV_13413	0.00393043	0.000508421	Bacteria	Firmicutes	Clostridia	Peptococcales	Peptococcaceae	Peptococcus	uncultured_bacterium
ASV_16719	0.00393043	0.0206758	Bacteria	Bacteroidota	Bacteroidia	Chitinophagales	Chitinophagaceae	Edaphobaculum	uncultured_bacterium
ASV_00725	0.00386492	0.00203368	Bacteria	Firmicutes	Bacilli	Lactobacillales	Carnobacteriaceae	Atopostipes	uncultured_bacterium
ASV_06540	0.00386492	0.00124281	Bacteria	Dependentiae	Babeliae	Babeliales	UBA12409	UBA12409	uncultured_bacterium
ASV_09791	0.00386492	0.0070614	Bacteria	Proteobacteria	Gammaproteobacteria	Enterobacterales	Erwiniaceae	NA	NA
ASV_10015	0.00386492	0.0581859	Bacteria	Proteobacteria	Gammaproteobacteria	Enterobacterales	Pasteurellaceae	Pasteurella	Pasteurella_multocida
ASV_16282	0.00386492	0.000451929	Bacteria	Bacteroidota	Bacteroidia	Flavobacteriales	Flavobacteriaceae	Capnocytophaga	Capnocytophaga_cynodegmi
ASV_13511	0.00379941	0.00220316	Bacteria	Firmicutes	Clostridia	Peptostreptococcales_Tissierellales	Fusibacteraceae	Fusibacter	NA
ASV_05026	0.0037339	0.00293754	Bacteria	Actinobacteriota	Actinobacteria	Micrococcales	Microbacteriaceae	Frondihabitans	Frondihabitans_sp.
ASV_00167	0.0036684	0.0070614	Bacteria	Firmicutes	Bacilli	Bacillales	Planococcaceae	Sporosarcina	Lysinibacillus_sphaericus
ASV_02312	0.0036684	0.00175123	Bacteria	Verrucomicrobiota	Verrucomicrobiae	Chthoniobacterales	Chthoniobacteraceae	Chthoniobacter	bacterium_Ellin506
ASV_02575	0.0036684	0.00920806	Bacteria	Acidobacteriota	Vicinamibacteria	Vicinamibacterales	uncultured	uncultured	NA
ASV_04596	0.0036684	0.00220316	Bacteria	Actinobacteriota	Actinobacteria	Micrococcales	Dermacoccaceae	Kytococcus	NA
ASV_04706	0.0036684	0.00107333	Bacteria	Actinobacteriota	Actinobacteria	Micrococcales	Micrococcaceae	Rothia	Rothia_sp.
ASV_16077	0.0036684	0	Bacteria	Bacteroidota	Bacteroidia	Flavobacteriales	Flavobacteriaceae	Flavobacterium	Flavobacterium_indicum
ASV_16352	0.0036684	0.00271158	Bacteria	Bacteroidota	Bacteroidia	Flavobacteriales	Weeksellaceae	Cloacibacterium	NA
ASV_18023	0.0036684	0.000282456	Bacteria	Firmicutes	Bacilli	Bacillales	Planococcaceae	Rummeliibacillus	NA
ASV_03513	0.00360289	0	Bacteria	Chloroflexi	Chloroflexia	Thermomicrobiales	JG30_KF_CM45	JG30_KF_CM45	bacterium_QTYC46b
ASV_04233	0.00360289	0.0202803	Bacteria	Actinobacteriota	Actinobacteria	Corynebacteriales	Nocardiaceae	Rhodococcus	NA
ASV_08125	0.00360289	0.000451929	Bacteria	Proteobacteria	Alphaproteobacteria	Rhizobiales	Rhizobiaceae	Aureimonas	Aureimonas_sp.
ASV_08283	0.00360289	0.0219186	Bacteria	Proteobacteria	Alphaproteobacteria	Sphingomonadales	Sphingomonadaceae	NA	NA
ASV_00430	0.00353738	0.00649649	Bacteria	Firmicutes	Bacilli	Staphylococcales	Staphylococcaceae	Staphylococcus	Staphylococcus_simulans
ASV_00662	0.00353738	0	Bacteria	Firmicutes	Bacilli	Lactobacillales	Lactobacillaceae	Leuconostoc	uncultured_bacterium
ASV_04936	0.00353738	0.00542315	Bacteria	Actinobacteriota	Actinobacteria	Micrococcales	Microbacteriaceae	Amnibacterium	NA
ASV_09333	0.00353738	0.025647	Bacteria	Proteobacteria	Gammaproteobacteria	Xanthomonadales	Xanthomonadaceae	Stenotrophomonas	NA
ASV_10119	0.00353738	0	Bacteria	Proteobacteria	Gammaproteobacteria	Pseudomonadales	Moraxellaceae	Acinetobacter	Acinetobacter_gandensis
ASV_01687	0.00347188	0.00237263	Bacteria	Firmicutes	Bacilli	Erysipelotrichales	Erysipelotrichaceae	Erysipelothrix	uncultured_Erysipelotrichia
ASV_02710	0.00347188	0.03864	Bacteria	Planctomycetota	Phycisphaerae	Tepidisphaerales	WD2101_soil_group	WD2101_soil_group	NA
ASV_10649	0.00347188	0.00355894	Bacteria	Proteobacteria	Gammaproteobacteria	Gammaproteobacteria_Incertae_Sedis	Unknown_Family	Acidibacter	uncultured_gamma
ASV_13875	0.00347188	0	Bacteria	Firmicutes	Clostridia	Christensenellales	Christensenellaceae	Christensenellaceae_R_7_group	human_gut
ASV_15446	0.00347188	0	Bacteria	Firmicutes	Bacilli	Thermoactinomycetales	Thermoactinomycetaceae	Laceyella	Laceyella_putida
ASV_05593	0.00340637	0.0166649	Bacteria	Actinobacteriota	Thermoleophilia	Solirubrobacterales	Solirubrobacteraceae	Solirubrobacter	NA
ASV_08331	0.00340637	0	Bacteria	Proteobacteria	Alphaproteobacteria	Sphingomonadales	Sphingomonadaceae	Sphingomonas	Sphingomonas_crusticola
ASV_10159	0.00340637	0	Bacteria	Proteobacteria	Gammaproteobacteria	Pseudomonadales	Moraxellaceae	Acinetobacter	Acinetobacter_pragensis
ASV_14271	0.00340637	0.00999894	Bacteria	Firmicutes	Clostridia	Lachnospirales	Lachnospiraceae	Tyzzerella	Tyzzerella_sp.
ASV_16224	0.00340637	0	Bacteria	Bacteroidota	Bacteroidia	Flavobacteriales	Flavobacteriaceae	Aquibacter	Flavobacteriaceae_bacterium
ASV_09380	0.00334086	0.00497122	Bacteria	Proteobacteria	Gammaproteobacteria	Xanthomonadales	Rhodanobacteraceae	Luteibacter	NA
ASV_14001	0.00334086	0.000338947	Bacteria	Firmicutes	Clostridia	Oscillospirales	Oscillospiraceae	NA	NA
ASV_07081	0.00327536	0.0112417	Bacteria	Proteobacteria	Alphaproteobacteria	Caulobacterales	Caulobacteraceae	Brevundimonas	NA
ASV_07957	0.00327536	0	Bacteria	Proteobacteria	Alphaproteobacteria	Rhizobiales	D05_2	D05_2	uncultured_bacterium
ASV_13959	0.00327536	0.00322	Bacteria	Firmicutes	Clostridia	Oscillospirales	Hungateiclostridiaceae	Ruminiclostridium	uncultured_Acetivibrio
ASV_16030	0.00327536	0	Bacteria	Bacteroidota	Bacteroidia	Flavobacteriales	Flavobacteriaceae	Flavobacterium	Flavobacterium_antarcticum
ASV_05867	0.00320985	0	Bacteria	Acidobacteriota	Acidobacteriae	Acidobacteriales	Acidobacteriaceae	Granulicella	uncultured_eubacterium
ASV_06154	0.00320985	0.0290365	Bacteria	Patescibacteria	Saccharimonadia	Saccharimonadales	LWQ8	LWQ8	uncultured_bacterium
ASV_17428	0.00320985	0.00372842	Bacteria	Bacteroidota	Bacteroidia	Bacteroidales	Paludibacteraceae	H1	Porphyromonadaceae_bacterium
ASV_05135	0.00314434	0.000338947	Bacteria	Actinobacteriota	MB_A2_108	MB_A2_108	MB_A2_108	MB_A2_108	metagenome
ASV_06162	0.00314434	0.000790876	Bacteria	Patescibacteria	Saccharimonadia	Saccharimonadales	LWQ8	LWQ8	uncultured_soil
ASV_13853	0.00314434	0.000734385	Bacteria	Firmicutes	Clostridia	Eubacteriales	Eubacteriaceae	uncultured	uncultured_bacterium
ASV_16014	0.00314434	0.00643999	Bacteria	Bacteroidota	Bacteroidia	Bacteroidales	Bacteroidetes_BD2_2	Bacteroidetes_BD2_2	uncultured_prokaryote
ASV_00687	0.00307883	0	Bacteria	Firmicutes	Bacilli	Lactobacillales	Lactobacillaceae	Limosilactobacillus	Lactobacillus_ingluviei
ASV_02031	0.00307883	0.0161	Bacteria	Verrucomicrobiota	Chlamydiae	Chlamydiales	Parachlamydiaceae	uncultured	metagenome
ASV_03072	0.00307883	0.0132189	Bacteria	Planctomycetota	Planctomycetes	Gemmatales	Gemmataceae	uncultured	NA
ASV_06836	0.00307883	0.00547964	Bacteria	Cyanobacteria	Cyanobacteriia	Chloroplast	Chloroplast	Chloroplast	Bacillaria_paxillifer
ASV_13940	0.00307883	0.000903859	Bacteria	Firmicutes	Clostridia	Oscillospirales	Hungateiclostridiaceae	Pseudobacteroides	uncultured_bacterium
ASV_03422	0.00301333	0.00892561	Bacteria	Acidobacteriota	Blastocatellia	Blastocatellales	Blastocatellaceae	Blastocatella	NA
ASV_05918	0.00301333	0.0275677	Bacteria	Acidobacteriota	Acidobacteriae	Acidobacteriales	Acidobacteriaceae	NA	NA
ASV_07445	0.00301333	0.0593157	Bacteria	Proteobacteria	Alphaproteobacteria	Acetobacterales	Acetobacteraceae	NA	NA
ASV_11433	0.00301333	0	Bacteria	Myxococcota	Myxococcia	Myxococcales	Myxococcaceae	Corallococcus	Corallococcus_coralloides
ASV_17690	0.00301333	0.00372842	Bacteria	Bacteroidota	Bacteroidia	Cytophagales	Spirosomaceae	Spirosoma	uncultured_bacterium
ASV_01446	0.00294782	0.00881262	Bacteria	Proteobacteria	Gammaproteobacteria	Pseudomonadales	Moraxellaceae	Enhydrobacter	NA
ASV_03436	0.00294782	0.00480175	Bacteria	Acidobacteriota	Blastocatellia	Blastocatellales	Blastocatellaceae	NA	NA
ASV_07403	0.00294782	0.0051407	Bacteria	Proteobacteria	Alphaproteobacteria	Acetobacterales	Acetobacteraceae	Acidiphilium	uncultured_soil
ASV_08620	0.00294782	0.00531017	Bacteria	Proteobacteria	Gammaproteobacteria	Burkholderiales	Comamonadaceae	Brachymonas	Brachymonas_sp.
ASV_09670	0.00294782	0.00175123	Bacteria	Proteobacteria	Gammaproteobacteria	Enterobacterales	Morganellaceae	Morganella	Morganella_sp.
ASV_14647	0.00294782	0.000903859	Bacteria	Firmicutes	Clostridia	Clostridiales	Clostridiaceae	Clostridium_sensu_stricto_9	NA
ASV_15799	0.00294782	0	Bacteria	Firmicutes	Bacilli	Brevibacillales	Brevibacillaceae	Brevibacillus	bacterium_YC_LK_LKJ16
ASV_16068	0.00294782	0.000564912	Bacteria	Bacteroidota	Bacteroidia	Flavobacteriales	Flavobacteriaceae	Flavobacterium	Cytophaga_sp.
ASV_16431	0.00294782	0	Bacteria	Bacteroidota	Bacteroidia	Flavobacteriales	Weeksellaceae	Soonwooa	NA
ASV_01632	0.00288231	0	Bacteria	Firmicutes	Bacilli	Erysipelotrichales	Erysipelotrichaceae	Catenisphaera	NA
ASV_04938	0.00288231	0.0228789	Bacteria	Actinobacteriota	Actinobacteria	Micrococcales	Microbacteriaceae	Amnibacterium	uncultured_bacterium
ASV_09355	0.00288231	0.00819122	Bacteria	Proteobacteria	Gammaproteobacteria	Xanthomonadales	Xanthomonadaceae	Luteimonas	NA
ASV_13566	0.00288231	0.000395438	Bacteria	Firmicutes	Clostridia	Peptostreptococcales_Tissierellales	Anaerovoracaceae	Family_XIII_AD3011_group	NA
ASV_16285	0.00288231	0	Bacteria	Bacteroidota	Bacteroidia	Flavobacteriales	Flavobacteriaceae	Capnocytophaga	NA
ASV_13468	0.00281681	0.000169474	Bacteria	Firmicutes	Bacilli	Alicyclobacillales	Alicyclobacillaceae	Tumebacillus	Tumebacillus_avium
ASV_15131	0.00281681	0.000112982	Bacteria	Firmicutes	Bacilli	Erysipelotrichales	Erysipelotrichaceae	Turicibacter	uncultured_organism
ASV_16101	0.00281681	0.0151961	Bacteria	Bacteroidota	Bacteroidia	Flavobacteriales	Flavobacteriaceae	Myroides	NA
ASV_17570	0.00281681	0.000677894	Bacteria	Bacteroidota	Bacteroidia	Bacteroidales	Prevotellaceae	Prevotellaceae_UCG_004	uncultured_bacterium
ASV_02635	0.0027513	0	Bacteria	Verrucomicrobiota	Verrucomicrobiae	Opitutales	Opitutaceae	Opitutus	uncultured_Verrucomicrobia
ASV_03861	0.0027513	0.00525368	Bacteria	Actinobacteriota	Actinobacteria	Propionibacteriales	Propionibacteriaceae	Cutibacterium	NA
ASV_05227	0.0027513	0.0025421	Bacteria	Actinobacteriota	Acidimicrobiia	uncultured	uncultured	uncultured	uncultured_Actinomycetales
ASV_05934	0.0027513	0.00790876	Bacteria	Acidobacteriota	Acidobacteriae	Acidobacteriales	Acidobacteriaceae	Acidipila_Silvibacterium	uncultured_Acidobacteria
ASV_07375	0.0027513	0.00440631	Bacteria	Proteobacteria	Alphaproteobacteria	Acetobacterales	Acetobacteraceae	Endobacter	NA
ASV_14125	0.0027513	0	Bacteria	Firmicutes	Clostridia	Lachnospirales	Lachnospiraceae	Anaerosporobacter	uncultured_Clostridium
ASV_14203	0.0027513	0	Bacteria	Firmicutes	Clostridia	Lachnospirales	Lachnospiraceae	Marvinbryantia	NA
ASV_14663	0.0027513	0.000451929	Bacteria	Firmicutes	Clostridia	Clostridiales	Clostridiaceae	Clostridium_sensu_stricto_12	Clostridium_sp.
ASV_17744	0.0027513	0	Bacteria	Bacteroidota	Bacteroidia	Cytophagales	Microscillaceae	Ohtaekwangia	NA
ASV_02549	0.00268579	0.00593157	Bacteria	Acidobacteriota	Vicinamibacteria	Vicinamibacterales	uncultured	uncultured	uncultured_bacterium
ASV_05822	0.00268579	0.0365498	Bacteria	Acidobacteriota	Acidobacteriae	Acidobacteriales	Acidobacteriaceae	Bryocella	uncultured_bacterium
ASV_06561	0.00268579	0	Bacteria	Spirochaetota	V2072_189E03	V2072_189E03	V2072_189E03	V2072_189E03	uncultured_Spirochaetales
ASV_07197	0.00268579	0.000847368	Bacteria	Campylobacterota	Campylobacteria	Campylobacterales	Campylobacteraceae	Campylobacter	Campylobacter_sp.
ASV_09047	0.00268579	0.00807824	Bacteria	Proteobacteria	Gammaproteobacteria	Burkholderiales	Rhodocyclaceae	NA	NA
ASV_13616	0.00268579	0.00824771	Bacteria	Firmicutes	Clostridia	Peptostreptococcales_Tissierellales	Family_XI	Finegoldia	NA
ASV_16226	0.00268579	0	Bacteria	Bacteroidota	Bacteroidia	Flavobacteriales	Flavobacteriaceae	Subsaxibacter	NA
ASV_17582	0.00268579	0.000338947	Bacteria	Bacteroidota	Bacteroidia	Bacteroidales	Bacteroidaceae	Bacteroides	Bacteroides_dorei
ASV_04490	0.00262028	0.0122586	Bacteria	Actinobacteriota	Actinobacteria	Pseudonocardiales	Pseudonocardiaceae	Crossiella	uncultured_actinobacterium
ASV_04528	0.00262028	0.00610105	Bacteria	Actinobacteriota	Actinobacteria	Frankiales	uncultured	uncultured	NA
ASV_04542	0.00262028	0.0179642	Bacteria	Actinobacteriota	Actinobacteria	Frankiales	Geodermatophilaceae	Blastococcus	NA
ASV_05120	0.00262028	0.00101684	Bacteria	Actinobacteriota	Actinobacteria	Kineosporiales	Kineosporiaceae	Kineosporia	NA
ASV_08586	0.00262028	0	Bacteria	Proteobacteria	Gammaproteobacteria	Burkholderiales	Burkholderiaceae	Burkholderia_Caballeronia_Paraburkholderia	Paraburkholderia_caledonica
ASV_14009	0.00262028	0.0025421	Bacteria	Firmicutes	Clostridia	Oscillospirales	Oscillospiraceae	Sporobacter	uncultured_bacterium
ASV_17564	0.00262028	0.000564912	Bacteria	Bacteroidota	Bacteroidia	Bacteroidales	Prevotellaceae	Alloprevotella	Alloprevotella_sp.
ASV_00747	0.00255478	0	Bacteria	Firmicutes	Bacilli	Lactobacillales	Carnobacteriaceae	Carnobacterium	Carnobacterium_sp.
ASV_01165	0.00255478	0.000395438	Bacteria	Firmicutes	Clostridia	Peptococcales	Peptococcaceae	uncultured	uncultured_bacterium
ASV_01661	0.00255478	0	Bacteria	Firmicutes	Bacilli	Erysipelotrichales	Erysipelotrichaceae	uncultured	NA
ASV_03698	0.00255478	0.000112982	Bacteria	Firmicutes	Syntrophomonadia	Syntrophomonadales	Syntrophomonadaceae	Syntrophomonas	NA
ASV_04371	0.00255478	0.00203368	Bacteria	Actinobacteriota	Actinobacteria	Corynebacteriales	Nocardiaceae	Williamsia	NA
ASV_05283	0.00255478	0.000338947	Bacteria	Actinobacteriota	Coriobacteriia	Coriobacteriales	Eggerthellaceae	NA	NA
ASV_08065	0.00255478	0.000734385	Bacteria	Proteobacteria	Alphaproteobacteria	Rhizobiales	Rhizobiaceae	Phyllobacterium	NA
ASV_08760	0.00255478	0.0159305	Bacteria	Proteobacteria	Gammaproteobacteria	Burkholderiales	Comamonadaceae	Rhizobacter	NA
ASV_08789	0.00255478	0	Bacteria	Proteobacteria	Gammaproteobacteria	Burkholderiales	Comamonadaceae	Ideonella	NA
ASV_08910	0.00255478	0.00536666	Bacteria	Proteobacteria	Gammaproteobacteria	Burkholderiales	Neisseriaceae	Vitreoscilla	NA
ASV_09225	0.00255478	0	Bacteria	Proteobacteria	Gammaproteobacteria	Burkholderiales	Oxalobacteraceae	Collimonas	NA
ASV_14409	0.00255478	0	Bacteria	Firmicutes	Clostridia	Lachnospirales	Lachnospiraceae	Anaerostignum	uncultured_bacterium
ASV_16095	0.00255478	0.0320305	Bacteria	Bacteroidota	Bacteroidia	Flavobacteriales	Flavobacteriaceae	Myroides	Myroides_profundi
ASV_16220	0.00255478	0	Bacteria	Bacteroidota	Bacteroidia	Flavobacteriales	Flavobacteriaceae	Seonamhaeicola	uncultured_bacterium
ASV_17549	0.00255478	0.00864315	Bacteria	Bacteroidota	Bacteroidia	Bacteroidales	Prevotellaceae	Prevotella	uncultured_Prevotellaceae
ASV_03890	0.00248927	0.00220316	Bacteria	Actinobacteriota	Actinobacteria	Propionibacteriales	Propionibacteriaceae	Propionibacterium	Propionibacterium_westphaliense
ASV_04000	0.00248927	0.00327649	Bacteria	Actinobacteriota	Actinobacteria	Frankiales	Acidothermaceae	Acidothermus	Thermomonosporaceae_bacterium
ASV_04448	0.00248927	0	Bacteria	Actinobacteriota	Actinobacteria	Pseudonocardiales	Pseudonocardiaceae	Saccharopolyspora	Saccharopolyspora_gregorii
ASV_14592	0.00248927	0.00169474	Bacteria	Firmicutes	Clostridia	Oscillospirales	Ethanoligenenaceae	Incertae_Sedis	uncultured_bacterium
ASV_01285	0.00242376	0.000451929	Bacteria	Firmicutes	Negativicutes	Veillonellales_Selenomonadales	Selenomonadaceae	uncultured	bacterium_YE56
ASV_01835	0.00242376	0.00096035	Bacteria	Firmicutes	Bacilli	Erysipelotrichales	Erysipelotrichaceae	NA	NA
ASV_02324	0.00242376	0.0170038	Bacteria	Verrucomicrobiota	Verrucomicrobiae	Chthoniobacterales	Chthoniobacteraceae	Chthoniobacter	uncultured_bacterium
ASV_03286	0.00242376	0.0044628	Bacteria	Gemmatimonadota	Gemmatimonadetes	Gemmatimonadales	Gemmatimonadaceae	Gemmatimonas	NA
ASV_03565	0.00242376	0.00378491	Bacteria	Abditibacteriota	Abditibacteria	Abditibacteriales	Abditibacteriaceae	Abditibacterium	uncultured_bacterium
ASV_04494	0.00242376	0.0153656	Bacteria	Actinobacteriota	Actinobacteria	Frankiales	Nakamurellaceae	Nakamurella	NA
ASV_06882	0.00242376	0.00610105	Bacteria	Cyanobacteria	Cyanobacteriia	Chloroplast	Chloroplast	Chloroplast	Planctonema_lauterbornii
ASV_14080	0.00242376	0	Bacteria	Firmicutes	Clostridia	Monoglobales	Monoglobaceae	Monoglobus	uncultured_Clostridium
ASV_14514	0.00242376	0.00186421	Bacteria	Firmicutes	Clostridia	Oscillospirales	Ruminococcaceae	NA	NA
ASV_16453	0.00242376	0	Bacteria	Bacteroidota	Bacteroidia	Flavobacteriales	Weeksellaceae	Chryseobacterium	Chryseobacterium_piscium
ASV_03824	0.00235826	0.00655298	Bacteria	Actinobacteriota	Actinobacteria	Propionibacteriales	Propionibacteriaceae	Marinilutecoccus	Mariniluteicoccus_flavus
ASV_07944	0.00235826	0.0270028	Bacteria	Proteobacteria	Alphaproteobacteria	Rhizobiales	Devosiaceae	Devosia	NA
ASV_08602	0.00235826	0	Bacteria	Proteobacteria	Gammaproteobacteria	Burkholderiales	Burkholderiaceae	Burkholderia_Caballeronia_Paraburkholderia	Caballeronia_humi
ASV_09136	0.00235826	0.0103379	Bacteria	Proteobacteria	Gammaproteobacteria	Burkholderiales	Oxalobacteraceae	Duganella	NA
ASV_14243	0.00235826	0	Bacteria	Firmicutes	Clostridia	Lachnospirales	Lachnospiraceae	Agathobacter	Eubacterium_ramulus
ASV_15355	0.00235826	0.000169474	Bacteria	Firmicutes	Clostridia	Peptostreptococcales_Tissierellales	Peptostreptococcaceae	Clostridioides	Clostridioides_mangenotii
ASV_15661	0.00235826	0.000112982	Bacteria	Firmicutes	Bacilli	Paenibacillales	Paenibacillaceae	Paenibacillus	Paenibacillus_sacheonensis
ASV_17400	0.00235826	0.0128235	Bacteria	Bacteroidota	Bacteroidia	Bacteroidales	Dysgonomonadaceae	Dysgonomonas	NA
ASV_17826	0.00235826	0.00096035	Bacteria	Bacteroidota	Bacteroidia	Cytophagales	Hymenobacteraceae	Hymenobacter	Siccationidurans_occulans
ASV_01605	0.00229275	0	Bacteria	Firmicutes	Bacilli	Mycoplasmatales	Mycoplasmataceae	Mycoplasma	Mesomycoplasma_moatsii
ASV_01823	0.00229275	0	Bacteria	Firmicutes	Bacilli	Erysipelotrichales	Erysipelotrichaceae	Solobacterium	NA
ASV_05279	0.00229275	0.000451929	Bacteria	Actinobacteriota	Coriobacteriia	Coriobacteriales	Eggerthellaceae	Gordonibacter	uncultured_bacterium
ASV_06075	0.00229275	0.0185856	Bacteria	Patescibacteria	Saccharimonadia	Saccharimonadales	Saccharimonadales	Saccharimonadales	uncultured_bacterium
ASV_08843	0.00229275	0	Bacteria	Proteobacteria	Gammaproteobacteria	Burkholderiales	Alcaligenaceae	Pigmentiphaga	metagenome
ASV_09760	0.00229275	0	Bacteria	Proteobacteria	Gammaproteobacteria	Enterobacterales	Erwiniaceae	Erwinia	Erwinia_rhapontici
ASV_11004	0.00229275	0.00841719	Bacteria	Proteobacteria	Gammaproteobacteria	Gammaproteobacteria_Incertae_Sedis	Unknown_Family	Candidatus_Berkiella	uncultured_bacterium
ASV_00705	0.00222724	0	Bacteria	Firmicutes	Bacilli	Lactobacillales	Lactobacillaceae	Lacticaseibacillus	NA
ASV_06204	0.00222724	0.00994245	Bacteria	Patescibacteria	Saccharimonadia	Saccharimonadales	Saccharimonadales	Saccharimonadales	NA
ASV_07695	0.00222724	0.00689192	Bacteria	Proteobacteria	Alphaproteobacteria	Rhizobiales	Beijerinckiaceae	Psychroglaciecola	uncultured_bacterium
ASV_07752	0.00222724	0.00112982	Bacteria	Proteobacteria	Alphaproteobacteria	Rhizobiales	Xanthobacteraceae	Tardiphaga	NA
ASV_08000	0.00222724	0	Bacteria	Proteobacteria	Alphaproteobacteria	Rhizobiales	Pleomorphomonadaceae	Pleomorphomonas	NA
ASV_10031	0.00222724	0.00740034	Bacteria	Proteobacteria	Gammaproteobacteria	Enterobacterales	Pasteurellaceae	Mannheimia	Mannheimia_varigena
ASV_11226	0.00222724	0.00434982	Bacteria	Bdellovibrionota	Oligoflexia	0319_6G20	0319_6G20	0319_6G20	NA
ASV_13918	0.00222724	0.00096035	Bacteria	Firmicutes	Clostridia	Oscillospirales	Hungateiclostridiaceae	Ruminiclostridium	Clostridium_sp.
ASV_01625	0.00216173	0	Bacteria	Firmicutes	Bacilli	Izemoplasmatales	Izemoplasmatales	Izemoplasmatales	uncultured_bacterium
ASV_02420	0.00216173	0.00971648	Bacteria	Verrucomicrobiota	Verrucomicrobiae	Chthoniobacterales	Chthoniobacteraceae	Candidatus_Udaeobacter	uncultured_Spartobacteria
ASV_05271	0.00216173	0.00242912	Bacteria	Actinobacteriota	Coriobacteriia	Coriobacteriales	Eggerthellaceae	Slackia	Slackia_faecicanis
ASV_07224	0.00216173	0	Bacteria	Campylobacterota	Campylobacteria	Campylobacterales	Helicobacteraceae	Helicobacter	Helicobacter_heilmannii
ASV_10858	0.00216173	0.00485824	Bacteria	Proteobacteria	Gammaproteobacteria	Diplorickettsiales	Diplorickettsiaceae	Aquicella	NA
ASV_11052	0.00216173	0	Bacteria	Proteobacteria	Gammaproteobacteria	Cardiobacteriales	Cardiobacteriaceae	NA	NA
ASV_11443	0.00216173	0.000451929	Bacteria	Myxococcota	Myxococcia	Myxococcales	Anaeromyxobacteraceae	Anaeromyxobacter	uncultured_bacterium
ASV_13911	0.00216173	0.00175123	Bacteria	Firmicutes	Clostridia	Oscillospirales	Hungateiclostridiaceae	NA	NA
ASV_17245	0.00216173	0	Bacteria	Bacteroidota	Bacteroidia	Sphingobacteriales	Sphingobacteriaceae	Mucilaginibacter	Thymallus_thymallus
ASV_02261	0.00209623	0	Bacteria	Verrucomicrobiota	Verrucomicrobiae	Chthoniobacterales	Chthoniobacteraceae	Chthoniobacter	uncultured_Verrucomicrobiaceae
ASV_04040	0.00209623	0.0136709	Bacteria	Actinobacteriota	Actinobacteria	Frankiales	Acidothermaceae	Acidothermus	uncultured_Actinomycetales
ASV_07275	0.00209623	0.00141228	Bacteria	Bdellovibrionota	Bdellovibrionia	Bacteriovoracales	Bacteriovoracaceae	Peredibacter	Peredibacter_starrii
ASV_14198	0.00209623	0	Bacteria	Firmicutes	Clostridia	Lachnospirales	Lachnospiraceae	Frisingicoccus	NA
ASV_14574	0.00209623	0	Bacteria	Firmicutes	Clostridia	Oscillospirales	Ruminococcaceae	Candidatus_Soleaferrea	bacterium_enrichment
ASV_16934	0.00209623	0.00480175	Bacteria	Bacteroidota	Bacteroidia	Chitinophagales	Chitinophagaceae	NA	NA
ASV_01611	0.00203072	0.000225965	Bacteria	Firmicutes	Bacilli	Entomoplasmatales	type_III	type_III	uncultured_Mollicutes
ASV_03720	0.00203072	0	Bacteria	Actinobacteriota	Actinobacteria	Propionibacteriales	Nocardioidaceae	Flindersiella	Flindersiella_endophytica
ASV_04016	0.00203072	0.0664901	Bacteria	Actinobacteriota	Actinobacteria	Frankiales	Acidothermaceae	Acidothermus	NA
ASV_10981	0.00203072	0.00723087	Bacteria	Proteobacteria	Gammaproteobacteria	Legionellales	Legionellaceae	Legionella	uncultured_bacterium
ASV_11132	0.00203072	0	Bacteria	Proteobacteria	Alphaproteobacteria	Rickettsiales	Rickettsiaceae	NA	NA
ASV_11463	0.00203072	0.00965999	Bacteria	Myxococcota	Myxococcia	Myxococcales	Myxococcaceae	P3OB_42	uncultured_bacterium
ASV_13795	0.00203072	0.00237263	Bacteria	Firmicutes	Clostridia	Peptostreptococcales_Tissierellales	Family_XI	Peptoniphilus	Peptoniphilus_olsenii
ASV_00554	0.00196521	0	Bacteria	Firmicutes	Bacilli	Staphylococcales	Staphylococcaceae	Salinicoccus	NA
ASV_02010	0.00196521	0.0267203	Bacteria	Verrucomicrobiota	Chlamydiae	Chlamydiales	Parachlamydiaceae	Neochlamydia	metagenome
ASV_07127	0.00196521	0.0122021	Bacteria	Proteobacteria	Alphaproteobacteria	Caulobacterales	Caulobacteraceae	uncultured	NA
ASV_07487	0.00196521	0.000903859	Bacteria	Proteobacteria	Alphaproteobacteria	Acetobacterales	Acetobacteraceae	Rhodovastum	metagenome
ASV_08166	0.00196521	0.0103944	Bacteria	Proteobacteria	Alphaproteobacteria	Rhodobacterales	Rhodobacteraceae	NA	NA
ASV_08188	0.00196521	0.00841719	Bacteria	Proteobacteria	Alphaproteobacteria	Rhodobacterales	Rhodobacteraceae	Paracoccus	NA
ASV_09934	0.00196521	0.0139533	Bacteria	Proteobacteria	Gammaproteobacteria	Enterobacterales	Shewanellaceae	Shewanella	Shewanella_baltica
ASV_10503	0.00196521	0.0137838	Bacteria	Proteobacteria	Gammaproteobacteria	Cardiobacteriales	Wohlfahrtiimonadaceae	Ignatzschineria	Ignatzschineria_larvae
ASV_10619	0.00196521	0.00587508	Bacteria	Proteobacteria	Gammaproteobacteria	WD260	WD260	WD260	NA
ASV_13435	0.00196521	0.00610105	Bacteria	Firmicutes	Bacilli	Alicyclobacillales	Alicyclobacillaceae	Alicyclobacillus	Alicyclobacillus_pomorum
ASV_13915	0.00196521	0.00101684	Bacteria	Firmicutes	Clostridia	Oscillospirales	Hungateiclostridiaceae	Ruminiclostridium	Ruminiclostridium_hungatei
ASV_14642	0.00196521	0.00112982	Bacteria	Firmicutes	Clostridia	Clostridiales	Clostridiaceae	Clostridium_sensu_stricto_12	uncultured_Clostridiales
ASV_00222	0.00189971	0	Bacteria	Firmicutes	Bacilli	Bacillales	Bacillaceae	Bacillus	Bacillus_asahii
ASV_01756	0.00189971	0.00310701	Bacteria	Firmicutes	Bacilli	Erysipelotrichales	Erysipelotrichaceae	Erysipelothrix	Erysipelothrix_inopinata
ASV_02303	0.00189971	0.000564912	Bacteria	Verrucomicrobiota	Verrucomicrobiae	Chthoniobacterales	Chthoniobacteraceae	Chthoniobacter	uncultured_Verrucomicrobia
ASV_03320	0.00189971	0.000451929	Bacteria	Deinococcota	Deinococci	Deinococcales	Deinococcaceae	Deinococcus	uncultured_bacterium
ASV_03749	0.00189971	0	Bacteria	Actinobacteriota	Actinobacteria	Propionibacteriales	Nocardioidaceae	Nocardioides	Nocardioides_glacieisoli
ASV_04662	0.00189971	0	Bacteria	Actinobacteriota	Actinobacteria	Micrococcales	Dermacoccaceae	Luteipulveratus	Luteipulveratus_halotolerans
ASV_04795	0.00189971	0.00869964	Bacteria	Actinobacteriota	Actinobacteria	Micrococcales	Micrococcaceae	Pseudarthrobacter	NA
ASV_05555	0.00189971	0.0246866	Bacteria	Actinobacteriota	Thermoleophilia	Solirubrobacterales	Solirubrobacteraceae	uncultured	soil_metagenome
ASV_08551	0.00189971	0.0019207	Bacteria	Proteobacteria	Gammaproteobacteria	Gammaproteobacteria_Incertae_Sedis	Unknown_Family	Marinicella	Marinicella_litoralis
ASV_13902	0.00189971	0.00152526	Bacteria	Firmicutes	Clostridia	Christensenellales	Christensenellaceae	Christensenellaceae_R_7_group	NA
ASV_14424	0.00189971	0	Bacteria	Firmicutes	Clostridia	Lachnospirales	Lachnospiraceae	Tyzzerella	uncultured_Eubacteriaceae
ASV_14512	0.00189971	0.000564912	Bacteria	Firmicutes	Clostridia	Oscillospirales	Ruminococcaceae	Ruminococcus	NA
ASV_14580	0.00189971	0.000169474	Bacteria	Firmicutes	Clostridia	Oscillospirales	Ethanoligenenaceae	Incertae_Sedis	NA
ASV_14749	0.00189971	0	Bacteria	Firmicutes	Clostridia	Clostridiales	Clostridiaceae	Clostridium_sensu_stricto_1	uncultured_bacterium
ASV_01281	0.0018342	0	Bacteria	Firmicutes	Negativicutes	Veillonellales_Selenomonadales	Selenomonadaceae	Selenomonas	NA
ASV_04130	0.0018342	0.00491473	Bacteria	Actinobacteriota	Actinobacteria	Frankiales	Geodermatophilaceae	Antricoccus	NA
ASV_05711	0.0018342	0.0329908	Bacteria	Acidobacteriota	Acidobacteriae	Solibacterales	Solibacteraceae	Candidatus_Solibacter	NA
ASV_06493	0.0018342	0.0070614	Bacteria	Dependentiae	Babeliae	Babeliales	Vermiphilaceae	Vermiphilaceae	uncultured_bacterium
ASV_07379	0.0018342	0.000903859	Bacteria	Proteobacteria	Alphaproteobacteria	Acetobacterales	Acetobacteraceae	Endobacter	uncultured_bacterium
ASV_07840	0.0018342	0.00858666	Bacteria	Proteobacteria	Alphaproteobacteria	Rhizobiales	Beijerinckiaceae	Methylorosula	NA
ASV_08410	0.0018342	0.00485824	Bacteria	Proteobacteria	Alphaproteobacteria	Sphingomonadales	Sphingomonadaceae	Altererythrobacter	NA
ASV_09299	0.0018342	0.00209017	Bacteria	Proteobacteria	Gammaproteobacteria	Xanthomonadales	Rhodanobacteraceae	Dokdonella	uncultured_Dokdonella
ASV_09534	0.0018342	0.00225965	Bacteria	Proteobacteria	Gammaproteobacteria	Salinisphaerales	Solimonadaceae	Alkanibacter	NA
ASV_13957	0.0018342	0.00175123	Bacteria	Firmicutes	Clostridia	Oscillospirales	Hungateiclostridiaceae	Anaerobacterium	NA
ASV_14151	0.0018342	0.00237263	Bacteria	Firmicutes	Clostridia	Lachnospirales	Lachnospiraceae	[Ruminococcus]_gnavus_group	NA
ASV_17173	0.0018342	0	Bacteria	Bacteroidota	Bacteroidia	Sphingobacteriales	Sphingobacteriaceae	Pedobacter	Flavobacterium_sp.
ASV_01112	0.00176869	0.0280196	Bacteria	Firmicutes	Bacilli	Paenibacillales	Paenibacillaceae	Ammoniphilus	Ammoniphilus_oxalaticus
ASV_01269	0.00176869	0.00141228	Bacteria	Firmicutes	Negativicutes	Veillonellales_Selenomonadales	uncultured	uncultured	uncultured_Firmicutes
ASV_02714	0.00176869	0.00463228	Bacteria	Planctomycetota	Phycisphaerae	Tepidisphaerales	WD2101_soil_group	WD2101_soil_group	uncultured_eubacterium
ASV_03948	0.00176869	0.000621403	Bacteria	Actinobacteriota	Actinobacteria	Propionibacteriales	Nocardioidaceae	Nocardioides	Nocardioides_halotolerans
ASV_04375	0.00176869	0.0019207	Bacteria	Actinobacteriota	Actinobacteria	Corynebacteriales	Nocardiaceae	Gordonia	NA
ASV_07410	0.00176869	0.0279066	Bacteria	Proteobacteria	Alphaproteobacteria	Acetobacterales	Acetobacteraceae	Acidiphilium	NA
ASV_08853	0.00176869	0.00943403	Bacteria	Proteobacteria	Gammaproteobacteria	Burkholderiales	Alcaligenaceae	NA	NA
ASV_11471	0.00176869	0	Bacteria	Myxococcota	Polyangia	Polyangiales	Polyangiaceae	uncultured	uncultured_delta
ASV_13543	0.00176869	0	Bacteria	Firmicutes	Clostridia	Peptostreptococcales_Tissierellales	Anaerovoracaceae	[Eubacterium]_nodatum_group	NA
ASV_15081	0.00176869	0	Bacteria	Firmicutes	Clostridia	Clostridiales	Clostridiaceae	Clostridium_sensu_stricto_11	NA
ASV_15142	0.00176869	0.00813473	Bacteria	Firmicutes	Bacilli	Erysipelotrichales	Erysipelotrichaceae	Turicibacter	Turicibacter_sanguinis
ASV_16826	0.00176869	0.000847368	Bacteria	Bacteroidota	Bacteroidia	Chitinophagales	Chitinophagaceae	Segetibacter	uncultured_soil
ASV_17942	0.00176869	0.0051407	Bacteria	Chloroflexi	Ktedonobacteria	Ktedonobacterales	Ktedonobacteraceae	FCPS473	uncultured_bacterium
ASV_01995	0.00170318	0.00141228	Bacteria	Verrucomicrobiota	Chlamydiae	Chlamydiales	Parachlamydiaceae	Candidatus_Protochlamydia	metagenome
ASV_03751	0.00170318	0.0051407	Bacteria	Actinobacteriota	Actinobacteria	Propionibacteriales	Nocardioidaceae	Nocardioides	Nocardioides_jensenii
ASV_03965	0.00170318	0.000338947	Bacteria	Actinobacteriota	Actinobacteria	Micromonosporales	Micromonosporaceae	Actinocatenispora	NA
ASV_09775	0.00170318	0	Bacteria	Proteobacteria	Gammaproteobacteria	Enterobacterales	Enterobacteriaceae	Enterobacter	NA
ASV_10329	0.00170318	0.0281326	Bacteria	Proteobacteria	Gammaproteobacteria	Pseudomonadales	Pseudomonadaceae	Oblitimonas	Oblitimonas_alkaliphila
ASV_11296	0.00170318	0.0141228	Bacteria	Bdellovibrionota	Bdellovibrionia	Bdellovibrionales	Bdellovibrionaceae	Bdellovibrio	uncultured_bacterium
ASV_14482	0.00170318	0	Bacteria	Firmicutes	Clostridia	Lachnospirales	Lachnospiraceae	Cellulosilyticum	Lachnospiraceae_bacterium
ASV_15485	0.00170318	0.0141228	Bacteria	Firmicutes	Bacilli	Lactobacillales	Streptococcaceae	Streptococcus	Streptococcus_ovis
ASV_18231	0.00170318	0	Bacteria	Fusobacteriota	Fusobacteriia	Fusobacteriales	Leptotrichiaceae	Leptotrichia	uncultured_Fusobacteriaceae
ASV_01187	0.00163768	0.0118067	Bacteria	WPS_2	WPS_2	WPS_2	WPS_2	WPS_2	uncultured_bacterium
ASV_01948	0.00163768	0.00423684	Bacteria	Verrucomicrobiota	Chlamydiae	Chlamydiales	Simkaniaceae	Candidatus_Rhabdochlamydia	Candidatus_Rhabdochlamydia
ASV_02911	0.00163768	0.00779578	Bacteria	Planctomycetota	Planctomycetes	Pirellulales	Pirellulaceae	uncultured	metagenome
ASV_02933	0.00163768	0.00305052	Bacteria	Planctomycetota	Planctomycetes	Pirellulales	Pirellulaceae	uncultured	uncultured_forest
ASV_03576	0.00163768	0.00112982	Bacteria	Abditibacteriota	Abditibacteria	Abditibacteriales	Abditibacteriaceae	Abditibacterium	NA
ASV_04699	0.00163768	0.0231614	Bacteria	Actinobacteriota	Actinobacteria	Micrococcales	Dermacoccaceae	NA	NA
ASV_04878	0.00163768	0.0110723	Bacteria	Actinobacteriota	Actinobacteria	Micrococcales	Dermabacteraceae	Brachybacterium	Brachybacterium_tyrofermentans
ASV_05393	0.00163768	0.0204498	Bacteria	Actinobacteriota	Thermoleophilia	Solirubrobacterales	Solirubrobacteraceae	Conexibacter	uncultured_bacterium
ASV_05743	0.00163768	0.00242912	Bacteria	Acidobacteriota	Acidobacteriae	Acidobacteriales	Acidobacteriaceae	uncultured	uncultured_forest
ASV_07657	0.00163768	0.00965999	Bacteria	Proteobacteria	Alphaproteobacteria	Rhizobiales	Hyphomicrobiaceae	Hyphomicrobium	NA
ASV_07964	0.00163768	0.00932104	Bacteria	Proteobacteria	Alphaproteobacteria	Rhizobiales	Beijerinckiaceae	uncultured	NA
ASV_08859	0.00163768	0.00988596	Bacteria	Proteobacteria	Gammaproteobacteria	Burkholderiales	Alcaligenaceae	Alcaligenes	NA
ASV_13545	0.00163768	0.00299403	Bacteria	Firmicutes	Clostridia	Peptostreptococcales_Tissierellales	Anaerovoracaceae	[Eubacterium]_nodatum_group	Eubacterium_sp.
ASV_14138	0.00163768	0	Bacteria	Firmicutes	Clostridia	Lachnospirales	Lachnospiraceae	[Ruminococcus]_torques_group	Ruminococcus_lactaris
ASV_14300	0.00163768	0.00677894	Bacteria	Firmicutes	Clostridia	Lachnospirales	Lachnospiraceae	[Eubacterium]_cellulosolvens_group	[Eubacterium]_cellulosolvens
ASV_15026	0.00163768	0	Bacteria	Firmicutes	Clostridia	Clostridiales	Clostridiaceae	Clostridium_sensu_stricto_1	human_gut
ASV_15620	0.00163768	0.025647	Bacteria	Firmicutes	Bacilli	Paenibacillales	Paenibacillaceae	Cohnella	NA
ASV_16972	0.00163768	0.00869964	Bacteria	Bacteroidota	Bacteroidia	Chitinophagales	Chitinophagaceae	uncultured	Panacibacter_sp.
ASV_01793	0.00157217	0.00949052	Bacteria	Firmicutes	Bacilli	Erysipelotrichales	Erysipelatoclostridiaceae	Erysipelotrichaceae_UCG_002	uncultured_Erysipelotrichaceae
ASV_02810	0.00157217	0.00689192	Bacteria	Planctomycetota	Phycisphaerae	Tepidisphaerales	Tepidisphaeraceae	Tepidisphaeraceae	uncultured_bacterium
ASV_03432	0.00157217	0.00367193	Bacteria	Acidobacteriota	Blastocatellia	Blastocatellales	Blastocatellaceae	JGI_0001001_H03	NA
ASV_03734	0.00157217	0.0332168	Bacteria	Actinobacteriota	Actinobacteria	Propionibacteriales	Nocardioidaceae	NA	NA
ASV_04460	0.00157217	0.00214666	Bacteria	Actinobacteriota	Actinobacteria	Micromonosporales	Micromonosporaceae	NA	NA
ASV_04859	0.00157217	0.00355894	Bacteria	Actinobacteriota	Actinobacteria	Actinomycetales	Actinomycetaceae	Actinomyces	NA
ASV_05350	0.00157217	0.00096035	Bacteria	Actinobacteriota	Thermoleophilia	Gaiellales	uncultured	uncultured	uncultured_soil
ASV_06105	0.00157217	0.0164954	Bacteria	Patescibacteria	Saccharimonadia	Saccharimonadales	Saccharimonadaceae	TM7a	uncultured_bacterium
ASV_07537	0.00157217	0.067055	Bacteria	Proteobacteria	Alphaproteobacteria	Elsterales	uncultured	uncultured	NA
ASV_07902	0.00157217	0.000508421	Bacteria	Proteobacteria	Alphaproteobacteria	Rhizobiales	Xanthobacteraceae	uncultured	uncultured_forest
ASV_08347	0.00157217	0.00756982	Bacteria	Proteobacteria	Alphaproteobacteria	Sphingomonadales	Sphingomonadaceae	Sphingobium	NA
ASV_08997	0.00157217	0	Bacteria	Proteobacteria	Gammaproteobacteria	Burkholderiales	Chromobacteriaceae	Vogesella	uncultured_bacterium
ASV_09128	0.00157217	0.047848	Bacteria	Proteobacteria	Gammaproteobacteria	Burkholderiales	Oxalobacteraceae	NA	NA
ASV_13838	0.00157217	0.000169474	Bacteria	Firmicutes	Bacilli	RF39	RF39	RF39	uncultured_bacterium
ASV_14693	0.00157217	0.000451929	Bacteria	Firmicutes	Clostridia	Clostridiales	Clostridiaceae	Clostridium_sensu_stricto_12	uncultured_Clostridium
ASV_14719	0.00157217	0	Bacteria	Firmicutes	Clostridia	Clostridiales	Clostridiaceae	Proteiniclasticum	NA
ASV_15436	0.00157217	0.0199979	Bacteria	Firmicutes	Bacilli	Thermoactinomycetales	Thermoactinomycetaceae	Thermoactinomyces	Thermoactinomyces_daqus
ASV_16470	0.00157217	0.00299403	Bacteria	Bacteroidota	Bacteroidia	Bacteroidales	Prolixibacteraceae	WCHB1_32	NA
ASV_16601	0.00157217	0.000677894	Bacteria	Bacteroidota	Bacteroidia	Sphingobacteriales	Lentimicrobiaceae	Lentimicrobium	NA
ASV_16727	0.00157217	0.0279631	Bacteria	Bacteroidota	Bacteroidia	Chitinophagales	Chitinophagaceae	Edaphobaculum	NA
ASV_03872	0.00150666	0.00299403	Bacteria	Actinobacteriota	Actinobacteria	Propionibacteriales	Propionibacteriaceae	uncultured	Propionibacterium_sp.
ASV_04392	0.00150666	0	Bacteria	Actinobacteriota	Actinobacteria	Frankiales	Nakamurellaceae	Nakamurella	Nakamurella_multipartita
ASV_04402	0.00150666	0.0144617	Bacteria	Actinobacteriota	Actinobacteria	Pseudonocardiales	Pseudonocardiaceae	NA	NA
ASV_06212	0.00150666	0.0153091	Bacteria	Patescibacteria	Saccharimonadia	Saccharimonadales	LWQ8	LWQ8	NA
ASV_07111	0.00150666	0.000564912	Bacteria	Proteobacteria	Alphaproteobacteria	Caulobacterales	Caulobacteraceae	NA	NA
ASV_07872	0.00150666	0.000282456	Bacteria	Proteobacteria	Alphaproteobacteria	Rhizobiales	Xanthobacteraceae	Rhodoplanes	NA
ASV_07961	0.00150666	0.000621403	Bacteria	Proteobacteria	Alphaproteobacteria	Rhizobiales	Beijerinckiaceae	uncultured	uncultured_Methylocella
ASV_13524	0.00150666	0.00627052	Bacteria	Firmicutes	Clostridia	Peptostreptococcales_Tissierellales	Peptostreptococcaceae	Filifactor	Filifactor_villosus
ASV_13990	0.00150666	0	Bacteria	Firmicutes	Clostridia	Oscillospirales	UCG_010	UCG_010	uncultured_Lachnospiraceae
ASV_14167	0.00150666	0.000225965	Bacteria	Firmicutes	Clostridia	Lachnospirales	Lachnospiraceae	uncultured	uncultured_Eubacterium
ASV_14326	0.00150666	0.00322	Bacteria	Firmicutes	Clostridia	Lachnospirales	Lachnospiraceae	[Eubacterium]_hallii_group	uncultured_Lachnospiraceae
ASV_15075	0.00150666	0	Bacteria	Firmicutes	Clostridia	Clostridiales	Clostridiaceae	Clostridium_sensu_stricto_11	Clostridium_senegalense
ASV_15171	0.00150666	0.0134449	Bacteria	Chloroflexi	KD4_96	KD4_96	KD4_96	KD4_96	NA
ASV_15791	0.00150666	0.000734385	Bacteria	Firmicutes	Bacilli	Brevibacillales	Brevibacillaceae	Brevibacillus	uncultured_bacterium
ASV_16813	0.00150666	0.00418035	Bacteria	Bacteroidota	Bacteroidia	Chitinophagales	Chitinophagaceae	Segetibacter	uncultured_bacterium
ASV_00053	0.00144116	0.0518589	Bacteria	Firmicutes	Bacilli	Bacillales	Bacillaceae	Bacillus	Bacillus_lentus
ASV_01168	0.00144116	0.00118631	Bacteria	Firmicutes	Desulfitobacteriia	Desulfitobacteriales	Desulfitobacteriaceae	Desulfosporosinus	uncultured_bacterium
ASV_01261	0.00144116	0	Bacteria	Firmicutes	Negativicutes	Veillonellales_Selenomonadales	Sporomusaceae	Pelosinus	Pelosinus_sp.
ASV_02669	0.00144116	0.000282456	Bacteria	Planctomycetota	Pla4_lineage	Pla4_lineage	Pla4_lineage	Pla4_lineage	uncultured_bacterium
ASV_03075	0.00144116	0.00982946	Bacteria	Planctomycetota	Planctomycetes	Gemmatales	Gemmataceae	uncultured	uncultured_bacterium
ASV_03882	0.00144116	0	Bacteria	Actinobacteriota	Actinobacteria	Propionibacteriales	Propionibacteriaceae	Tessaracoccus	Tessaracoccus_sp.
ASV_04367	0.00144116	0.000282456	Bacteria	Actinobacteriota	Actinobacteria	Corynebacteriales	Nocardiaceae	Rhodococcus	Rhodococcus_corynebacterioides
ASV_07688	0.00144116	0.00152526	Bacteria	Proteobacteria	Alphaproteobacteria	Rhizobiales	Beijerinckiaceae	Microvirga	NA
ASV_09054	0.00144116	0	Bacteria	Proteobacteria	Gammaproteobacteria	Burkholderiales	Rhodocyclaceae	Zoogloea	uncultured_bacterium
ASV_09273	0.00144116	0.0173428	Bacteria	Proteobacteria	Gammaproteobacteria	Burkholderiales	SC_I_84	SC_I_84	NA
ASV_10311	0.00144116	0	Bacteria	Proteobacteria	Gammaproteobacteria	Pseudomonadales	Pseudomonadaceae	Pseudomonas	Pseudomonas_psychrotolerans
ASV_13495	0.00144116	0	Bacteria	Firmicutes	Bacilli	Alicyclobacillales	Alicyclobacillaceae	Tumebacillus	Tumebacillus_sp.
ASV_14081	0.00144116	0.000508421	Bacteria	Firmicutes	Clostridia	Monoglobales	Monoglobaceae	Monoglobus	NA
ASV_14523	0.00144116	0.000169474	Bacteria	Firmicutes	Clostridia	Oscillospirales	Ruminococcaceae	Caproiciproducens	NA
ASV_16026	0.00144116	0.00299403	Bacteria	Bacteroidota	Bacteroidia	Bacteroidales	Paludibacteraceae	uncultured	uncultured_soil
ASV_16213	0.00144116	0.0171168	Bacteria	Bacteroidota	Bacteroidia	Flavobacteriales	Flavobacteriaceae	Ulvibacter	uncultured_bacterium
ASV_16887	0.00144116	0.0100554	Bacteria	Bacteroidota	Bacteroidia	Chitinophagales	Chitinophagaceae	Puia	metagenome
ASV_00076	0.00137565	0.0025421	Bacteria	Firmicutes	Bacilli	Bacillales	Planococcaceae	Sporosarcina	Sporosarcina_pasteurii
ASV_03852	0.00137565	0.000282456	Bacteria	Actinobacteriota	Actinobacteria	Propionibacteriales	Propionibacteriaceae	NA	NA
ASV_03884	0.00137565	0	Bacteria	Actinobacteriota	Actinobacteria	Propionibacteriales	Propionibacteriaceae	Luteococcus	Eubacterium_sp.
ASV_03985	0.00137565	0	Bacteria	Actinobacteriota	Actinobacteria	Micromonosporales	Micromonosporaceae	Stackebrandtia	uncultured_bacterium
ASV_04586	0.00137565	0.00401087	Bacteria	Actinobacteriota	Actinobacteria	Micrococcales	Dermatophilaceae	NA	NA
ASV_05053	0.00137565	0.00497122	Bacteria	Actinobacteriota	Actinobacteria	Micrococcales	Cellulomonadaceae	Oerskovia	NA
ASV_05176	0.00137565	0.00451929	Bacteria	Actinobacteriota	Acidimicrobiia	IMCC26256	IMCC26256	IMCC26256	NA
ASV_05911	0.00137565	0.00932104	Bacteria	Acidobacteriota	Acidobacteriae	Acidobacteriales	Acidobacteriaceae	Occallatibacter	NA
ASV_07808	0.00137565	0.0416905	Bacteria	Proteobacteria	Alphaproteobacteria	Rhizobiales	Beijerinckiaceae	Roseiarcus	NA
ASV_08795	0.00137565	0.000338947	Bacteria	Proteobacteria	Gammaproteobacteria	Burkholderiales	Sutterellaceae	Parasutterella	gut_metagenome
ASV_09629	0.00137565	0.0044628	Bacteria	Proteobacteria	Gammaproteobacteria	Enterobacterales	Morganellaceae	Morganella	Providencia_burhodogranariea
ASV_13516	0.00137565	0.00734385	Bacteria	Firmicutes	Clostridia	Peptostreptococcales_Tissierellales	Fusibacteraceae	Fusibacter	Peptostreptococcaceae_bacterium
ASV_14727	0.00137565	0	Bacteria	Firmicutes	Clostridia	Clostridiales	Clostridiaceae	Clostridium_sensu_stricto_1	Clostridium_gasigenes
ASV_16929	0.00137565	0.000338947	Bacteria	Bacteroidota	Bacteroidia	Chitinophagales	Chitinophagaceae	Ferruginibacter	uncultured_Ferruginibacter
ASV_00673	0.00131014	0.0101119	Bacteria	Firmicutes	Bacilli	Lactobacillales	Lactobacillaceae	Ligilactobacillus	NA
ASV_03140	0.00131014	0.00519719	Bacteria	Planctomycetota	Planctomycetes	Isosphaerales	Isosphaeraceae	Paludisphaera	Paludisphaera_borealis
ASV_03431	0.00131014	0	Bacteria	Acidobacteriota	Blastocatellia	Blastocatellales	Blastocatellaceae	JGI_0001001_H03	uncultured_soil
ASV_04196	0.00131014	0	Bacteria	Actinobacteriota	Actinobacteria	Corynebacteriales	Corynebacteriaceae	Corynebacterium	Corynebacterium_resistens
ASV_04300	0.00131014	0	Bacteria	Actinobacteriota	Actinobacteria	Corynebacteriales	Mycobacteriaceae	Mycobacterium	uncultured_Mycobacteriaceae
ASV_04344	0.00131014	0	Bacteria	Actinobacteriota	Actinobacteria	Corynebacteriales	Nocardiaceae	Nocardia	Nocardia_tenerifensis
ASV_04508	0.00131014	0.0172863	Bacteria	Actinobacteriota	Actinobacteria	Frankiales	Nakamurellaceae	Nakamurella	Nakamurella_sp.
ASV_05112	0.00131014	0.00598806	Bacteria	Actinobacteriota	Actinobacteria	Kineosporiales	Kineosporiaceae	Kineococcus	NA
ASV_07497	0.00131014	0.000169474	Bacteria	Proteobacteria	Alphaproteobacteria	Acetobacterales	Acetobacteraceae	Belnapia	NA
ASV_08254	0.00131014	0.00903859	Bacteria	Proteobacteria	Alphaproteobacteria	Sphingomonadales	Sphingomonadaceae	Hephaestia	uncultured_bacterium
ASV_08837	0.00131014	0.00372842	Bacteria	Proteobacteria	Gammaproteobacteria	Burkholderiales	Alcaligenaceae	Alcaligenaceae	Pelistega_suis
ASV_09371	0.00131014	0	Bacteria	Proteobacteria	Gammaproteobacteria	Xanthomonadales	Xanthomonadaceae	Lysobacter	Lysobacter_soli
ASV_09475	0.00131014	0.121851	Bacteria	Proteobacteria	Gammaproteobacteria	Xanthomonadales	Rhodanobacteraceae	Rhodanobacter	NA
ASV_10216	0.00131014	0	Bacteria	Proteobacteria	Gammaproteobacteria	Pseudomonadales	Moraxellaceae	Acinetobacter	Acinetobacter_tandoii
ASV_10241	0.00131014	0	Bacteria	Proteobacteria	Gammaproteobacteria	Pseudomonadales	Moraxellaceae	Acinetobacter	Acinetobacter_indicus
ASV_10875	0.00131014	0.0105638	Bacteria	Proteobacteria	Gammaproteobacteria	Diplorickettsiales	Diplorickettsiaceae	Rickettsiella	NA
ASV_16521	0.00131014	0	Bacteria	Bacteroidota	Bacteroidia	Sphingobacteriales	Sphingobacteriaceae	Solitalea	metagenome
ASV_17093	0.00131014	0	Bacteria	Bacteroidota	Bacteroidia	Bacteroidales	Rikenellaceae	Rikenellaceae_RC9_gut_group	NA
ASV_17699	0.00131014	0	Bacteria	Bacteroidota	Bacteroidia	Cytophagales	Spirosomaceae	Spirosoma	Spirosoma_pollinicola
ASV_17738	0.00131014	0.000338947	Bacteria	Bacteroidota	Bacteroidia	Cytophagales	Cytophagaceae	Cytophaga	metagenome
ASV_17804	0.00131014	0.000282456	Bacteria	Bacteroidota	Bacteroidia	Cytophagales	Hymenobacteraceae	Hymenobacter	Amia_calva
ASV_04268	0.00124463	0.0122586	Bacteria	Actinobacteriota	Actinobacteria	Corynebacteriales	Mycobacteriaceae	Mycobacterium	Mycobacterium_cookii
ASV_06343	0.00124463	0.000677894	Bacteria	Patescibacteria	Berkelbacteria	Berkelbacteria	Berkelbacteria	Berkelbacteria	uncultured_bacterium
ASV_07824	0.00124463	0.015761	Bacteria	Proteobacteria	Alphaproteobacteria	Rhizobiales	Beijerinckiaceae	Rhodoblastus	uncultured_bacterium
ASV_08338	0.00124463	0	Bacteria	Proteobacteria	Alphaproteobacteria	Sphingomonadales	Sphingomonadaceae	Sphingomonas	Sphingomonas_phyllosphaerae
ASV_09493	0.00124463	0.0444021	Bacteria	Proteobacteria	Gammaproteobacteria	Xanthomonadales	Rhodanobacteraceae	Chujaibacter	NA
ASV_10090	0.00124463	0.00197719	Bacteria	Proteobacteria	Gammaproteobacteria	Enterobacterales	Alteromonadaceae	Rheinheimera	NA
ASV_10741	0.00124463	0	Bacteria	Proteobacteria	Gammaproteobacteria	CCD24	CCD24	CCD24	metagenome
ASV_10894	0.00124463	0.00807824	Bacteria	Proteobacteria	Gammaproteobacteria	Diplorickettsiales	Diplorickettsiaceae	uncultured	NA
ASV_14228	0.00124463	0.0025421	Bacteria	Firmicutes	Clostridia	Lachnospirales	Lachnospiraceae	Acetitomaculum	NA
ASV_14274	0.00124463	0	Bacteria	Firmicutes	Clostridia	Lachnospirales	Lachnospiraceae	uncultured	uncultured_Roseburia
ASV_14593	0.00124463	0	Bacteria	Firmicutes	Clostridia	Oscillospirales	Ruminococcaceae	Candidatus_Soleaferrea	uncultured_Ruminococcaceae
ASV_15120	0.00124463	0	Bacteria	Firmicutes	Clostridia	Clostridiales	Clostridiaceae	Clostridium_sensu_stricto_18	Clostridium_botulinum
ASV_15450	0.00124463	0.000225965	Bacteria	Firmicutes	Bacilli	Thermoactinomycetales	Thermoactinomycetaceae	Shimazuella	Shimazuella_sp.
ASV_15548	0.00124463	0	Bacteria	Firmicutes	Bacilli	Lactobacillales	Streptococcaceae	Streptococcus	Streptococcus_uberis
ASV_17181	0.00124463	0.00451929	Bacteria	Bacteroidota	Bacteroidia	Sphingobacteriales	Sphingobacteriaceae	Pedobacter	Pedobacter_agri
ASV_17677	0.00124463	0.000112982	Bacteria	Bacteroidota	Bacteroidia	Cytophagales	Spirosomaceae	Fibrella	Fibrella_sp.
ASV_17711	0.00124463	0	Bacteria	Bacteroidota	Bacteroidia	Cytophagales	Spirosomaceae	Dyadobacter	Dyadobacter_sp.
ASV_01224	0.00117913	0.00389789	Bacteria	Firmicutes	Negativicutes	Acidaminococcales	Acidaminococcaceae	Phascolarctobacterium	NA
ASV_02104	0.00117913	0.000112982	Bacteria	Acidobacteriota	Holophagae	Subgroup_7	Subgroup_7	Subgroup_7	uncultured_soil
ASV_03921	0.00117913	0	Bacteria	Actinobacteriota	Actinobacteria	Propionibacteriales	Nocardioidaceae	Nocardioides	Nocardioides_plantarum
ASV_03940	0.00117913	0	Bacteria	Actinobacteriota	Actinobacteria	Propionibacteriales	Nocardioidaceae	Nocardioides	Nocardioides_terrae
ASV_04962	0.00117913	0	Bacteria	Actinobacteriota	Actinobacteria	Micrococcales	Microbacteriaceae	Plantibacter	NA
ASV_05286	0.00117913	0	Bacteria	Actinobacteriota	Coriobacteriia	Coriobacteriales	Coriobacteriales_Incertae_Sedis	uncultured	uncultured_bacterium
ASV_05881	0.00117913	0.00271158	Bacteria	Acidobacteriota	Acidobacteriae	Acidobacteriales	Acidobacteriaceae	Granulicella	uncultured_Acidobacteria
ASV_06670	0.00117913	0.000621403	Bacteria	Cyanobacteria	Cyanobacteriia	Leptolyngbyales	Leptolyngbyaceae	Phormidesmis_ANT.L52.6	NA
ASV_07396	0.00117913	0.00096035	Bacteria	Proteobacteria	Alphaproteobacteria	Acetobacterales	Acetobacteraceae	Acidicaldus	uncultured_bacterium
ASV_08646	0.00117913	0.0157045	Bacteria	Proteobacteria	Gammaproteobacteria	Burkholderiales	Comamonadaceae	Delftia	NA
ASV_08744	0.00117913	0.00225965	Bacteria	Proteobacteria	Gammaproteobacteria	Burkholderiales	Comamonadaceae	uncultured	Leptothrix_sp.
ASV_13523	0.00117913	0	Bacteria	Firmicutes	Clostridia	Peptostreptococcales_Tissierellales	Peptostreptococcaceae	Filifactor	NA
ASV_00025	0.00111362	0.00440631	Bacteria	Firmicutes	Bacilli	Exiguobacterales	Exiguobacteraceae	Exiguobacterium	NA
ASV_01125	0.00111362	0.00248561	Bacteria	Firmicutes	Bacilli	Bacillales	Sporolactobacillaceae	Tuberibacillus	Tuberibacillus_calidus
ASV_01249	0.00111362	0	Bacteria	Firmicutes	Negativicutes	Veillonellales_Selenomonadales	uncultured	uncultured	NA
ASV_01830	0.00111362	0.000734385	Bacteria	Firmicutes	Bacilli	Erysipelotrichales	Erysipelotrichaceae	Erysipelotrichaceae_UCG_008	NA
ASV_03971	0.00111362	0.00434982	Bacteria	Actinobacteriota	Actinobacteria	Streptosporangiales	Thermomonosporaceae	Actinomadura	NA
ASV_03976	0.00111362	0.00197719	Bacteria	Actinobacteriota	Actinobacteria	Streptosporangiales	Thermomonosporaceae	Actinoallomurus	NA
ASV_05258	0.00111362	0.00485824	Bacteria	Actinobacteriota	Coriobacteriia	Coriobacteriales	Eggerthellaceae	Eggerthella	NA
ASV_05768	0.00111362	0.00779578	Bacteria	Acidobacteriota	Acidobacteriae	Acidobacteriales	Acidobacteriaceae	Acidipila_Silvibacterium	uncultured_bacterium
ASV_06230	0.00111362	0.0110723	Bacteria	Patescibacteria	Saccharimonadia	Saccharimonadales	LWQ8	LWQ8	uncultured_Candidatus
ASV_08155	0.00111362	0.00214666	Bacteria	Proteobacteria	Alphaproteobacteria	Rhodobacterales	Rhodobacteraceae	Rubellimicrobium	uncultured_bacterium
ASV_08159	0.00111362	0	Bacteria	Proteobacteria	Alphaproteobacteria	Rhodobacterales	Rhodobacteraceae	Amaricoccus	uncultured_bacterium
ASV_08392	0.00111362	0	Bacteria	Proteobacteria	Alphaproteobacteria	Sphingomonadales	Sphingomonadaceae	Novosphingobium	Novosphingobium_capsulatum
ASV_09349	0.00111362	0.00237263	Bacteria	Proteobacteria	Gammaproteobacteria	Xanthomonadales	Xanthomonadaceae	Arenimonas	NA
ASV_10270	0.00111362	0	Bacteria	Proteobacteria	Gammaproteobacteria	Pseudomonadales	Moraxellaceae	uncultured	uncultured_bacterium
ASV_10989	0.00111362	0.00214666	Bacteria	Proteobacteria	Gammaproteobacteria	Gammaproteobacteria_Incertae_Sedis	Unknown_Family	Unknown_Family	NA
ASV_11599	0.00111362	0.00869964	Bacteria	Myxococcota	Polyangia	Haliangiales	Haliangiaceae	Haliangium	NA
ASV_13569	0.00111362	0	Bacteria	Firmicutes	Clostridia	Peptostreptococcales_Tissierellales	Anaerovoracaceae	Mogibacterium	uncultured_bacterium
ASV_13892	0.00111362	0.00350245	Bacteria	Firmicutes	Clostridia	Christensenellales	Christensenellaceae	Christensenellaceae_R_7_group	uncultured_bacterium
ASV_14053	0.00111362	0.00401087	Bacteria	Firmicutes	Clostridia	Oscillospirales	Oscillospiraceae	UCG_002	NA
ASV_14148	0.00111362	0.000677894	Bacteria	Firmicutes	Clostridia	Lachnospirales	Lachnospiraceae	Dorea	uncultured_Dorea
ASV_14222	0.00111362	0	Bacteria	Firmicutes	Clostridia	Lachnospirales	Lachnospiraceae	Lachnoclostridium	[Clostridium]_aldenense
ASV_16785	0.00111362	0.0076828	Bacteria	Bacteroidota	Bacteroidia	Chitinophagales	Chitinophagaceae	Parafilimonas	uncultured_bacterium
ASV_17694	0.00111362	0.0136709	Bacteria	Bacteroidota	Bacteroidia	Cytophagales	Spirosomaceae	Spirosoma	NA
ASV_18015	0.00111362	0.00107333	Bacteria	Firmicutes	Bacilli	Bacillales	Planococcaceae	Caryophanon	NA
ASV_02262	0.00104811	0.000451929	Bacteria	Verrucomicrobiota	Verrucomicrobiae	Chthoniobacterales	Chthoniobacteraceae	NA	NA
ASV_03974	0.00104811	0.000847368	Bacteria	Actinobacteriota	Actinobacteria	Streptosporangiales	Thermomonosporaceae	NA	NA
ASV_04389	0.00104811	0.00101684	Bacteria	Actinobacteriota	Actinobacteria	Frankiales	Nakamurellaceae	Nakamurella	uncultured_organism
ASV_05634	0.00104811	0.000734385	Bacteria	Actinobacteriota	Thermoleophilia	Solirubrobacterales	Solirubrobacteraceae	Patulibacter	Patulibacter_minatonensis
ASV_06046	0.00104811	0.0146312	Bacteria	Acidobacteriota	Acidobacteriae	Subgroup_2	Subgroup_2	Subgroup_2	uncultured_forest
ASV_06282	0.00104811	0.00248561	Bacteria	Patescibacteria	Saccharimonadia	Saccharimonadales	Saccharimonadales	Saccharimonadales	uncultured_soil
ASV_08259	0.00104811	0	Bacteria	Proteobacteria	Alphaproteobacteria	Sphingomonadales	Sphingomonadaceae	Ellin6055	NA
ASV_08849	0.00104811	0	Bacteria	Proteobacteria	Gammaproteobacteria	Burkholderiales	Alcaligenaceae	Candidimonas	uncultured_Alcaligenaceae
ASV_09709	0.00104811	0	Bacteria	Proteobacteria	Gammaproteobacteria	Enterobacterales	Enterobacteriaceae	Franconibacter	NA
ASV_11134	0.00104811	0	Bacteria	Proteobacteria	Alphaproteobacteria	Rickettsiales	Rickettsiaceae	Candidatus_Trichorickettsia	Candidatus_Trichorickettsia
ASV_11493	0.00104811	0	Bacteria	Myxococcota	Polyangia	Polyangiales	BIrii41	BIrii41	uncultured_soil
ASV_13873	0.00104811	0	Bacteria	Firmicutes	Clostridia	Christensenellales	Christensenellaceae	uncultured	NA
ASV_14529	0.00104811	0	Bacteria	Firmicutes	Clostridia	Oscillospirales	Ruminococcaceae	Caproiciproducens	uncultured_Clostridia
ASV_15025	0.00104811	0.00197719	Bacteria	Firmicutes	Clostridia	Clostridiales	Clostridiaceae	Clostridium_sensu_stricto_1	Clostridium_chromiireducens
ASV_15585	0.00104811	0.00288105	Bacteria	Firmicutes	Bacilli	Erysipelotrichales	Erysipelotrichaceae	ZOR0006	uncultured_organism
ASV_16404	0.00104811	0	Bacteria	Bacteroidota	Bacteroidia	Flavobacteriales	Weeksellaceae	Chryseobacterium	Chryseobacterium_joostei
ASV_16580	0.00104811	0.0169474	Bacteria	Bacteroidota	Bacteroidia	Flavobacteriales	Crocinitomicaceae	Fluviicola	NA
ASV_17644	0.00104811	0	Bacteria	Bacteroidota	Bacteroidia	Bacteroidales	Bacteroidaceae	Bacteroides	Bacteroides_stercoris
ASV_02290	0.000982607	0.0207888	Bacteria	Verrucomicrobiota	Verrucomicrobiae	Chthoniobacterales	Chthoniobacteraceae	LD29	uncultured_Xiphinematobacteriaceae
ASV_03038	0.000982607	0.00531017	Bacteria	Planctomycetota	Planctomycetes	Gemmatales	Gemmataceae	uncultured	uncultured_planctomycete
ASV_03555	0.000982607	0.00242912	Bacteria	Armatimonadota	uncultured	uncultured	uncultured	uncultured	uncultured_bacterium
ASV_04459	0.000982607	0	Bacteria	Actinobacteriota	Actinobacteria	Micromonosporales	Micromonosporaceae	Asanoa	metagenome
ASV_04978	0.000982607	0	Bacteria	Actinobacteriota	Actinobacteria	Micrococcales	Microbacteriaceae	Agrococcus	NA
ASV_05046	0.000982607	0.000169474	Bacteria	Actinobacteriota	Actinobacteria	Actinomycetales	Actinomycetaceae	Actinomyces	Actinomyces_graevenitzii
ASV_05619	0.000982607	0	Bacteria	Actinobacteriota	Thermoleophilia	Solirubrobacterales	Solirubrobacteraceae	Conexibacter	Solirubrobacterales_bacterium
ASV_07325	0.000982607	0.00559263	Bacteria	Proteobacteria	Alphaproteobacteria	Acetobacterales	Acetobacteraceae	Acidocella	NA
ASV_07867	0.000982607	0.00310701	Bacteria	Proteobacteria	Alphaproteobacteria	Rhizobiales	Beijerinckiaceae	1174_901_12	uncultured_soil
ASV_07996	0.000982607	0.00406736	Bacteria	Proteobacteria	Alphaproteobacteria	Rhizobiales	Kaistiaceae	Kaistia	NA
ASV_07999	0.000982607	0.00288105	Bacteria	Proteobacteria	Alphaproteobacteria	Rhizobiales	Kaistiaceae	Kaistia	uncultured_bacterium
ASV_08729	0.000982607	0	Bacteria	Proteobacteria	Gammaproteobacteria	Burkholderiales	Comamonadaceae	Sphaerotilus	Sphaerotilus_natans
ASV_09751	0.000982607	0	Bacteria	Proteobacteria	Gammaproteobacteria	Enterobacterales	Enterobacteriaceae	Klebsiella	NA
ASV_09829	0.000982607	0.000338947	Bacteria	Proteobacteria	Gammaproteobacteria	Enterobacterales	Yersiniaceae	Rahnella1	NA
ASV_10848	0.000982607	0.00999894	Bacteria	Proteobacteria	Gammaproteobacteria	Diplorickettsiales	Diplorickettsiaceae	Aquicella	uncultured_bacterium
ASV_11483	0.000982607	0	Bacteria	Myxococcota	Polyangia	Polyangiales	Polyangiaceae	Aetherobacter	uncultured_bacterium
ASV_13534	0.000982607	0	Bacteria	Firmicutes	Clostridia	Peptostreptococcales_Tissierellales	Anaerovoracaceae	NA	NA
ASV_13572	0.000982607	0	Bacteria	Firmicutes	Clostridia	Peptostreptococcales_Tissierellales	Anaerovoracaceae	Family_XIII_UCG_001	uncultured_bacterium
ASV_14023	0.000982607	0	Bacteria	Firmicutes	Clostridia	Oscillospirales	Oscillospiraceae	UCG_005	uncultured_bacterium
ASV_14105	0.000982607	0.00096035	Bacteria	Firmicutes	Clostridia	Clostridia_UCG_014	Clostridia_UCG_014	Clostridia_UCG_014	uncultured_bacterium
ASV_14196	0.000982607	0	Bacteria	Firmicutes	Clostridia	Lachnospirales	Lachnospiraceae	Coprococcus	metagenome
ASV_14251	0.000982607	0.00135579	Bacteria	Firmicutes	Clostridia	Lachnospirales	Lachnospiraceae	Roseburia	Lachnospiraceae_bacterium
ASV_14377	0.000982607	0	Bacteria	Firmicutes	Clostridia	Lachnospirales	Lachnospiraceae	Lachnoclostridium	uncultured_Clostridium
ASV_14387	0.000982607	0	Bacteria	Firmicutes	Clostridia	Lachnospirales	Lachnospiraceae	Anaerosporobacter	Clostridium_sp.
ASV_14429	0.000982607	0.00531017	Bacteria	Firmicutes	Clostridia	Lachnospirales	Defluviitaleaceae	Defluviitaleaceae_UCG_011	Lachnospiraceae_bacterium
ASV_14527	0.000982607	0.000169474	Bacteria	Firmicutes	Clostridia	Oscillospirales	Ruminococcaceae	uncultured	uncultured_rumen
ASV_14596	0.000982607	0.000225965	Bacteria	Firmicutes	Clostridia	Oscillospirales	Ruminococcaceae	Candidatus_Soleaferrea	uncultured_Firmicutes
ASV_15113	0.000982607	0	Bacteria	Firmicutes	Clostridia	Clostridiales	Clostridiaceae	Clostridium_sensu_stricto_15	NA
ASV_15150	0.000982607	0	Bacteria	Firmicutes	Negativicutes	uncultured	uncultured	uncultured	uncultured_Sporomusa
ASV_15507	0.000982607	0	Bacteria	Firmicutes	Bacilli	Lactobacillales	Streptococcaceae	Streptococcus	Streptococcus_pluranimalium
ASV_17016	0.000982607	0	Bacteria	Bacteroidota	Bacteroidia	Chitinophagales	Chitinophagaceae	Flavisolibacter	uncultured_Sphingobacteriia
ASV_17343	0.000982607	0.022201	Bacteria	Bacteroidota	Bacteroidia	Sphingobacteriales	Sphingobacteriaceae	Pedobacter	uncultured_Sphingobacteriia
ASV_17790	0.000982607	0.00553614	Bacteria	Bacteroidota	Bacteroidia	Cytophagales	Hymenobacteraceae	Adhaeribacter	Adhaeribacter_sp.
ASV_17863	0.000982607	0.00378491	Bacteria	Bacteroidota	Bacteroidia	Cytophagales	Hymenobacteraceae	Nibribacter	uncultured_bacterium
ASV_00707	0.000917099	0.0208452	Bacteria	Firmicutes	Bacilli	Lactobacillales	Lactobacillaceae	Lactobacillus	NA
ASV_01789	0.000917099	0.000282456	Bacteria	Firmicutes	Bacilli	Erysipelotrichales	Erysipelatoclostridiaceae	NA	NA
ASV_02360	0.000917099	0.0106768	Bacteria	Verrucomicrobiota	Verrucomicrobiae	Methylacidiphilales	Methylacidiphilaceae	uncultured	uncultured_bacterium
ASV_02380	0.000917099	0.0142358	Bacteria	Verrucomicrobiota	Verrucomicrobiae	Chthoniobacterales	Xiphinematobacteraceae	Candidatus_Xiphinematobacter	NA
ASV_02510	0.000917099	0	Bacteria	Verrucomicrobiota	Verrucomicrobiae	Verrucomicrobiales	Verrucomicrobiaceae	uncultured	uncultured_soil
ASV_02934	0.000917099	0.00468877	Bacteria	Planctomycetota	Planctomycetes	Pirellulales	Pirellulaceae	uncultured	NA
ASV_03107	0.000917099	0.00728736	Bacteria	Planctomycetota	Planctomycetes	Isosphaerales	Isosphaeraceae	NA	NA
ASV_03223	0.000917099	0.00197719	Bacteria	Fibrobacterota	Fibrobacteria	Fibrobacterales	Fibrobacterales	BBMC_4	uncultured_bacterium
ASV_03582	0.000917099	0.00146877	Bacteria	Abditibacteriota	Abditibacteria	Abditibacteriales	Abditibacteriaceae	Abditibacterium	bacterium
ASV_03781	0.000917099	0	Bacteria	Actinobacteriota	Actinobacteria	Propionibacteriales	Nocardioidaceae	Mumia	NA
ASV_04844	0.000917099	0.00463228	Bacteria	Actinobacteriota	Actinobacteria	Actinomycetales	Actinomycetaceae	Actinomyces	Buchananella_hordeovulneris
ASV_05597	0.000917099	0	Bacteria	Actinobacteriota	Thermoleophilia	Solirubrobacterales	Solirubrobacteraceae	Solirubrobacter	Solirubrobacter_taibaiensis
ASV_06013	0.000917099	0.0063835	Bacteria	Acidobacteriota	Acidobacteriae	Subgroup_13	Subgroup_13	Subgroup_13	uncultured_forest
ASV_06689	0.000917099	0.000677894	Bacteria	Cyanobacteria	Cyanobacteriia	Cyanobacteriales	Nostocaceae	Scytonema_UTEX_2349	NA
ASV_06737	0.000917099	0.00158175	Bacteria	Cyanobacteria	Cyanobacteriia	Chloroplast	Chloroplast	Chloroplast	Planoglabratella_opercularis
ASV_07137	0.000917099	0.00378491	Bacteria	Proteobacteria	Alphaproteobacteria	Caulobacterales	Caulobacteraceae	Phenylobacterium	NA
ASV_07248	0.000917099	0.000112982	Bacteria	Campylobacterota	Campylobacteria	Campylobacterales	Helicobacteraceae	Helicobacter	Helicobacter_rappini
ASV_08073	0.000917099	0	Bacteria	Proteobacteria	Alphaproteobacteria	Rhizobiales	Rhizobiaceae	Aminobacter	Mesorhizobium_sp.
ASV_09831	0.000917099	0.00152526	Bacteria	Proteobacteria	Gammaproteobacteria	Enterobacterales	Yersiniaceae	Yersinia	NA
ASV_09947	0.000917099	0	Bacteria	Proteobacteria	Gammaproteobacteria	Enterobacterales	Aeromonadaceae	Oceanisphaera	Oceanimonas_sp.
ASV_10861	0.000917099	0	Bacteria	Proteobacteria	Gammaproteobacteria	Diplorickettsiales	Diplorickettsiaceae	Diplorickettsia	NA
ASV_11233	0.000917099	0.00395438	Bacteria	Bdellovibrionota	Oligoflexia	0319_6G20	0319_6G20	0319_6G20	uncultured_bacterium
ASV_11517	0.000917099	0.000169474	Bacteria	Myxococcota	Polyangia	Polyangiales	Polyangiaceae	Pajaroellobacter	uncultured_bacterium
ASV_13497	0.000917099	0.00485824	Bacteria	Firmicutes	Bacilli	Alicyclobacillales	Alicyclobacillaceae	Tumebacillus	Tumebacillus_permanentifrigoris
ASV_13532	0.000917099	0.000169474	Bacteria	Firmicutes	Clostridia	Peptostreptococcales_Tissierellales	Anaerovoracaceae	Anaerovorax	NA
ASV_14404	0.000917099	0.000225965	Bacteria	Firmicutes	Clostridia	Lachnospirales	Lachnospiraceae	uncultured	uncultured_prokaryote
ASV_15170	0.000917099	0.0110723	Bacteria	Chloroflexi	KD4_96	KD4_96	KD4_96	KD4_96	uncultured_bacterium
ASV_15455	0.000917099	0.00779578	Bacteria	Firmicutes	Bacilli	Thermoactinomycetales	Thermoactinomycetaceae	Pasteuria	uncultured_Firmicutes
ASV_16047	0.000917099	0.000338947	Bacteria	Bacteroidota	Bacteroidia	Flavobacteriales	Flavobacteriaceae	Flavobacterium	Flavobacterium_frigidimaris
ASV_17795	0.000917099	0	Bacteria	Bacteroidota	Bacteroidia	Cytophagales	Hymenobacteraceae	Hymenobacter	Hymenobacter_cavernae
ASV_00231	0.000851592	0	Bacteria	Firmicutes	Bacilli	Bacillales	Bacillaceae	Bacillus	Bacillus_luciferensis
ASV_00287	0.000851592	0.00180772	Bacteria	Firmicutes	Bacilli	Bacillales	Bacillaceae	Oceanobacillus	NA
ASV_01279	0.000851592	0.000282456	Bacteria	Firmicutes	Negativicutes	Veillonellales_Selenomonadales	Sporomusaceae	Anaerosinus	uncultured_bacterium
ASV_01900	0.000851592	0.00112982	Bacteria	Verrucomicrobiota	Chlamydiae	Chlamydiales	cvE6	cvE6	uncultured_bacterium
ASV_02111	0.000851592	0.0124845	Bacteria	Acidobacteriota	Thermoanaerobaculia	Thermoanaerobaculales	Thermoanaerobaculaceae	Subgroup_10	NA
ASV_02591	0.000851592	0.00581859	Bacteria	Acidobacteriota	Vicinamibacteria	Vicinamibacterales	Vicinamibacteraceae	Vicinamibacteraceae	NA
ASV_03850	0.000851592	0	Bacteria	Actinobacteriota	Actinobacteria	Propionibacteriales	Propionibacteriaceae	Luteococcus	uncultured_bacterium
ASV_04493	0.000851592	0	Bacteria	Actinobacteriota	Actinobacteria	Frankiales	Geodermatophilaceae	Geodermatophilus	NA
ASV_05154	0.000851592	0	Bacteria	Actinobacteriota	Acidimicrobiia	Microtrichales	Iamiaceae	Iamia	metagenome
ASV_05162	0.000851592	0.00502771	Bacteria	Actinobacteriota	Acidimicrobiia	Microtrichales	Ilumatobacteraceae	Ilumatobacter	NA
ASV_05503	0.000851592	0.0207323	Bacteria	Actinobacteriota	Thermoleophilia	Solirubrobacterales	Solirubrobacteraceae	Conexibacter	uncultured_Conexibacteraceae
ASV_05565	0.000851592	0	Bacteria	Actinobacteriota	Thermoleophilia	Solirubrobacterales	Solirubrobacteraceae	Conexibacter	uncultured_Actinomycetales
ASV_06939	0.000851592	0.0057621	Bacteria	Cyanobacteria	Cyanobacteriia	Chloroplast	Chloroplast	Chloroplast	Elliptochloris_bilobata
ASV_07291	0.000851592	0.00203368	Bacteria	Bdellovibrionota	Bdellovibrionia	Bacteriovoracales	Bacteriovoracaceae	Peredibacter	uncultured_bacterium
ASV_07317	0.000851592	0.00372842	Bacteria	Bdellovibrionota	Oligoflexia	Oligoflexales	Oligoflexaceae	Oligoflexus	NA
ASV_07718	0.000851592	0.00564912	Bacteria	Proteobacteria	Alphaproteobacteria	Rhizobiales	Beijerinckiaceae	Methylobacterium_Methylorubrum	Methylobacterium_adhaesivum
ASV_07738	0.000851592	0.00271158	Bacteria	Proteobacteria	Alphaproteobacteria	Rhizobiales	Xanthobacteraceae	Bradyrhizobium	NA
ASV_09609	0.000851592	0.00327649	Bacteria	Proteobacteria	Gammaproteobacteria	Enterobacterales	Yersiniaceae	NA	NA
ASV_10094	0.000851592	0	Bacteria	Proteobacteria	Gammaproteobacteria	Pseudomonadales	Moraxellaceae	Fluviicoccus	metagenome
ASV_10161	0.000851592	0.00112982	Bacteria	Proteobacteria	Gammaproteobacteria	Pseudomonadales	Moraxellaceae	Acinetobacter	metagenome
ASV_10300	0.000851592	0	Bacteria	Proteobacteria	Gammaproteobacteria	Pseudomonadales	Cellvibrionaceae	Cellvibrio	Cellvibrio_gandavensis
ASV_10492	0.000851592	0	Bacteria	Proteobacteria	Gammaproteobacteria	Pseudomonadales	Cellvibrionaceae	Aestuariicella	uncultured_bacterium
ASV_11125	0.000851592	0.000282456	Bacteria	Proteobacteria	Alphaproteobacteria	Rickettsiales	Rickettsiaceae	uncultured	metagenome
ASV_13458	0.000851592	0	Bacteria	Firmicutes	Bacilli	Alicyclobacillales	Alicyclobacillaceae	Tumebacillus	uncultured_bacterium
ASV_13905	0.000851592	0	Bacteria	Firmicutes	Clostridia	Clostridia	Gracilibacteraceae	Gracilibacter	NA
ASV_14052	0.000851592	0	Bacteria	Firmicutes	Clostridia	Oscillospirales	Oscillospiraceae	UCG_005	uncultured_Firmicutes
ASV_14083	0.000851592	0.00310701	Bacteria	Firmicutes	Clostridia	Monoglobales	Monoglobaceae	Monoglobus	uncultured_bacterium
ASV_14394	0.000851592	0	Bacteria	Firmicutes	Clostridia	Lachnospirales	Lachnospiraceae	Herbinix	NA
ASV_14587	0.000851592	0.000395438	Bacteria	Firmicutes	Clostridia	Oscillospirales	Ethanoligenenaceae	Incertae_Sedis	uncultured_Clostridiales
ASV_15217	0.000851592	0.00649649	Bacteria	Chloroflexi	Ktedonobacteria	C0119	C0119	C0119	uncultured_Chloroflexi
ASV_15471	0.000851592	0	Bacteria	Firmicutes	Bacilli	Lactobacillales	Streptococcaceae	Streptococcus	Streptococcus_phage
ASV_15755	0.000851592	0.00237263	Bacteria	Firmicutes	Bacilli	Paenibacillales	Paenibacillaceae	Paenibacillus	uncultured_actinobacterium
ASV_16190	0.000851592	0	Bacteria	Bacteroidota	Bacteroidia	Flavobacteriales	Flavobacteriaceae	Flavobacterium	Flavobacterium_urocaniciphilum
ASV_16310	0.000851592	0.00310701	Bacteria	Bacteroidota	Bacteroidia	Flavobacteriales	Weeksellaceae	uncultured	Wautersiella_sp.
ASV_16737	0.000851592	0.00694841	Bacteria	Bacteroidota	Bacteroidia	Chitinophagales	Chitinophagaceae	Taibaiella	Taibaiella_sp.
[truncated: 2,791 more rows]
