# Supplementary material for: Characterising the Tasmanian devil (Sarcophilus harrisii) pouch microbiome in lactating and non-lactating females
Source: Sci Rep. 2024 Jul 2;14:15188. doi: 10.1038/s41598-024-66097-8 (PMC11220038; doi:10.1038/s41598-024-66097-8)
Supplement: Supplementary file 5 — Supplementary Information 5. [file 41598_2024_66097_MOESM5_ESM.csv]

	location	year	month	reproductive.status	pouch.score	extraction.run	sample.or.control	devil.yob	devil.age	is.neg
012478-Brie-KP	Kempton	2022	5	Lactating	7	E04	Biological Sample	2020	2	FALSE
012527-Feta-KP	Kempton	2022	5	Non-Lactating	3	E05	Biological Sample	2020	2	FALSE
013717-Emmen-KP	Kempton	2022	5	Lactating	7	E04	Biological Sample	2020	2	FALSE
052613-Corre-SH	Stony Head	2022	3	Non-Lactating	3	E01	Biological Sample	2021	1	FALSE
209890-Aleur-BK	Buckland	2022	3	Non-Lactating	3	E06	Biological Sample	2021	1	FALSE
209961-Reish-BK	Buckland	2022	3	Non-Lactating	4	E06	Biological Sample	2020	2	FALSE
217880-Butte-KP	Kempton	2022	5	Lactating	7	E05	Biological Sample	2020	2	FALSE
218284-Stick-KP	Kempton	2022	5	Non-Lactating	3	E05	Biological Sample	2021	1	FALSE
225458-Mozzi-KP	Kempton	2022	5	Non-Lactating	3	E04	Biological Sample	2021	1	FALSE
286412-Bat-BK	Buckland	2022	3	Non-Lactating	4	E06	Biological Sample	2020	2	FALSE
299976-Green-FB	Fentonbury	2022	5	Lactating	7	E03	Biological Sample	2021	1	FALSE
302369-Borne-FB	Fentonbury	2022	5	Lactating	7	E02	Biological Sample	2020	2	FALSE
305542-Midge-KP	Kempton	2022	5	Non-Lactating	3	E04	Biological Sample	2021	1	FALSE
324125-Hokka-FB	Fentonbury	2022	5	Non-Lactating	3	E03	Biological Sample	2021	1	FALSE
326700-Adak-FB	Fentonbury	2022	5	Non-Lactating	3	E02	Biological Sample	2021	1	FALSE
327658-Nerad-NP	Narawntapu	2022	4	Non-Lactating	3	E07	Biological Sample	2021	1	FALSE
329235-Drago-KP	Kempton	2022	5	Non-Lactating	3	E04	Biological Sample	2021	1	FALSE
330856-Melal-SH	Stony Head	2022	3	Non-Lactating	4	E01	Biological Sample	2021	1	FALSE
331030-Canar-FB	Fentonbury	2022	5	Non-Lactating	4	E03	Biological Sample	2021	1	FALSE
331068-Catal-FB	Fentonbury	2022	5	Non-Lactating	4	E03	Biological Sample	2021	1	FALSE
333040-Twini-NP	Narawntapu	2022	4	Non-Lactating	3	E07	Biological Sample	2021	1	FALSE
335615-Manti-KP	Kempton	2022	5	Lactating	7	E04	Biological Sample	2020	2	FALSE
336231-Sado-FB	Fentonbury	2022	5	Lactating	7	E03	Biological Sample	2020	2	FALSE
339800-Grevi-SH	Stony Head	2022	3	Non-Lactating	3	E01	Biological Sample	2021	1	FALSE
343804-Bruny-FB	Fentonbury	2022	5	Non-Lactating	3	E02	Biological Sample	2021	1	FALSE
344963-Caym1-FB	Fentonbury	2022	5	Non-Lactating	4	E02	Biological Sample	2021	1	FALSE
344963-Caym2-FB	Fentonbury	2022	5	Non-Lactating	4	E03	Biological Sample	2021	1	FALSE
353032-Dilma-NP	Narawntapu	2022	4	Non-Lactating	3	E07	Biological Sample	2021	1	FALSE
357449-Tetle-NP	Narawntapu	2022	4	Non-Lactating	4	E07	Biological Sample	2021	1	FALSE
357843-Honey-KP	Kempton	2022	5	Lactating	7	E05	Biological Sample	2021	1	FALSE
359079-PGTip-NP	Narawntapu	2022	4	Non-Lactating	3	E07	Biological Sample	2021	1	FALSE
359444-Jamai-FB	Fentonbury	2022	5	Non-Lactating	3	E03	Biological Sample	2021	1	FALSE
360343-Bosto-FB	Fentonbury	2022	5	Lactating	7	E03	Biological Sample	2019	3	FALSE
361915-Grass-KP	Kempton	2022	5	Non-Lactating	3	E04	Biological Sample	2021	1	FALSE
366795-Firef-KP	Kempton	2022	5	Non-Lactating	3	E05	Biological Sample	2021	1	FALSE
372335-Mite-KP	Kempton	2022	5	Non-Lactating	3	E05	Biological Sample	2021	1	FALSE
566998-Lune-NP	Narawntapu	2022	4	Lactating	7	E07	Biological Sample	2018	4	FALSE
577890-Halou-KP	Kempton	2022	5	Lactating	7	E06	Biological Sample	2020	2	FALSE
647193-Aceh-FB	Fentonbury	2022	5	Lactating	7	E03	Biological Sample	2018	4	FALSE
906257-Lily-SH	Stony Head	2022	3	Non-Lactating	3	E01	Biological Sample	2021	1	FALSE
961481-Ergot-BK	Buckland	2022	3	Non-Lactating	3	E06	Biological Sample	2021	1	FALSE
961969-Bumbl-BK	Buckland	2022	3	Lactating	7	E06	Biological Sample	2019	3	FALSE
969521-Mozar-KP	Kempton	2022	5	Lactating	7	E05	Biological Sample	2019	3	FALSE
975282-Talle-KP	Kempton	2022	5	Lactating	7	E06	Biological Sample	2020	2	FALSE
976410-Harro-NP	Narawntapu	2022	4	Lactating	7	E07	Biological Sample	2020	2	FALSE
976430-Wyre-NP	Narawntapu	2022	4	Lactating	7	E07	Biological Sample	2020	2	FALSE
976499-Miena-NP	Narawntapu	2022	4	Lactating	7	E07	Biological Sample	2019	3	FALSE
976599-Devon-NP	Narawntapu	2022	4	Lactating	7	E07	Biological Sample	2020	2	FALSE
976962-Deale-FB	Fentonbury	2022	5	Lactating	7	E02	Biological Sample	2020	2	FALSE
976996-Bali-FB	Fentonbury	2022	5	Lactating	7	E02	Biological Sample	2021	1	FALSE
977173-Thist-FB	Fentonbury	2022	5	Lactating	7	E03	Biological Sample	2020	2	FALSE
977222-Roses-SH	Stony Head	2022	3	Lactating	7	E07	Biological Sample	2020	2	FALSE
977234-Selby-NP	Narawntapu	2022	4	Lactating	7	E07	Biological Sample	2019	3	FALSE
980737-Skye-FB	Fentonbury	2022	5	Lactating	7	E02	Biological Sample	2020	2	FALSE
980933-Chris-FB	Fentonbury	2022	5	Non-Lactating	3	E03	Biological Sample	2020	2	FALSE
BK1-NC6-1606	control	2022	6		0	E06	Negative Control
FB1-NC2-0706	control	2022	6		0	E02	Negative Control
FB2-NC3-0806	control	2022	6		0	E03	Negative Control
KP1-NC4-0906	control	2022	5		0	E04	Negative Control
KP2-NC5-1006	control	2022	6		0	E05	Negative Control
NP1-NC7-1606	control	2022	6		0	E07	Negative Control
SH1-NC1-0306	control	2022	6		0	E01	Negative Control
